# Supplementary material for: An Automated and Fast Sample Preparation Workflow for Laser Microdissection Guided Ultrasensitive Proteomics
Source: Mol Cell Proteomics. 2024 Mar 20;23(5):100750. doi: 10.1016/j.mcpro.2024.100750 (PMC11067455; doi:10.1016/j.mcpro.2024.100750)
Supplement: Supplemental Table [file mmc1.xlsx]

## Sheet: Table info
				This supplemental table contains nine tabs:
			1	Raw file and sample annotation
			2	DIA-NN stats file for Fig. 2A
			3	DIA-NN pg.matrix file for Fig. 2A, extended by the number of peptides per protein group and protein sequence coverage calculated from the main DIANN report
			4	DIA-NN stats file for Fig. 2B-F
			5	DIA-NN pg.matrix file for Fig. 2B-F, extended by the number of peptides per protein group and protein sequence coverage calculated from the main DIANN report
			6	DIA-NN stats file for Fig. 3A-G
			7	DIA-NN pg.matrix file for Fig. 3A-G, extended by the number of peptides per protein group and protein sequence coverage calculated from the main DIANN report
			8	DIA-NN stats file for Fig. S2D-G
			9	DIA-NN pg.matrix file for Fig. S2D-G, extended by the number of peptides per protein group and protein sequence coverage calculated from the main DIANN report

## Sheet: sample annotation
Raw File Name	Description
Bluto_20221116_AnM_cellenONE02_1_G4_1_932.d	Figure 2A & Figure S2A, one step protocol (master mix including trypsin), replicate 1, DDM concentration 0.2%
Bluto_20221116_AnM_cellenONE02_2_G5_1_936.d	Figure 2A & Figure S2A, one step protocol (master mix including trypsin), replicate 2, DDM concentration 0.2%
Bluto_20221116_AnM_cellenONE02_3_G6_1_940.d	Figure 2A & Figure S2A, one step protocol (master mix including trypsin), replicate 3, DDM concentration 0.2%
Bluto_20221116_AnM_cellenONE02T_1_G10_1_934.d	Figure 2A & Figure S2A, two step protocol (lysis separate from digestion), replicate 1, DDM concentration 0.2%
Bluto_20221116_AnM_cellenONE02T_2_G11_1_938.d	Figure 2A & Figure S2A, two step protocol (lysis separate from digestion), replicate 2, DDM concentration 0.2%
Bluto_20221116_AnM_cellenONE02T_3_G12_1_942.d	Figure 2A & Figure S2A, two step protocol (lysis separate from digestion), replicate 3, DDM concentration 0.2%
Bluto_20221116_AnM_cellenONE04_1_G1_1_931.d	Figure 2A & Figure S2A, one step protocol (master mix including trypsin), replicate 1, DDM concentration 0.4%
Bluto_20221116_AnM_cellenONE04_2_G2_1_935.d	Figure 2A & Figure S2A, one step protocol (master mix including trypsin), replicate 2, DDM concentration 0.4%
Bluto_20221116_AnM_cellenONE04_3_G3_1_939.d	Figure 2A & Figure S2A, one step protocol (master mix including trypsin), replicate 3, DDM concentration 0.4%
Bluto_20221116_AnM_cellenONE04T_1_G7_1_933.d	Figure 2A & Figure S2A, two step protocol (lysis separate from digestion), replicate 1, DDM concentration 0.4%
Bluto_20221116_AnM_cellenONE04T_2_G8_1_937.d	Figure 2A & Figure S2A, two step protocol (lysis separate from digestion), replicate 2, DDM concentration 0.4%
Bluto_20221116_AnM_cellenONE04T_3_G9_1_941.d	Figure 2A & Figure S2A, two step protocol (lysis separate from digestion), replicate 3, DDM concentration 0.4%
Bluto_20230417_AnM_con1_1_A1_1_3024.d	Figures 2B-F, experimental condition 1, replicate 1
Bluto_20230417_AnM_con1_2_A2_1_3034.d	Figures 2B-F, experimental condition 1, replicate 2
Bluto_20230417_AnM_con1_3_A3_1_3044.d	Figures 2B-F, experimental condition 1, replicate 3
Bluto_20230417_AnM_con2_1_A5_1_3025.d	Figures 2B-F, experimental condition 2, replicate 1
Bluto_20230417_AnM_con2_2_A6_1_3035.d	Figures 2B-F, experimental condition 2, replicate 2
Bluto_20230417_AnM_con2_3_A7_1_3045.d	Figures 2B-F, experimental condition 2, replicate 3
Bluto_20230417_AnM_con3_1_A9_1_3026.d	Figures 2B-F, experimental condition 3, replicate 1
Bluto_20230417_AnM_con3_2_A10_1_3036.d	Figures 2B-F, experimental condition 3, replicate 2
Bluto_20230417_AnM_con3_3_A11_1_3046.d	Figures 2B-F, experimental condition 3, replicate 3
Bluto_20230417_AnM_con4_1_C1_1_3027.d	Figures 2B-F, experimental condition 4, replicate 1
Bluto_20230417_AnM_con4_2_C2_1_3037.d	Figures 2B-F, experimental condition 4, replicate 2
Bluto_20230417_AnM_con4_3_C3_1_3047.d	Figures 2B-F, experimental condition 4, replicate 3
Bluto_20230417_AnM_con5_1_C5_1_3028.d	Figures 2B-F, experimental condition 5, replicate 1
Bluto_20230417_AnM_con5_2_C6_1_3038.d	Figures 2B-F, experimental condition 5, replicate 2
Bluto_20230417_AnM_con5_3_C7_1_3048.d	Figures 2B-F, experimental condition 5, replicate 3
Bluto_20230417_AnM_con2_4_C9_1_3029.d	Figures 2B-F, experimental condition 2, replicate 4
Bluto_20230417_AnM_con2_5_C10_1_3039.d	Figures 2B-F, experimental condition 2, replicate 5
Bluto_20230417_AnM_con2_6_C11_1_3049.d	Figures 2B-F, experimental condition 2, replicate 6
Bluto_20230417_AnM_con3_4_E1_1_3030.d	Figures 2B-F, experimental condition 3, replicate 4
Bluto_20230417_AnM_con3_5_E2_1_3040.d	Figures 2B-F, experimental condition 3, replicate 5
Bluto_20230417_AnM_con3_6_E3_1_3050.d	Figures 2B-F, experimental condition 3, replicate 6
Bluto_20230417_AnM_con6_1_E5_1_3031.d	Figures 2B-F, experimental condition 6, replicate 1
Bluto_20230417_AnM_con6_2_E6_1_3041.d	Figures 2B-F, experimental condition 6, replicate 2
Bluto_20230417_AnM_con6_3_E7_1_3051.d	Figures 2B-F, experimental condition 6, replicate 3
Bluto_20230417_AnM_con7_1_E9_1_3032.d	Figures 2B-F, experimental condition 7, replicate 1
Bluto_20230417_AnM_con7_2_E10_1_3042.d	Figures 2B-F, experimental condition 7, replicate 2
Bluto_20230417_AnM_con7_3_E11_1_3052.d	Figures 2B-F, experimental condition 7, replicate 3
calamari_Whisper_B1_S1-B7_1_3807.d	Figures 3A-G, B-cell zone, replicate 1
calamari_Whisper_B2_S1-B8_1_3810.d	Figures 3A-G, B-cell zone, replicate 2
calamari_Whisper_B4_S1-B10_1_3816.d	Figures 3A-G, B-cell zone, replicate 3
calamari_Whisper_B5_S1-B11_1_3819.d	Figures 3A-G, B-cell zone, replicate 4
calamari_Whisper_B6_S1-B12_1_3822.d	Figures 3A-G, B-cell zone, replicate 5
calamari_Whisper_epi1_S1-A7_1_3806.d	Figures 3A-G, epithelial zone, replicate 1
calamari_Whisper_epi3_S1-A9_1_3812.d	Figures 3A-G, epithelial zone, replicate 2
calamari_Whisper_epi5_S1-A11_1_3818.d	Figures 3A-G, epithelial zone, replicate 3
calamari_Whisper_epi6_S1-A12_1_3821.d	Figures 3A-G, epithelial zone, replicate 4
calamari_Whisper_T1_S1-C7_1_3808.d	Figures 3A-G, T-cell zone, replicate 1
calamari_Whisper_T2_S1-C8_1_3811.d	Figures 3A-G, T-cell zone, replicate 2
calamari_Whisper_T3_S1-C9_1_3814.d	Figures 3A-G, T-cell zone, replicate 3
calamari_Whisper_T4_S1-C10_1_3817.d	Figures 3A-G, T-cell zone, replicate 4
calamari_Whisper_T6_S1-C12_1_3823.d	Figures 3A-G, T-cell zone, replicate 5
Olive_20240220_AnM_cellenONE_65DIA_1_A6_1_5978.d	Figures S2D-G, 65°C, replicate 1
Olive_20240220_AnM_cellenONE_65DIA_2_A7_1_5980.d	Figures S2D-G, 65°C, replicate 2
Olive_20240220_AnM_cellenONE_65DIA_3_A8_1_5982.d	Figures S2D-G, 65°C, replicate 3
Olive_20240220_AnM_cellenONE_65DIA_4_A9_1_5984.d	Figures S2D-G, 65°C, replicate 4
Olive_20240220_AnM_cellenONE_65DIA_5_A10_1_5986.d	Figures S2D-G, 65°C, replicate 5
Olive_20240220_AnM_cellenONE_85DIA_1_D6_1_5979.d	Figures S2D-G, 85°C, replicate 1
Olive_20240220_AnM_cellenONE_85DIA_2_D7_1_5981.d	Figures S2D-G, 85°C, replicate 2
Olive_20240220_AnM_cellenONE_85DIA_3_D8_1_5983.d	Figures S2D-G, 85°C, replicate 3
Olive_20240220_AnM_cellenONE_85DIA_4_D9_1_5985.d	Figures S2D-G, 85°C, replicate 4
Olive_20240220_AnM_cellenONE_85DIA_5_D10_1_5987.d	Figures S2D-G, 85°C, replicate 5

## Sheet: Fig2A_stats
File.Name	Precursors.Identified	Proteins.Identified	Total.Quantity	MS1.Signal	MS2.Signal	FWHM.Scans	FWHM.RT	Median.Mass.Acc.MS1	Median.Mass.Acc.MS1.Corrected	Median.Mass.Acc.MS2	Median.Mass.Acc.MS2.Corrected	MS2.Mass.Instability	Normalisation.Instability	Median.RT.Prediction.Acc	Average.Peptide.Length	Average.Peptide.Charge	Average.Missed.Tryptic.Cleavages
Bluto_20221116_AnM_cellenONE02_1_G4_1_932.d	5103	1137	21400000	11935546600	57281593980	2.192	0.035	5.04259	1.89269	5.3384	3.42718	0	0.443972	0.0322762	11.915	2.323	0.485
Bluto_20221116_AnM_cellenONE02_2_G5_1_936.d	11532	2124	105000000	14054483868	117123000000	2.379	0.038	4.79749	1.76621	4.93785	3.0306	0	0.13443	0.0292307	12.16	2.366	0.466
Bluto_20221116_AnM_cellenONE02_3_G6_1_940.d	8456	1650	70900000	15047184289	136800000000	2.371	0.037	4.1838	1.59749	4.10227	2.95824	0	0.298839	0.0316338	12.192	2.385	0.51
Bluto_20221116_AnM_cellenONE02T_1_G10_1_934.d	25349	3745	846000000	30215311767	671354000000	2.979	0.047	3.86737	1.83287	4.53077	2.17252	0	0.401017	0.0199694	12.034	2.299	0.272
Bluto_20221116_AnM_cellenONE02T_2_G11_1_938.d	24213	3573	491000000	22307030353	342943000000	2.549	0.04	3.94482	1.67866	4.26648	2.55396	0	0.0906963	0.0196442	11.975	2.292	0.267
Bluto_20221116_AnM_cellenONE02T_3_G12_1_942.d	25728	3648	734000000	27492471925	559002000000	2.879	0.046	3.02437	1.70898	3.4022	2.35968	0	0.0916632	0.0195709	12.094	2.304	0.274
Bluto_20221116_AnM_cellenONE04_1_G1_1_931.d	1935	321	7720000	13656004212	72826438032	2.272	0.036	5.74429	1.77143	5.68281	3.30023	0	1	0.0482339	11.699	2.305	0.546
Bluto_20221116_AnM_cellenONE04_2_G2_1_935.d	2210	567	8050000	11963964315	59471110695	2.211	0.035	5.30953	1.92039	5.46043	3.70357	0	0.84845	0.0332841	11.5	2.266	0.45
Bluto_20221116_AnM_cellenONE04_3_G3_1_939.d	2464	523	8400000	13733766250	73009399560	2.122	0.033	5.03645	1.72168	4.95238	3.43943	0	0.803817	0.0350263	11.744	2.316	0.554
Bluto_20221116_AnM_cellenONE04T_1_G7_1_933.d	25471	3750	796000000	26346057389	461013000000	2.864	0.045	4.41307	1.57398	4.81642	2.27092	0	0.10093	0.0197172	11.949	2.294	0.273
Bluto_20221116_AnM_cellenONE04T_2_G8_1_937.d	26739	3739	774000000	26213945081	491856000000	2.724	0.043	3.90234	1.67707	4.37505	2.42555	0	0.123062	0.0216626	12.11	2.307	0.279
Bluto_20221116_AnM_cellenONE04T_3_G9_1_941.d	26109	3702	632000000	24567958480	399369000000	2.749	0.044	3.38695	1.64716	3.73002	2.44093	0	0.171076	0.0198934	12.067	2.306	0.273

## Sheet: Fig2A_pg.matrix
Protein.Group	Protein.Ids	Protein.Names	Genes	Bluto_20221116_AnM_cellenONE02_1_G4_1_932.d	Bluto_20221116_AnM_cellenONE02_2_G5_1_936.d	Bluto_20221116_AnM_cellenONE02_3_G6_1_940.d	Bluto_20221116_AnM_cellenONE02T_1_G10_1_934.d	Bluto_20221116_AnM_cellenONE02T_2_G11_1_938.d	Bluto_20221116_AnM_cellenONE02T_3_G12_1_942.d	Bluto_20221116_AnM_cellenONE04_1_G1_1_931.d	Bluto_20221116_AnM_cellenONE04_2_G2_1_935.d	Bluto_20221116_AnM_cellenONE04_3_G3_1_939.d	Bluto_20221116_AnM_cellenONE04T_1_G7_1_933.d	Bluto_20221116_AnM_cellenONE04T_2_G8_1_937.d	Bluto_20221116_AnM_cellenONE04T_3_G9_1_941.d	# of peptides	Sum_Length	# of unique peptides	Sequence.Length	Protein_sequence_coverage (%)
A0A0N4SUJ3	A0A0N4SUJ3	A0A0N4SUJ3_MOUSE	Naaladl2	NA	NA	NA	1201.03	1809.97	1100.86	NA	NA	NA	1099.35	1185.59	1028.33	2	23	2	795	2.89308
A0A140LIS8	A0A140LIS8	A0A140LIS8_MOUSE	Gm4756	NA	NA	NA	2743.41	3609.81	3038.86	NA	NA	NA	3780.57	3558.18	4320.48	1	8	1	335	2.38806
A0A140T8M1	A0A140T8M1;P04946;P01647;P01648;P01644;P01645;P01646	A0A140T8M1_MOUSE	Igkv10-96	NA	NA	NA	NA	1365.3	NA	NA	NA	NA	NA	627.373	760.74	1	8	1	115	6.95652
A0A140T8M2	P01635;A0A140T8M2	A0A140T8M2_MOUSE	Igkv12-44	NA	NA	NA	1769.49	953.92	1234.62	NA	NA	NA	1181.72	2063.4	1017.4	2	23	1	115	20
A0A140T8M3	A0A140T8M3	A0A140T8M3_MOUSE	Igkv8-30	NA	NA	NA	730.583	NA	593.465	NA	NA	NA	815.349	1206.22	1137.13	1	12	1	121	9.91736
A0A140T8M6	P01660;A0A140T8M6	A0A140T8M6_MOUSE	Igkv3-5	8163.51	5928.21	5586.38	3731.58	5867.28	3846.73	NA	NA	NA	4229.32	5807.42	4187.73	1	11	1	119	9.2437
A0A1Y7VJN6	P03987;A0A1Y7VJN6	A0A1Y7VJN6_MOUSE	Ighg3	14456.1	5398.32	6781.06	1384.01	14084.6	1757.34	NA	22129.3	NA	3782.94	14202	14568.1	1	8	1	399	2.00501
A0A286YCV9	A0A286YCV9	A0A286YCV9_MOUSE	Kif13b	6667.88	9095.02	9699.61	9684.64	9274.31	10086.4	NA	NA	NA	10499.5	10525.4	10140.6	23	276	23	1847	14.9432
A0A286YCX6	A0A286YCX6	A0A286YCX6_MOUSE	Trappc8	NA	NA	NA	2211.85	1303.45	1840.57	NA	NA	NA	2042.04	2124.12	1680.02	3	30	3	1437	2.08768
A0A571BF69	A0A571BF69	A0A571BF69_MOUSE	Mgam	NA	NA	NA	1353.4	1900.19	1618.54	NA	NA	NA	1946.87	1098.53	1140.3	2	17	2	3616	0.470133
A0JNU3	A0JNU3	LPP60_MOUSE	Aspg	10278.5	22391.7	9519.58	12223.9	12457.1	15072.4	NA	28869.6	17644.5	13393.6	12340.7	15754.6	12	154	12	564	27.305
A1L314	A1L314	MPEG1_MOUSE	Mpeg1	NA	NA	NA	1733.59	1783.68	1176.21	NA	NA	NA	1853.56	1716.88	1493.72	2	24	2	713	3.36606
A1L3P4	A1L3P4	A1L3P4_MOUSE	Slc9a6	NA	NA	NA	664.873	936.709	907.943	NA	NA	NA	NA	690.164	960.169	1	12	1	702	1.7094
A2A432	A2A432	CUL4B_MOUSE	Cul4b	NA	NA	NA	1173.6	1415.6	1128.14	NA	NA	NA	768.474	1018.53	596.383	3	41	3	970	4.2268
A2A5R2	A2A5R2	BIG2_MOUSE	Arfgef2	NA	NA	NA	6027	4630.75	5337.55	NA	NA	NA	5851.49	4737.15	5304.79	14	175	11	1792	9.76562
A2A5Z6	A2A5Z6	SMUF2_MOUSE	Smurf2	NA	NA	NA	1023.98	1111.91	1349.33	NA	NA	NA	970.218	1116.07	1079.86	1	10	1	748	1.3369
A2A7S8	A2A7S8	K1522_MOUSE	Kiaa1522	NA	1831.9	NA	2789.38	1956.37	2416.68	NA	NA	NA	2422.26	1838.18	1950.8	3	41	3	1013	4.04738
A2A8L5	A2A8L5;Q64487	PTPRF_MOUSE	Ptprf	8932.05	8360.37	9953.25	4349.44	8124.76	6031.19	NA	NA	NA	6059.36	5428.58	5311.66	16	182	13	1898	9.58904
A2A8Z1	A2A8Z1	OSBL9_MOUSE	Osbpl9	NA	2731.97	NA	1209.19	1078.46	1106.54	NA	NA	NA	994.461	964.241	540.038	1	13	1	736	1.7663
A2ADY9	A2ADY9	DDI2_MOUSE	Ddi2	18304.2	16760.8	21850	10023.4	18193	16631.7	28177.5	8144.76	19079.6	19093.8	14790.5	16744.2	11	155	11	399	38.8471
A2AGT5	A2AGT5	CKAP5_MOUSE	Ckap5	NA	NA	NA	1785.71	2606.3	1914.66	NA	NA	NA	973.79	1136.5	1304.9	7	77	7	2032	3.78937
A2AIL4	A2AIL4	NDUF6_MOUSE	Ndufaf6	NA	NA	NA	1145.37	1071.98	1637.17	NA	NA	NA	1073.33	1506.02	1099.17	1	10	1	333	3.003
A2AJ88	A2AJ88	PLPL7_MOUSE	Pnpla7	NA	NA	NA	572.087	483.994	555.057	NA	NA	NA	500.431	NA	520.96	1	13	1	1352	0.961538
A2AJI0	A2AJI0	MA7D1_MOUSE	Map7d1	45199.9	18420.8	18478.2	3631.8	8297.75	6127.11	NA	NA	25360.9	4522.01	4656.47	3825.34	2	27	2	846	3.19149
A2AJL3	A2AJL3	FGGY_MOUSE	Fggy	3488.8	4872.09	6570.02	20932.5	13586.3	15792.3	NA	NA	NA	21376.8	18402.4	19770.1	5	67	5	552	12.1377
A2AKK5	A2AKK5	ACNT1_MOUSE	Acnat1	NA	2331.98	1412.51	2339.01	1260.94	1367.48	NA	NA	NA	NA	1517.23	1741.81	2	32	2	416	7.69231
A2ALU4	A2ALU4	SHRM2_MOUSE	Shroom2	NA	427.911	NA	786.505	861.419	1113.83	NA	NA	NA	833.528	1103.04	863.146	1	13	1	1481	0.877785
A2AN08	A2AN08	UBR4_MOUSE	Ubr4	NA	2896.08	6122.08	4506.69	4373.02	4350.5	NA	NA	NA	3873.49	4055.09	3761.81	17	195	17	5180	3.76448
A2APT9	A2APT9	KLD7A_MOUSE	Klhdc7a	NA	NA	NA	4279.96	4892.73	2851.75	NA	NA	NA	3879.48	4259.48	4410.72	5	56	5	773	7.2445
A2AQ07	A2AQ07	TBB1_MOUSE	Tubb1	NA	NA	NA	NA	NA	1693.51	NA	NA	NA	993.214	1247.15	1991.45	3	38	3	451	8.42572
A2AQP0	A2AQP0	MYH7B_MOUSE	Myh7b	NA	6354.47	5064.61	NA	NA	NA	NA	NA	NA	NA	NA	NA	1	7	1	1941	0.360639
A2AR02	A2AR02	PPIG_MOUSE	Ppig	NA	NA	NA	561.081	1033.56	539.956	NA	NA	NA	340.071	225.048	334.282	1	15	1	752	1.99468
A2AS37	A2AS37	A2AS37_MOUSE	AI182371	NA	NA	NA	305.175	NA	NA	NA	NA	NA	NA	336.425	287.363	1	12	1	356	3.37079
A2AS89	A2AS89	SPEB_MOUSE	Agmat	26879.2	57920.6	45330.1	20960.4	19023.7	22094.9	24180.1	NA	36729.4	23331.3	22641.9	20657.4	9	124	9	358	34.6369
A2AT37	A2AT37	RENT2_MOUSE	Upf2	NA	NA	NA	1122.32	1369.02	1449.04	NA	NA	NA	1102.16	1039.76	977.593	2	20	2	1269	1.57604
A2ATU0	A2ATU0	DHTK1_MOUSE	Dhtkd1	20942.7	38772.8	33323.2	68582.5	37507.3	55843.8	33713	45548.7	18423.4	49505.5	50914.1	50462.5	19	278	19	921	30.1846
A2AWA9	A2AWA9	RBGP1_MOUSE	Rabgap1	NA	NA	NA	1314.03	1594.78	1607.05	NA	NA	NA	1115.42	1133.97	1528.72	2	22	2	1064	2.06767
A2AWP8	A2AWP8	ARGAL_MOUSE	Arhgef10l	NA	2395.41	NA	2074.83	2275.22	2480.01	NA	NA	NA	1485.16	1307.88	1464.86	4	52	4	1280	4.0625
A2BDX3	A2BDX3	MOCS3_MOUSE	Mocs3	NA	4270.16	NA	4140.94	2477.33	2487.81	NA	NA	NA	2069.86	2149.99	13343.6	2	25	2	460	5.43478
A2RTL5	A2RTL5	RSRC2_MOUSE	Rsrc2	NA	NA	NA	691.488	747.405	383.409	NA	NA	NA	419.474	379.695	359.009	2	22	2	376	5.85106
A3KGB4	A3KGB4	TBC8B_MOUSE	Tbc1d8b	NA	NA	NA	2689.03	1688.53	2479.64	NA	NA	NA	2105.26	2252.61	2940.91	2	27	2	1114	2.4237
A3KMP2	A3KMP2	TTC38_MOUSE	Ttc38	63416.8	24406.1	22055.9	13254.3	16445	13162.3	132025	144566	191346	14226.8	16757.7	14381.4	12	134	12	465	28.8172
A6H611	A6H611	MIPEP_MOUSE	Mipep	NA	NA	NA	1355.94	NA	NA	NA	NA	NA	NA	1358.29	959.628	1	9	1	711	1.26582
A6H6A9	A6H6A9	RBG1L_MOUSE	Rabgap1l	NA	NA	NA	1130.72	NA	856.073	NA	NA	NA	359.787	NA	817.165	1	8	1	815	0.981595
A6H6J2	A6H6J2	A6H6J2_MOUSE	Cyp2b13	NA	NA	NA	1067.72	NA	1006.7	NA	NA	NA	777.906	1019.05	887.753	1	13	1	491	2.64766
A6H8H2	A6H8H2	DEN4C_MOUSE	Dennd4c	NA	NA	NA	NA	NA	392.438	NA	NA	NA	NA	331.878	394.399	1	11	1	1906	0.577125
A6X919	A6X919	D19L1_MOUSE	Dpy19l1	NA	1292.18	NA	2812.58	1701.17	2315.49	NA	NA	NA	2050.2	1171.81	1405.87	1	14	1	746	1.87668
A6X935	A6X935	ITIH4_MOUSE	Itih4	16594.2	13134.4	11500.8	15497.9	14169.1	14076.5	NA	16906.4	12731.2	15266.3	16122.2	14319.9	17	200	17	942	21.2314
B1AUN2	B1AUN2	B1AUN2_MOUSE	Eif2b3	17247.9	6043.93	10667.7	2905.89	2052.63	2504.19	NA	NA	NA	2394.21	1993.87	2389.38	8	96	8	452	21.2389
B1AVZ0	B1AVZ0	UPP_MOUSE	Uprt	NA	NA	NA	1358.51	1182.31	NA	NA	NA	NA	1264.46	896.44	1208.88	1	9	1	310	2.90323
B1AY13	B1AY13	UBP24_MOUSE	Usp24	NA	NA	NA	2425.59	2783.58	2802.47	NA	NA	NA	2473.97	2655.16	2517.49	6	71	6	2617	2.71303
B2RQC6	B2RQC6	PYR1_MOUSE	Cad	11652.2	7966.15	11478.5	7947.32	9651.12	8215.26	NA	NA	NA	6492.89	5804.49	5571.6	17	188	17	2225	8.44944
B2RR83	B2RR83	YTDC2_MOUSE	Ythdc2	NA	NA	NA	2461.91	3151.78	2913.25	NA	NA	NA	3139.96	2833.52	1888.01	3	26	3	1445	1.79931
B2RRE7	B2RRE7	OTUD4_MOUSE	Otud4	NA	1163.73	NA	1163.77	878.866	1261.27	NA	NA	NA	1171.96	1089.67	1076.66	1	15	1	1107	1.35501
B2RVL6	B2RVL6	ZCH24_MOUSE	Zcchc24	NA	2655.47	NA	1605.63	1587.56	1814.46	NA	NA	NA	2071.27	2076.68	NA	1	10	1	241	4.14938
B2RXQ2	B2RXQ2	B2RXQ2_MOUSE	Ppfia1	NA	NA	NA	1345.39	1566.9	1996.86	NA	NA	NA	1453.05	1641.62	1234.55	4	48	4	1266	3.79147
B2RXS4	B2RXS4	PLXB2_MOUSE	Plxnb2	NA	4054.99	8739.85	5551.7	10310.3	7457.02	NA	NA	NA	7197.5	7259.66	6425.52	13	165	13	1842	8.95765
B2RY56	B2RY56	RBM25_MOUSE	Rbm25	NA	NA	NA	1732.97	1432.68	1387.49	NA	NA	NA	1510.14	1441.59	1362.35	2	25	2	838	2.98329
B7ZMP1	B7ZMP1	XPP3_MOUSE	Xpnpep3	NA	2538.2	NA	1672.67	1826.83	2006.81	NA	NA	NA	2018.59	2860.88	2470.62	4	49	4	506	9.68379
B8JK39	B8JK39	ITA9_MOUSE	Itga9	NA	NA	NA	555.617	1254.26	777.952	NA	NA	NA	943.313	NA	580.731	1	10	1	1036	0.965251
B9EKI3	B9EKI3	TMF1_MOUSE	Tmf1	NA	NA	NA	811.005	NA	685.961	NA	NA	NA	946.154	NA	954.446	1	14	1	1091	1.28323
D3YXK2	D3YXK2	SAFB1_MOUSE	Safb	13196.4	13195.1	13431.5	1122.42	1378.89	799.954	NA	NA	19385.6	1451.32	1172.93	1548.03	6	90	6	937	9.60512
D3YZP9	D3YZP9	CCDC6_MOUSE	Ccdc6	NA	NA	NA	2044.71	1808.84	1699.2	NA	NA	NA	743.366	1284.27	1157.35	1	11	1	469	2.34542
D3YZZ5	D3YZZ5	D3YZZ5_MOUSE	Tmed7	2433.46	2833.66	2928.59	11968.3	10001.3	9676.44	NA	NA	NA	10458.7	10753.9	12291.8	3	33	3	224	14.7321
D3Z0M9	D3Z0M9	D3Z0M9_MOUSE	Ddx23	23343.8	2320.15	NA	3739.23	3981.04	3579.17	NA	NA	NA	4242.83	4391.12	4534.8	11	119	11	819	14.5299
D3Z2H9	D3Z2H9	D3Z2H9_MOUSE	Tpm3-rs7	77003.1	53509.2	71033.7	46870.7	48628.4	48062.8	327468	504321	316581	52971.5	74444.2	65986.3	14	171	9	248	68.9516
D3Z3N4	D3Z3N4	D3Z3N4_MOUSE	Hnrnph3	NA	3009.51	NA	2462.06	2221.76	1968.96	NA	NA	NA	2141.58	1933.7	1784.82	3	36	3	346	10.4046
D3Z450	D3Z450	D3Z450_MOUSE	Serpina3i	NA	NA	NA	1734.66	2313.66	2011.4	NA	NA	NA	1600.29	1552.7	1707.02	2	23	2	408	5.63725
D3Z5G7	D3Z5G7	D3Z5G7_MOUSE	Ces1b	NA	1840.44	NA	3866.4	6155.68	4771.16	NA	NA	NA	3789.28	5991.39	4340.09	1	15	1	567	2.6455
D3Z6Q9	D3Z6Q9	BIN2_MOUSE	Bin2	NA	2795.5	3750.29	1244.85	2624.34	1542.98	NA	NA	NA	1827.96	1437.2	1202.98	5	60	4	489	12.2699
D3Z7X0	D3Z7X0	D3Z7X0_MOUSE	Acad12	NA	NA	NA	5092.75	5113.08	8301.18	NA	NA	NA	7458.75	8438.3	8010.34	2	17	2	555	3.06306
D4AFX7	D4AFX7	D4AFX7_MOUSE	Dnajc13	NA	NA	NA	1312.41	1121.15	1337.8	NA	NA	NA	922.747	1127.36	989.04	4	54	4	2248	2.40214
E0CZ22	E0CZ22	E0CZ22_MOUSE	Mroh1	NA	NA	NA	914.738	NA	827.001	NA	NA	NA	1219.97	1195.44	1449.68	2	17	2	1640	1.03659
E9PV24	E9PV24	FIBA_MOUSE	Fga	18319.7	17239.7	17003.4	37248.7	34704.3	30906.4	NA	NA	24595.7	33612.6	58736.3	43703.1	20	242	20	789	30.6717
E9PV38	Q91WG0;E9PV38	E9PV38_MOUSE	Ces2g	48984.2	52503.6	59943.7	5711.38	8166.91	7207.4	NA	NA	NA	6294.79	7195.4	7384.93	10	136	7	560	24.2857
E9PVA8	E9PVA8	GCN1_MOUSE	Gcn1	35692.2	11215.3	12335.2	10693.5	12225.2	11298	41969.8	58824.7	34476.5	9576.02	9908.61	9033.53	41	472	41	2671	17.6713
E9PVZ8	E9PVZ8	E9PVZ8_MOUSE	Golgb1	NA	6633.65	4805.42	2966.43	2698.82	3098.99	NA	NA	NA	2792.2	2677.83	2883.89	22	254	22	3238	7.84435
E9PWP9	E9PWP9	E9PWP9_MOUSE	4931408C20Rik	NA	1913.18	NA	NA	5741.31	6937.92	NA	NA	NA	NA	NA	5985.78	1	7	1	1381	0.506879
E9PWQ3	E9PWQ3	E9PWQ3_MOUSE	Col6a3	NA	3526.82	NA	4280.7	3166.33	2865.23	NA	NA	NA	2574.04	2970.24	2615.94	15	170	15	3284	5.17661
E9PXC3	E9PXC3	E9PXC3_MOUSE	Cyp2c69	NA	NA	2747.29	485.867	1719.1	NA	NA	NA	NA	693.717	1848.45	1633.62	2	29	2	491	5.90631
E9PY03	E9PY03	E9PY03_MOUSE	Tstd1	NA	4615.13	NA	5098.78	3041.53	5198.96	NA	NA	NA	3783.06	3369.13	3102.07	2	35	2	133	26.3158
E9PYD1	E9PYD1	E9PYD1_MOUSE	Fam98c	NA	NA	NA	NA	833.249	757.603	NA	NA	NA	323.214	669.036	636.489	1	18	1	344	5.23256
E9PYK3	E9PYK3	PARP4_MOUSE	Parp4	NA	NA	NA	438.249	394.071	NA	NA	NA	NA	312.251	637.195	NA	1	14	1	1969	0.711021
E9PYP1	E9PYP1	E9PYP1_MOUSE	Ces1a	NA	NA	NA	2674.69	3321.49	3830.7	NA	NA	NA	3083.73	2907.3	2816.15	2	27	2	563	4.79574
E9PZJ8	E9PZJ8	ASCC3_MOUSE	Ascc3	NA	NA	NA	2773.87	3985.43	3039.15	NA	NA	NA	2490.19	2428.85	2698.34	7	83	7	2198	3.77616
E9PZM7	E9PZM7	E9PZM7_MOUSE	Scaf11	NA	NA	NA	1342.27	1152.01	1366.19	NA	NA	NA	1222.1	745.023	874.38	2	26	2	1456	1.78571
E9Q0S6	E9Q0S6	E9Q0S6_MOUSE	Tns1	8925.74	5988.55	NA	2600.91	2064.54	2488.66	NA	NA	NA	2625.4	2472.09	2668.42	10	120	9	1888	6.35593
E9Q137	E9Q137	TX264_MOUSE	Tex264	10305.2	6798.49	5528.56	3908.32	5409.13	4882	NA	40556.8	32312.7	5563.64	6406.85	5081.14	4	50	4	309	16.1812
E9Q394	E9Q394	AKP13_MOUSE	Akap13	NA	1775.72	2687.22	757.567	1677.7	1169.14	NA	NA	NA	872.605	1442.82	638.778	1	10	1	2776	0.360231
E9Q3C1	E9Q3C1	C2CD2_MOUSE	C2cd2	NA	4427.24	4638.16	3357.93	5891.95	3894.23	NA	NA	NA	4409.34	6135.67	6855.98	2	18	2	696	2.58621
E9Q3E1	E9Q3E1;J3QMK6;Q80VQ0	AL3B2_MOUSE	Aldh3b2	NA	2821.23	NA	2430.91	3955.71	3557.92	NA	NA	NA	3790.31	3280.5	2643.88	3	37	1	479	7.72443
E9Q3L2	E9Q3L2	PI4KA_MOUSE	Pi4ka	NA	NA	NA	2477.01	1744.56	2398.38	NA	NA	NA	2550.86	2290.02	1994.43	6	67	6	2105	3.1829
E9Q3P4	E9Q3P4	E9Q3P4_MOUSE	Cenpf	7483.52	2004.52	4033.42	5208.76	27824	10160.2	33243.9	10259.5	NA	2845.67	2872.48	4875.11	1	8	1	2997	0.266934
E9Q411	E9Q411	E9Q411_MOUSE	Nbas	NA	4520.91	4254.41	2953.83	2445.46	2542.92	NA	NA	NA	2590.16	2628.53	2716.54	8	90	8	2356	3.82003
E9Q414	E9Q414	APOB_MOUSE	Apob	NA	9022.83	9840.14	12935.5	15655.4	13447.2	NA	NA	NA	13595.5	14305.3	12118.7	39	439	39	4505	9.74473
E9Q4P1	E9Q4P1	WDFY1_MOUSE	Wdfy1	NA	NA	NA	1735.11	2091.2	2170.06	NA	NA	NA	2371.01	1837.97	1893.46	2	24	2	410	5.85366
E9Q4Z2	E9Q4Z2	ACACB_MOUSE	Acacb	NA	7046.45	7803.9	4098.03	3883	4446.52	NA	NA	NA	4663.24	4277.26	4373.79	21	260	21	2448	10.6209
E9Q512	E9Q512	E9Q512_MOUSE	Trip11	NA	NA	NA	1701.38	1351.22	1496.34	NA	NA	NA	1548.47	1511.15	1499.95	11	130	11	1976	6.57895
E9Q555	E9Q555	RN213_MOUSE	Rnf213	NA	3362.49	3154.58	3088.15	2870.05	3635.81	NA	NA	NA	2937.8	2927.27	2918.11	15	163	15	5148	3.16628
E9Q557	E9Q557	DESP_MOUSE	Dsp	NA	17717.8	13798.5	8351.76	74479.1	44084.5	63598.5	NA	17908.9	12347	12732.7	18318.5	86	879	86	2883	30.4891
E9Q5C9	E9Q5C9	NOLC1_MOUSE	Nolc1	NA	1607.71	NA	1370.21	1435.1	1288.94	NA	NA	NA	1124.51	1119.59	1512.11	5	54	5	702	7.69231
E9Q5K4	E9Q5K4	CP2CN_MOUSE	Cyp2c23	NA	17629.4	8476.87	3525.09	3819.82	5242.81	NA	NA	NA	4154.81	4850.21	3586.63	2	22	2	494	4.45344
E9Q616	E9Q616	E9Q616_MOUSE	Ahnak	NA	NA	NA	2783.64	4894.98	2667.17	NA	NA	NA	2561.01	2152.35	2056.76	2	21	2	5656	0.371287
E9Q634	E9Q634	MYO1E_MOUSE	Myo1e	NA	NA	NA	1588.73	1658.99	2077.03	NA	NA	NA	1350.11	1569.81	1186.52	3	31	3	1107	2.80036
E9Q6H8	E9Q6H8	E9Q6H8_MOUSE	Plekha5	NA	NA	NA	519.698	414.807	831.178	NA	NA	NA	600.155	804.926	618.28	1	13	1	1269	1.02443
E9Q6R7	E9Q6R7	E9Q6R7_MOUSE	Utrn	NA	1459.14	NA	2191.23	2173.16	1974.08	NA	NA	NA	1943.11	2126.14	1786.41	14	168	14	3430	4.89796
E9Q735	E9Q735	UBE4A_MOUSE	Ube4a	NA	NA	NA	1459.68	1510.64	1578.73	NA	NA	NA	1479.4	1591.62	1610.87	5	59	5	1028	5.7393
E9Q7G0	E9Q7G0	NUMA1_MOUSE	Numa1	NA	3730.31	NA	3580.9	3884.31	4203.28	NA	NA	NA	3902.57	4050.67	3680.44	14	155	14	2094	7.4021
E9Q8D0	E9Q8D0	DJC21_MOUSE	Dnajc21	NA	NA	NA	1031.7	1929.37	1686.39	NA	NA	NA	1108.13	1042.28	1007.5	2	20	2	531	3.76648
E9Q8I7	E9Q8I7	E9Q8I7_MOUSE	Nfxl1	5633.95	2208.48	1788.28	1184.76	1167.07	1221.92	NA	NA	NA	1212.8	1137.96	1268.26	3	36	3	918	3.92157
E9Q912	E9Q912	GDS1_MOUSE	Rap1gds1	NA	NA	989.687	1794.2	2693.49	2829.71	NA	NA	NA	3857.5	2365.85	3522.72	3	39	3	607	6.42504
E9QA15	E9QA15	E9QA15_MOUSE	Cald1	NA	8075.46	16126.9	6936.96	7979.87	7458.54	NA	NA	NA	6434.62	7020.85	6245.38	25	335	25	768	43.6198
E9QAM5	E9QAM5	HELZ2_MOUSE	Helz2	14253.8	9179.22	11374.2	5898.43	4705.02	6446.37	NA	17343.9	34575.5	5347.27	5137.7	4954.67	31	368	31	2947	12.4873
E9QAT4	E9QAT4	SC16A_MOUSE	Sec16a	7747.93	10163.6	9607.61	5099.13	5166.74	5863.69	NA	NA	NA	5344.19	4034.86	4886.11	14	171	14	2357	7.25499
F2Z3U3	F2Z3U3	F2Z3U3_MOUSE	Raph1	4896.33	8243.73	11152.4	2529.09	1990.5	2641.83	NA	NA	NA	2432.08	1943.94	2136.96	5	60	5	1266	4.73934
F6RWR5	F6RWR5	F6RWR5_MOUSE	Gstp3	2927.96	7336.11	6031.94	26322.1	15657.7	23665.8	NA	NA	NA	10283	18636.3	21713.2	7	122	7	210	58.0952
F6TUL9	F6TUL9	F6TUL9_MOUSE	Vsig4	NA	NA	NA	3265.34	3121.64	3191.3	NA	NA	NA	3074.64	2257.89	3597.74	2	21	2	280	7.5
F6U5V1	F6U5V1	F6U5V1_MOUSE	Larp1b	19176.6	7723.89	6401.18	3944.06	5173.04	4933.25	NA	NA	NA	3095.69	3110.68	3376.99	6	66	6	541	12.1996
F6ZDS4	F6ZDS4	TPR_MOUSE	Tpr	5374.09	3282.33	2314.27	2580.87	2818.01	2718.98	NA	NA	NA	2430.88	2816.13	2586.66	14	177	14	2431	7.28095
F8VPK0	F8VPK0	F8VPK0_MOUSE	Ttc37	NA	2568.01	8124.29	4559.05	2752.52	4940.55	NA	NA	NA	3023.29	3049.92	3874.5	6	67	6	1563	4.28663
F8VPN4	F8VPN4	F8VPN4_MOUSE	Agl	14833.1	21680.5	21556.2	30923.9	25573.5	29144.3	NA	NA	NA	31181	30905.7	33517.7	33	392	33	1532	25.5875
F8VPU2	F8VPU2	FARP1_MOUSE	Farp1	18816.2	9201.81	10500.9	3002.86	2453.46	3248.01	24595.7	25199.7	NA	2780.64	2354.61	2297.31	6	71	6	1048	6.77481
F8VQC1	F8VQC1	F8VQC1_MOUSE	Srp72	NA	2317.52	1584.1	4674.59	5381.66	5330.2	NA	NA	NA	5136.76	4578.39	4908.84	16	186	16	671	27.7198
G3UWD9	G3UWD9	G3UWD9_MOUSE	Slc17a3	NA	NA	NA	2156.57	1543.05	1963.86	NA	NA	NA	1260.68	898.18	1750.06	1	10	1	498	2.00803
G3UZ78	G3UZ78	ADGB_MOUSE	Adgb	NA	NA	NA	NA	NA	18969	NA	NA	NA	NA	NA	NA	1	7	1	1657	0.42245
G3X8U3	G3X8U3	G3X8U3_MOUSE	2210016F16Rik	NA	6879.26	7543.67	4437	4360.01	3444.07	NA	NA	NA	4216.64	3653.23	3693.58	5	56	5	338	16.568
G3X8X0	G3X8X0	G3X8X0_MOUSE	Dhx16	NA	NA	NA	1432.37	2215.07	1076.22	NA	NA	NA	1299.09	1350.16	1137.17	2	22	2	1044	2.10728
G3X972	G3X972	G3X972_MOUSE	Sec24c	10730	5489.98	11090.6	5583.09	5947.8	4961.36	NA	NA	NA	5898.9	6093.35	5055.04	8	101	8	1096	9.21533
G3X982	G3X982	AOXC_MOUSE	Aox3	NA	NA	5719.28	5624.51	12812.1	6020.69	NA	NA	NA	9174.55	12288.2	11768.3	13	171	12	1335	12.809
G3X9B1	G3X9B1	G3X9B1_MOUSE	Heatr1	NA	NA	NA	1304.41	1275.38	952.935	NA	NA	NA	1044.81	796.782	1180.68	1	11	1	2143	0.513299
G3X9C2	G3X9C2	FBX50_MOUSE	Nccrp1	NA	3561.09	5660.21	966.84	3824.76	3487.83	26412.7	19172.8	NA	2438.11	1348.75	1643.42	3	34	3	266	12.782
G3X9D6	G3X9D6	G3X9D6_MOUSE	Apon	NA	794.339	669.888	394.421	329.73	481.267	NA	NA	NA	553.068	441.788	507.35	1	15	1	251	5.9761
G3X9K3	G3X9K3	BIG1_MOUSE	Arfgef1	NA	5396.35	8738.75	1845.05	1000.65	1737.69	NA	NA	NA	1914.42	1655.14	1467.34	3	30	3	1846	1.62514
G5E829	G5E829	AT2B1_MOUSE	Atp2b1	NA	1861.89	NA	1868.1	1721.52	1635.13	NA	NA	NA	1803.7	1950.98	1323.78	5	66	3	1220	5.40984
G5E870	G5E870	TRIPC_MOUSE	Trip12	NA	NA	NA	1302.71	1360.85	1609.36	NA	NA	NA	1035.71	1157.88	954.715	3	37	3	2025	1.82716
G5E897	G5E897	PLGT3_MOUSE	Poglut3	NA	NA	NA	1576.95	NA	1690.6	NA	NA	NA	1610.54	1452.43	2177.99	1	8	1	503	1.59046
G5E8K5	G5E8K5	ANK3_MOUSE	Ank3	NA	NA	NA	1124.19	979.886	986.194	NA	NA	NA	858.314	892.321	1003.76	4	47	4	1961	2.39674
G5E8V9	G5E8V9	ARFP1_MOUSE	Arfip1	NA	3276.26	3760.51	4710.06	4909.32	5351.67	NA	NA	NA	5135.91	5419.49	4268.33	5	62	5	373	16.622
G5E904	G5E904	G5E904_MOUSE	Sult3a2	NA	5592.33	6401	5546.59	7639.17	5302.16	NA	NA	NA	5461.71	6666.32	7970.25	9	97	9	293	33.1058
K7N6C2	P56657;K7N6C2;E9PXC3	K7N6C2_MOUSE	Cyp2c68	12080.8	22742.7	79199.4	6186.68	40741.4	7107.31	218862	NA	176376	13732.7	20893.7	29345.7	3	29	1	491	5.90631
K9J7B2	K9J7B2	K9J7B2_MOUSE	Ugt1a6b	NA	NA	NA	17917.8	16544.6	17132.8	NA	NA	NA	20941.8	17888.1	23913.8	4	47	2	531	8.85122
L7N466	L7N466	L7N466_MOUSE	Mthfsl	21275	18710.5	18710.9	3684.71	3914.86	5996.82	50709.6	44662.6	59861.2	10649.1	3995.4	5205.01	2	22	1	203	10.8374
O08529	O08529	CAN2_MOUSE	Capn2	NA	5095.15	11610.7	3942.77	3988.66	4145.15	NA	19372.7	NA	4182.34	3882.69	3278.66	6	69	6	700	9.85714
O08539	O08539	BIN1_MOUSE	Bin1	NA	NA	2592.94	708.87	981.972	965.78	NA	NA	NA	612.27	411.129	833.494	2	29	2	588	4.93197
O08547	O08547	SC22B_MOUSE	Sec22b	41258.6	31870.9	40469.6	25265.6	29531.6	23620.7	204030	308919	197625	27215.6	23166.7	25770.3	10	136	10	215	63.2558
O08553	O08553	DPYL2_MOUSE	Dpysl2	16018.7	9678.84	11171.8	4447.78	6047.92	5347.01	NA	NA	NA	5848.42	5418.12	4366.37	6	89	4	572	15.5594
O08573	O08573	LEG9_MOUSE	Lgals9	47966.2	33208.6	32082.9	27801.5	30716.8	28836.8	110988	41772.3	41287.1	32020.9	31618.3	38706.4	5	66	5	353	18.6969
O08579	O08579	EMD_MOUSE	Emd	NA	NA	6341.99	1180.81	1774.8	2065.31	NA	NA	NA	1444.87	1810.26	1719.25	3	41	3	259	15.8301
O08582	O08582	GTPB1_MOUSE	Gtpbp1	NA	1522.12	NA	2407.68	2864.65	2130.34	NA	NA	NA	1387.9	1476.26	1428.98	4	47	4	668	7.03593
O08583	O08583;Q9JJW6	THOC4_MOUSE	Alyref	7763.37	10147.1	10566	7158.17	14121.6	10161.5	NA	NA	NA	8541.92	9750.79	8493.15	3	39	1	255	15.2941
O08585	O08585	CLCA_MOUSE	Clta	22666.2	6997.95	11647.4	16150	26835.4	18503.4	315670	20856.3	238122	17739.5	27889.2	17269.3	4	41	4	235	17.4468
O08586	O08586	PTEN_MOUSE	Pten	NA	NA	NA	643.067	NA	1054.08	NA	NA	NA	766.829	660.626	872.859	1	12	1	403	2.97767
O08599	O08599	STXB1_MOUSE	Stxbp1	NA	NA	NA	1522.45	1719.07	1696.82	NA	NA	NA	1062.48	747.488	NA	1	13	1	594	2.18855
O08600	O08600	NUCG_MOUSE	Endog	NA	16063.2	12006.1	12532.4	11919.9	14398.3	NA	NA	NA	13205.8	14442.2	16709.7	7	84	7	294	28.5714
O08601	O08601	MTP_MOUSE	Mttp	11988.6	20039.2	18098.5	25514.5	14360.8	17889.7	NA	NA	3214.32	19160.4	19130	24178.1	36	477	36	894	53.3557
O08663	O08663	MAP2_MOUSE	Metap2	NA	NA	NA	3527.69	4645.2	4168.63	NA	NA	NA	2610.1	2637.51	2497.54	8	88	8	478	18.41
O08677	O08677	KNG1_MOUSE	Kng1	4261.75	26092.5	23205.4	8088.94	9863.67	9357.37	NA	NA	NA	8332.61	10690.8	9247.47	8	97	7	661	14.6747
O08692	O08692	NGP_MOUSE	Ngp	NA	4373.8	NA	17419.7	17398.3	16205.4	NA	NA	NA	13187	14865.8	9354.94	4	53	4	167	31.7365
O08705	O08705	NTCP_MOUSE	Slc10a1	NA	4619.98	2879.48	9335.25	9445.83	10467.6	NA	NA	NA	10145.6	8846.74	8922.46	1	14	1	362	3.8674
O08709	O08709	PRDX6_MOUSE	Prdx6	16955.3	26397.6	26734.6	175553	208446	181144	57799.9	50002	54209.7	166657	177398	245519	16	212	13	224	94.6429
O08715	O08715	AKAP1_MOUSE	Akap1	NA	NA	NA	2520.5	2311.63	2572.19	NA	NA	NA	2589.88	2623.82	2453.58	4	43	4	857	5.0175
O08734	O08734	BAK_MOUSE	Bak1	NA	NA	NA	2830.43	2909.61	2661.28	NA	NA	NA	2851.99	2622.42	2555.41	1	11	1	209	5.26316
O08738	O08738	CASP6_MOUSE	Casp6	NA	NA	NA	2580.58	1555.49	2084.42	NA	NA	NA	2355.97	1913.24	2042.29	2	19	2	276	6.88406
O08749	O08749	DLDH_MOUSE	Dld	91846.2	73001.7	45791.9	32416.9	30140.7	30424.5	NA	42757.9	44137.9	32460.5	34470.3	31996.6	14	181	14	509	35.5599
O08756	O08756	HCD2_MOUSE	Hsd17b10	45796.1	33512.6	39746.6	17683.9	20043.3	12792.2	84659.9	63042.5	57051.2	25851.6	23549.3	34856.3	10	125	10	261	47.8927
O08759	O08759	UBE3A_MOUSE	Ube3a	NA	NA	NA	1946.04	2171.84	2346.21	NA	NA	NA	2126.04	1842.86	2279.63	4	39	4	870	4.48276
O08784	O08784	TCOF_MOUSE	Tcof1	18061.4	4623.81	9274.92	1601.47	2660.26	1649.04	NA	24580.9	17211.5	1226.67	1376.71	1026.25	2	21	2	1320	1.59091
O08788	O08788	DCTN1_MOUSE	Dctn1	NA	NA	NA	1954	2105.52	1740.9	NA	NA	NA	1621.13	1541.07	1739.94	8	101	8	1281	7.88447
O08795	O08795	GLU2B_MOUSE	Prkcsh	52608.9	59075.1	55251.4	31445.2	35784.6	36545.9	41417.3	45311.3	52567.6	33794.7	33986.2	34998.3	10	111	10	521	21.3052
O08797	O08797	O08797_MOUSE	Serpinb9	NA	NA	NA	1702.55	2161.63	1520.79	NA	NA	NA	1596.28	2303.62	1466.72	4	41	4	374	10.9626
O08807	O08807	PRDX4_MOUSE	Prdx4	55671.3	46026.9	45123.8	62555.2	57098.2	64223.9	186490	NA	143301	76821	79784.4	86663.8	8	87	8	274	31.7518
O08808	O08808	DIAP1_MOUSE	Diaph1	NA	2043.16	3917.9	3066.27	3911.29	3575.71	NA	NA	4644.88	2978.81	3251.68	3419.75	12	118	12	1255	9.40239
O08810	O08810	U5S1_MOUSE	Eftud2	NA	6145.3	NA	7861.07	6536.03	6823.22	NA	NA	NA	5395.46	6368.29	6361.75	12	138	12	971	14.2122
O08912	O08912	GALT1_MOUSE	Galnt1	NA	NA	NA	2082.62	1328.31	1663.91	NA	NA	NA	1583.45	1588.53	1631.71	3	30	3	559	5.36673
O08914	O08914	FAAH1_MOUSE	Faah	NA	NA	NA	2236.84	2688.89	2143.03	NA	NA	NA	2786.95	2694.72	2422.17	3	40	3	579	6.90846
O08915	O08915	AIP_MOUSE	Aip	NA	1685.67	2089.58	1569.89	2488.04	1724.89	NA	NA	NA	1670.22	1320.41	1695.7	3	40	3	330	12.1212
O08917	O08917	FLOT1_MOUSE	Flot1	5723.28	6667.4	4563.69	6825.18	8723.31	6558.67	NA	NA	NA	6886.51	7049.1	6574.11	12	144	12	428	33.6449
O08997	O08997	ATOX1_MOUSE	Atox1	117295	44266.7	50730.3	16174.3	22381.1	18533.5	169895	139147	108205	17490.3	14441	16289.7	3	35	3	68	51.4706
O09012	O09012	PEX5_MOUSE	Pex5	16086.9	17706.6	25251.2	9908.3	10820.3	9891.78	NA	NA	17509.7	11774.7	12440.7	10248.5	6	91	6	639	14.241
O09043	O09043	NAPSA_MOUSE	Napsa	NA	3625.21	NA	5472.7	8570.18	6012.85	NA	NA	NA	6266.33	6044.33	5180.98	1	9	1	419	2.14797
O09044	O09044	SNP23_MOUSE	Snap23	29946.5	21385.5	20891.5	7026.96	10698.3	7331.95	29663.5	28382.4	26619.4	7174.6	5742.3	6846.49	8	115	8	210	54.7619
O09061	O09061	PSB1_MOUSE	Psmb1	34660.7	6154.84	10255.6	20561.8	29102	27313.1	NA	NA	NA	30005.7	23736.1	29794.6	8	95	8	240	39.5833
O09106	O09106	HDAC1_MOUSE	Hdac1	NA	NA	NA	9265.73	8138.05	7751.54	NA	NA	NA	7012.71	7491.59	7666.83	6	77	1	482	15.9751
O09110	O09110	MP2K3_MOUSE	Map2k3	NA	5487.65	5665.39	6155.74	6997.08	6865.27	NA	NA	NA	6601.74	5666.05	5956.75	4	37	3	347	10.6628
O09111	O09111	NDUBB_MOUSE	Ndufb11	24665.5	18265.9	16295.1	5319.91	8835.36	8414.56	NA	39798	NA	11434.6	8936.29	12514.4	2	27	2	151	17.8808
O09131	O09131	GSTO1_MOUSE	Gsto1	NA	18252.5	10811.8	28494.2	31636.2	28974.3	NA	NA	NA	31561.7	29068	27042.8	9	89	7	240	37.0833
O09158	O09158;D3Z2W7	CP3AP_MOUSE	Cyp3a25	NA	13492.6	13876.2	8811.12	9788.01	9161.27	NA	11688.9	NA	10972.9	10151.1	11411.3	8	76	3	503	15.1093
O09159	O09159	MA2B1_MOUSE	Man2b1	14685.1	7635.29	13931.4	4263.14	6752.66	5088.09	NA	NA	16533.2	3637.15	3823.77	3797.4	14	181	14	1013	17.8677
O09164	O09164	SODE_MOUSE	Sod3	NA	NA	NA	2232.59	2833.44	2400.05	NA	NA	NA	2070.38	1966.58	2108.32	4	63	4	251	25.0996
O09167	O09167	RL21_MOUSE	Rpl21	35051.4	36465.1	38905.2	35568.2	39723.7	32881	320425	67141.6	48872.4	30324.6	26678.4	23688.9	14	184	14	160	115
O09172	O09172	GSH0_MOUSE	Gclm	13635.4	15063	14699.5	27418.9	13751.1	17144	95684.4	88323.3	96203.1	16098.3	20017.3	21019.7	4	50	4	274	18.2482
O09173	O09173	HGD_MOUSE	Hgd	NA	25551	NA	23668.5	14910	14223.1	NA	NA	NA	20431.8	18765.1	22246	7	84	7	445	18.8764
O09174	O09174	AMACR_MOUSE	Amacr	11826.2	20233.5	14739.7	33555.6	22057.6	28756.3	23011.8	NA	15325.6	30811.8	33892.6	30686.2	13	173	13	381	45.4068
O35071	O35071	KIF1C_MOUSE	Kif1c	NA	NA	NA	3445.51	3753.29	2904.08	NA	NA	NA	3227.03	2345.06	3315.39	2	23	1	1100	2.09091
O35074	O35074	PTGIS_MOUSE	Ptgis	NA	NA	NA	1560.93	3076.69	3159.4	NA	NA	NA	3276.97	3177.4	2586.96	1	9	1	501	1.79641
O35075	O35075	VP26C_MOUSE	Vps26c	NA	NA	NA	3488.09	NA	NA	NA	NA	NA	5727.76	3985.23	5106.69	1	8	1	297	2.6936
O35099	O35099	M3K5_MOUSE	Map3k5	NA	NA	NA	296.428	NA	NA	NA	NA	NA	658.887	NA	497.2	1	11	1	1380	0.797101
O35114	O35114	SCRB2_MOUSE	Scarb2	NA	3360.08	11552.7	2657.11	4484.94	3490.64	NA	NA	NA	2524.54	2494.3	2221.69	5	53	5	478	11.0879
O35127	O35127	C10_MOUSE	Grcc10	NA	NA	NA	469.604	383.34	NA	NA	NA	NA	282.742	316.873	108.578	1	15	1	126	11.9048
O35129	O35129	PHB2_MOUSE	Phb2	19702.2	23173.8	23715	69777.8	55734.8	62795.9	NA	24719.9	17117.6	71390.6	85913	90418.2	16	186	16	299	62.2074
O35130	O35130	NEP1_MOUSE	Emg1	NA	NA	NA	1950.07	3213.82	2053.46	NA	NA	NA	1066.82	1113.87	1141.69	3	31	3	244	12.7049
O35143	O35143	ATIF1_MOUSE	Atp5if1	NA	NA	NA	1297.31	454.055	642.791	NA	NA	NA	1204.86	1513.89	936.482	1	9	1	106	8.49057
O35153	O35153	BET1L_MOUSE	Bet1l	NA	NA	NA	599.26	NA	499.081	NA	NA	NA	403.939	547.054	497.402	1	15	1	111	13.5135
O35166	O35166	GOSR2_MOUSE	Gosr2	NA	NA	NA	820.756	1029.16	951.979	NA	NA	NA	892.884	948.7	664.284	2	22	2	212	10.3774
O35215	O35215	DOPD_MOUSE	Ddt	493196	331201	317613	205367	338125	184831	446203	684747	583469	220264	206541	264892	9	105	9	118	88.9831
O35218	O35218	CPSF2_MOUSE	Cpsf2	NA	NA	NA	1535.59	2390.11	1292.49	NA	NA	NA	1622.79	1460.7	1572.74	2	17	2	782	2.17391
O35226	O35226	PSMD4_MOUSE	Psmd4	11803.6	9765.95	6143.68	14117.9	17565.5	17336.3	NA	NA	NA	12964.3	13111.9	13868.5	5	70	5	376	18.617
O35239	O35239	PTN9_MOUSE	Ptpn9	NA	NA	NA	1367.99	1305.27	1012.6	NA	NA	NA	808.986	874.357	904.022	2	24	2	593	4.04722
O35250	O35250	EXOC7_MOUSE	Exoc7	NA	NA	NA	2122.32	2921.63	3176.12	NA	NA	NA	2057.1	2198.21	2479.71	1	10	1	697	1.43472
O35286	O35286;G3X8X0;A2A4P0	DHX15_MOUSE	Dhx15	NA	3066.06	3131.59	6634.41	6520.47	5859.64	NA	NA	NA	5467.4	5000.74	5902.39	17	208	16	795	26.1635
O35295	O35295	PURB_MOUSE	Purb	19112.9	3686.09	6823.2	2759.79	4255.43	4170.1	NA	13017.8	NA	5194.52	3978.63	4225.82	3	38	3	324	11.7284
O35309	O35309	NMI_MOUSE	Nmi	NA	NA	NA	2430.32	2000.3	2224.75	NA	NA	NA	2121.99	2226.48	2381.14	6	75	6	314	23.8854
O35326	O35326	SRSF5_MOUSE	Srsf5	NA	NA	3656.91	3378.84	3002.35	2265.39	NA	NA	NA	2943.26	2407.02	3636.8	4	53	4	269	19.7026
O35343	O35343	IMA3_MOUSE	Kpna4	NA	NA	NA	1190.64	1281.72	1692.88	NA	NA	NA	957.207	1515.58	1240.4	2	17	2	521	3.26296
O35344	O35344;O35343	IMA4_MOUSE	Kpna3	8132.94	NA	5528.01	3696.54	3465.74	3399.2	NA	NA	NA	3471.82	3565.41	3365.24	3	34	1	521	6.52591
O35345	O35345	IMA7_MOUSE	Kpna6	NA	NA	NA	1736.26	1837.43	1465.28	NA	NA	NA	1382.41	1335.45	1461.78	4	44	2	536	8.20896
O35350	O35350	CAN1_MOUSE	Capn1	NA	9116.62	8811.12	3421.69	3890.48	3340.79	NA	NA	NA	2856.19	2996.01	2926.53	7	81	7	713	11.3604
O35381	O35381	AN32A_MOUSE	Anp32a	NA	3612.95	NA	15460.3	8781	12125.4	NA	NA	NA	12916.6	10185.1	15864.4	7	78	4	247	31.5789
O35382	O35382	EXOC4_MOUSE	Exoc4	NA	NA	NA	1824.28	1814.03	1686.71	NA	NA	4274.52	1986.25	1699.64	1619.18	5	64	5	975	6.5641
O35386	O35386	PAHX_MOUSE	Phyh	NA	990.448	NA	8818.5	4376.4	3787.52	NA	NA	NA	6773.01	7989.49	7210.1	5	55	5	338	16.2722
O35403	O35403	ST3A1_MOUSE	Sult3a1	11194.5	11593.7	21524.4	43623.6	47536.4	33741.2	52794.2	17298.3	58010.3	31707.4	41461.4	50301.8	19	240	16	293	81.9113
O35405	O35405	PLD3_MOUSE	Pld3	NA	NA	4398.88	4328.93	8914.71	6113.57	NA	NA	NA	6576.55	7301.17	7461.06	3	31	3	488	6.35246
O35423	O35423	SPYA_MOUSE	Agxt	84908.5	46354.9	47054.5	88273.5	40567.9	49195.8	79950.4	94150.1	52558.9	64425.3	73343.3	58124.9	9	115	9	414	27.7778
O35435	O35435	PYRD_MOUSE	Dhodh	NA	6427.75	NA	2154.42	932.985	1292.65	NA	NA	NA	1383.41	1657.77	1025.94	4	46	4	395	11.6456
O35450	O35450	FKBPL_MOUSE	Fkbpl	NA	NA	NA	NA	NA	17365.3	97906.8	NA	57597.4	NA	NA	NA	1	9	1	347	2.59366
O35453	O35453	HEPS_MOUSE	Hpn	NA	950.479	NA	408.78	1640.98	646.172	NA	NA	NA	599.83	844.715	929.351	2	22	2	436	5.04587
O35459	O35459	ECH1_MOUSE	Ech1	26794.3	46016.8	38009.5	33567.7	35362.3	35431.7	NA	29697.2	26016.5	33792.7	36443.5	38742.9	7	104	7	327	31.8043
O35465	O35465	FKBP8_MOUSE	Fkbp8	13841.2	11062.9	15023.9	5931.39	8067.13	5083.25	NA	11576.5	24835.1	8432.55	7729.31	7065.42	6	77	6	402	19.1542
O35488	O35488	S27A2_MOUSE	Slc27a2	11029	16155	16211.6	28893.2	29715.9	28116.9	NA	NA	NA	28249.4	26526.4	30667.4	26	331	26	620	53.3871
O35490	O35490	BHMT1_MOUSE	Bhmt	713837	644637	409797	567817	469175	456410	243597	968947	321586	627687	381743	429172	32	422	28	407	103.686
O35551	O35551	RABE1_MOUSE	Rabep1	NA	1888.92	NA	2219.94	2107.37	2258.28	NA	NA	NA	1613.86	2129.37	1684.95	5	53	5	862	6.14849
O35593	O35593	PSDE_MOUSE	Psmd14	4985.69	5088.2	3423.97	6928.34	13870.8	10932.3	NA	NA	NA	12052.2	11559.5	13952.3	4	44	4	310	14.1935
O35598	O35598	ADA10_MOUSE	Adam10	NA	NA	NA	2729.62	3729.48	3693.28	NA	NA	NA	2807.74	2532.47	2777.77	3	35	3	749	4.6729
O35604	O35604	NPC1_MOUSE	Npc1	NA	NA	NA	10560	23503.2	14781.2	NA	NA	NA	14732.4	15863.5	15913.3	2	19	2	1277	1.48786
O35609	O35609	SCAM3_MOUSE	Scamp3	2785.34	2365.94	7683.79	6920.78	9192	7220.62	NA	7315.72	NA	6229.77	6788.62	6275.77	5	81	5	349	23.2092
O35632	O35632	HYAL2_MOUSE	Hyal2	NA	1182.53	NA	1246.09	2697.2	1609.65	NA	NA	NA	1076.7	1139.93	1820.42	1	19	1	473	4.01691
O35639	O35639	ANXA3_MOUSE	Anxa3	22584.7	4615.64	5707.6	4256.12	6094.8	4326.37	NA	NA	NA	4636.42	4145.29	4241.69	9	117	9	323	36.2229
O35643	Q9DBG3;O35643	AP1B1_MOUSE	Ap1b1	29891	33676	35209.1	42632.8	38061.7	39265.5	39059.4	43358.9	35452.1	39695.6	40239.8	43191.2	17	188	9	943	19.9364
O35657	O35657	NEUR1_MOUSE	Neu1	NA	NA	NA	1054.86	3041.47	1764.02	NA	NA	NA	2147.03	2404.11	2011.04	1	9	1	409	2.20049
O35660	O35660	GSTM6_MOUSE	Gstm6	NA	NA	NA	2308.35	1982.97	1681.98	NA	NA	NA	1957.01	1702.37	2527.89	3	38	3	218	17.4312
O35678	O35678	MGLL_MOUSE	Mgll	2416.27	3617.35	3714.71	7641.55	5688.6	6293.65	NA	NA	NA	7486.37	6518	7863.59	4	40	4	303	13.2013
O35682	O35682	MYADM_MOUSE	Myadm	1496.95	1414.55	1283.41	901.113	1419.66	701.624	NA	6225.14	NA	906.563	1044.5	872.922	1	17	1	320	5.3125
O35685	O35685	NUDC_MOUSE	Nudc	8042.48	4249.93	5095.61	6791.25	9797.06	6868.01	NA	NA	NA	5593.79	6150.7	6655.07	13	149	13	332	44.8795
O35691	O35691	PININ_MOUSE	Pnn	NA	NA	NA	3170.41	2535.54	2552.53	NA	NA	NA	3272.95	3222.65	3255.6	4	42	4	725	5.7931
O35704	O35704	SPTC1_MOUSE	Sptlc1	NA	NA	NA	689.532	809.457	561.59	NA	NA	NA	437.214	528.18	573.884	2	35	2	473	7.39958
O35737	O35737	HNRH1_MOUSE	Hnrnph1	5988.06	6873.82	4446.31	11626.2	10824.3	9178.55	51066.8	NA	NA	7687.72	6298.63	6999.92	8	131	4	449	29.1759
O35744	O35744	CHIL3_MOUSE	Chil3	10752.5	12366.3	NA	7457.98	9090.97	6546.9	NA	NA	NA	6398.58	6281.81	5454.41	10	125	8	398	31.407
O35841	O35841	API5_MOUSE	Api5	10594.1	6917.94	7389.06	7692.55	12326.3	9340.89	17019.3	12030.2	11090.6	6136.84	5735.41	6011.6	9	101	9	504	20.0397
O35857	O35857	TIM44_MOUSE	Timm44	NA	1573.58	1712.4	3252.2	2395.45	1811.75	NA	NA	NA	2606.07	2571.93	2502.28	7	85	7	452	18.8053
O35864	O35864	CSN5_MOUSE	Cops5	NA	NA	NA	2338.39	2281.6	2255.48	NA	NA	NA	1658.27	1654.89	2070.76	5	63	5	334	18.8623
O35887	O35887	CALU_MOUSE	Calu	16545.3	22978.7	21042.4	20120.1	24404.3	22791.3	NA	NA	NA	22271.4	19004.5	21681.6	12	150	12	315	47.619
O35943	O35943	FRDA_MOUSE	Fxn	NA	NA	NA	2572.13	2070.6	2292.54	NA	NA	NA	2876.27	2791.38	2129.38	2	23	2	207	11.1111
O35945	O35945	AL1A7_MOUSE	Aldh1a7	35567.2	35912.3	30358.5	38240.1	31212	29537.4	204127	59167.6	84695.4	28989.8	23622.9	24492.1	18	242	18	501	48.3034
O35955	O35955	PSB10_MOUSE	Psmb10	177286	115955	103161	25362.1	35790.3	35592.6	153239	173784	145843	36264.3	33657	31576.2	4	45	4	273	16.4835
O35963	O35963	RB33B_MOUSE	Rab33b	NA	NA	NA	2657.89	1661.46	1547.17	NA	NA	NA	1772.51	1686.06	1465.92	3	36	3	229	15.7205
O35969	O35969	GAMT_MOUSE	Gamt	17061.9	25927.9	23451.5	20877.9	12214.7	17938.1	NA	18740.5	15877.5	17930.6	14037.3	16330.6	6	100	6	236	42.3729
O35972	O35972	RM23_MOUSE	Mrpl23	NA	NA	NA	2074.62	1942.19	1528.74	NA	NA	NA	1554.36	1790.23	1010.44	4	50	4	146	34.2466
O35988	O35988	SDC4_MOUSE	Sdc4	4564.3	1890.95	3013.4	719.457	2011.5	1101.99	NA	NA	NA	1193.57	1030.05	1022.13	2	24	2	198	12.1212
O54692	O54692	ZW10_MOUSE	Zw10	NA	NA	NA	3079.27	1770.56	1861.48	NA	NA	NA	2608.53	1739.5	1626.52	4	44	4	779	5.64827
O54734	O54734	OST48_MOUSE	Ddost	58565.5	98528.1	87950.8	69627.7	100874	94712.4	64080.2	81209.8	92055	94293.1	99101.1	107739	15	207	15	441	46.9388
O54749	O54749	CP2J5_MOUSE	Cyp2j5	NA	12401.2	24612.9	14306	10270	13266.9	NA	NA	NA	11861.1	10777.5	12056.3	9	100	7	501	19.9601
O54754	O54754	AOXA_MOUSE	Aox1	NA	NA	NA	1707.09	1981.17	1912.92	NA	NA	NA	1420.83	1909.03	1284.79	3	34	3	1333	2.55064
O54774	O54774	AP3D1_MOUSE	Ap3d1	NA	NA	2536.94	3123.58	3797.08	3354.97	NA	NA	NA	2420.63	2527.69	2731.05	9	108	9	1199	9.00751
O54782	O54782	MA2B2_MOUSE	Man2b2	11528.7	11699.3	10295.2	9841.76	15435.6	12107.8	NA	NA	NA	10190.2	12869	9675.84	6	71	6	1018	6.97446
O54804	O54804	CHKA_MOUSE	Chka	NA	4724.27	3218.97	3219.87	4954.2	5497.91	NA	NA	NA	4116.81	3810.2	3216.61	2	16	2	453	3.53201
O54824	O54824	IL16_MOUSE	Il16	7025.98	2643.03	NA	NA	2992.67	2437.64	NA	NA	NA	1087.7	1283.62	NA	1	9	1	1322	0.680787
O54825	O54825	BYST_MOUSE	Bysl	NA	NA	NA	339.933	847.451	652.302	NA	NA	NA	464.759	481.59	553.493	3	38	3	436	8.7156
O54833	O54833	CSK22_MOUSE	Csnk2a2	4863.99	4228.64	4564.54	4163.87	4301.55	4158.63	NA	NA	NA	2966.23	2900.13	3147.38	2	27	2	350	7.71429
O54879	O54879	HMGB3_MOUSE	Hmgb3	3035.51	NA	NA	4989.87	5402.29	3589.31	NA	NA	NA	2033.06	1317.5	2035.8	2	26	2	200	13
O54890	O54890	ITB3_MOUSE	Itgb3	NA	NA	NA	1094.12	1946.18	1456.17	NA	NA	NA	1426.06	939.246	966.34	3	38	3	787	4.82846
O54904	O54904	B3GT1_MOUSE	B3galt1	NA	NA	NA	NA	NA	NA	NA	NA	NA	425.926	737.008	NA	1	13	1	326	3.98773
O54941	O54941	SMCE1_MOUSE	Smarce1	NA	NA	NA	1349.08	1637.59	1316.44	NA	NA	NA	1167.26	1159.97	1630.53	1	10	1	411	2.43309
O54950	O54950;Q91WG5	AAKG1_MOUSE	Prkag1	NA	NA	NA	3352.81	3676.62	3347.08	NA	NA	NA	3430.32	2258.47	3255.77	4	38	2	330	11.5152
O54962	O54962	BAF_MOUSE	Banf1	NA	NA	NA	3053.7	NA	2376.84	NA	NA	NA	2098.11	1317.87	2069.2	1	7	1	89	7.86517
O54983	O54983	CRYM_MOUSE	Crym	NA	1920.88	NA	1855.81	1527.65	2586.73	NA	NA	NA	1941.13	1908.68	1895.98	5	52	5	313	16.6134
O54984	O54984	GET3_MOUSE	Get3	NA	1885.34	2424.87	6258.56	4283.17	5768.82	NA	NA	NA	3973.11	3869.59	4857.27	4	44	4	348	12.6437
O54988	O54988	SLK_MOUSE	Slk	38389.8	NA	NA	1744.7	2142.48	1758.61	NA	42275.4	NA	1586.55	1931.05	1584.7	7	78	6	1233	6.32603
O55013	O55013	TPPC3_MOUSE	Trappc3	40340.6	13964.3	12138.5	7919.21	8762.15	7547.62	59270.1	70089.5	46174.3	8014.98	7937.66	7159.65	3	34	3	180	18.8889
O55022	O55022	PGRC1_MOUSE	Pgrmc1	82850.7	147339	127051	85665.5	89849.5	92398.3	85199.3	63189.4	87675.1	93558.8	80645.7	83576.7	17	205	17	195	105.128
O55023	O55023	IMPA1_MOUSE	Impa1	34323.1	19939.9	15637.6	13959	18377.1	17029.3	33747.1	28538	17290.7	15647.1	18883.6	13552.2	12	144	12	277	51.9856
O55028	O55028	BCKD_MOUSE	Bckdk	NA	NA	NA	1894.38	NA	1452.1	NA	NA	NA	1350.84	1829.08	1150.04	1	9	1	412	2.18447
O55029	O55029	COPB2_MOUSE	Copb2	14856.3	21366.2	24615.2	54113.5	35654.7	40736.9	NA	26048.4	18845.1	54944.6	49112.3	52131.7	17	211	17	905	23.3149
O55060	O55060	TPMT_MOUSE	Tpmt	NA	4586.14	NA	12411.3	9444.41	11921.8	NA	NA	NA	10997.3	10991.7	11629.3	7	86	7	240	35.8333
O55101	O55101	SNG2_MOUSE	Syngr2	NA	NA	NA	2436.12	2175.35	1508.9	NA	NA	NA	1714.12	1912.73	1501.13	1	10	1	224	4.46429
O55111	O55111	DSG2_MOUSE	Dsg2	NA	4302.26	3798	3466.93	2008.69	2858.21	NA	NA	NA	2727.48	3334.21	2534.8	11	150	11	1122	13.369
O55125	O55125	NIPS1_MOUSE	Nipsnap1	56170.9	98235.1	74464	165482	88736.3	123233	80976	43575.9	72660.6	160718	84841.1	160058	8	76	8	284	26.7606
O55126	O55126	NIPS2_MOUSE	Nipsnap2	NA	NA	NA	3851.99	1305.88	2098.78	NA	NA	NA	2921.49	2659.23	2971.33	1	9	1	281	3.20285
O55128	O55128	SAP18_MOUSE	Sap18	NA	NA	NA	4440	2471.52	NA	NA	NA	NA	3286.24	1814.91	2139.17	1	8	1	153	5.22876
O55131	O55131;Q8C650;Q9DA97	SEPT7_MOUSE	Septin7	NA	NA	NA	4942.17	3669.12	4151.71	NA	NA	NA	3092.64	3244.22	3556.28	10	139	10	436	31.8807
O55135	O55135	IF6_MOUSE	Eif6	56283.5	56911.5	79269.5	29517.5	28366.7	28051.2	NA	43737.6	56632.5	24412	20144.5	28658.1	5	64	5	245	26.1224
O55142	O55142	RL35A_MOUSE	Rpl35a	374418	282091	438921	167120	343857	323402	1330620	1136760	641420	285187	224772	211892	17	182	17	110	165.455
O55143	O55143	AT2A2_MOUSE	Atp2a2	18701.4	16577	12142.5	18344.3	18080.2	17244.4	NA	12348.2	NA	18702.1	16256.9	19691.1	19	239	11	1044	22.8927
O55201	O55201	SPT5H_MOUSE	Supt5h	NA	6010.32	NA	2921.05	3210.12	3621.97	NA	NA	NA	3070.31	3443.64	2836.36	8	99	8	1082	9.14972
O55222	O55222	ILK_MOUSE	Ilk	11936.3	12807.9	10027.8	6645.86	6783.47	6022.6	NA	13703	23484.2	5925.35	5963.79	5561.52	8	90	8	452	19.9115
O55229	O55229	CHKB_MOUSE	Chkb	NA	NA	NA	2690.19	2973.77	2642.41	NA	NA	NA	2571.68	2957.07	2527.84	3	33	3	394	8.37563
O55234	O55234	PSB5_MOUSE	Psmb5	NA	5922.01	NA	4641.24	6150.56	4666.05	NA	NA	NA	4575.23	4882.76	4490.56	9	117	9	264	44.3182
O55239	O55239	NNMT_MOUSE	Nnmt	NA	NA	NA	3303.86	1798.41	2381.31	NA	NA	NA	2229.18	1855.79	2302.71	3	27	3	264	10.2273
O55240	O55240	RDH5_MOUSE	Rdh5	NA	NA	NA	1387.88	NA	1414.41	NA	NA	NA	997.212	908.563	1052.6	1	10	1	318	3.14465
O55242	O55242	SGMR1_MOUSE	Sigmar1	NA	3463.07	6377.1	14610.6	10100.1	11501.3	NA	NA	NA	14182.3	14236.9	17796.1	2	21	2	223	9.41704
O70133	O70133	DHX9_MOUSE	Dhx9	27386.7	15337.9	14905.5	14976.2	13798.1	14365.7	NA	15442.7	17566.8	15986.1	14858.2	16476.7	24	284	24	1380	20.5797
O70152	O70152	DPM1_MOUSE	Dpm1	17524	10771	17671.4	3649.44	6215.65	3390.67	NA	33433.7	73956.6	3898.62	4444.74	4549.42	5	62	5	260	23.8462
O70165	O70165	FCN1_MOUSE	Fcn1	NA	NA	NA	827.107	1091.37	963.85	NA	NA	NA	1109.07	1051.86	692.385	3	30	3	334	8.98204
O70167	O70167	P3C2G_MOUSE	Pik3c2g	NA	NA	NA	2069.88	1209.53	2624.66	NA	NA	NA	5721.48	2763.07	1711.1	1	7	1	1506	0.464807
O70194	O70194	EIF3D_MOUSE	Eif3d	NA	25011.3	31321.5	16550.2	22550.7	19912.1	NA	NA	NA	15891	15329.3	14780.8	9	103	9	548	18.7956
O70228	O70228	ATP9A_MOUSE	Atp9a	NA	NA	NA	2134.47	3982.7	2039.61	NA	NA	NA	2512.75	3388.16	2790.64	3	33	3	1047	3.15186
O70251	O70251	EF1B_MOUSE	Eef1b	28438.5	24969.5	29817	12701.1	16830.1	11609.4	NA	44015.9	37940.7	7069.61	9833.18	8928.45	5	59	5	225	26.2222
O70252	O70252	HMOX2_MOUSE	Hmox2	NA	1064.79	NA	3004.64	3492.62	3120.87	NA	NA	NA	2713.18	2220.61	2550.31	4	55	4	315	17.4603
O70303	O70303	CIDEB_MOUSE	Cideb	12435.7	7769.4	5751.08	NA	NA	NA	NA	NA	NA	NA	NA	3128.45	1	11	1	219	5.02283
O70305	O70305	ATX2_MOUSE	Atxn2	8377.35	3833.47	3833.65	1629.3	1894.34	1864.77	17675	13642.4	11975.7	1891.18	1558.6	1596.33	5	61	5	1285	4.74708
O70309	O70309	ITB5_MOUSE	Itgb5	NA	NA	NA	3194.63	3919.47	2999.6	NA	NA	NA	2453.52	1937.85	2244.79	2	23	2	798	2.88221
O70310	O70310	NMT1_MOUSE	Nmt1	9714.84	8033.75	12252.7	8272.56	10984.7	9848.75	NA	NA	NA	9060.14	7624.27	8611.86	6	86	6	496	17.3387
O70318	O70318	E41L2_MOUSE	Epb41l2	9967.78	4438.45	8023.33	3086.8	3684.8	2887.41	NA	NA	NA	3296.3	3041.28	2719.36	8	91	8	988	9.21053
O70325	O70325	GPX4_MOUSE	Gpx4	NA	NA	NA	9893.11	6475.67	8144.47	NA	NA	NA	8550.24	8021.24	7061.11	5	53	5	197	26.9036
O70362	O70362	PHLD_MOUSE	Gpld1	10155.7	3029.79	6822.44	4736.91	7539.95	5720.87	NA	NA	NA	5047.23	5462.63	5288.11	6	68	6	837	8.12425
O70370	O70370	CATS_MOUSE	Ctss	NA	NA	NA	894.83	1281.4	1060.1	NA	NA	NA	774.327	822.239	1242.06	3	50	3	340	14.7059
O70378	O70378	EMC8_MOUSE	Emc8	18364.7	22533.2	20309.2	9241.59	16582.9	13367.9	NA	NA	NA	13331.2	12116.7	11562.5	3	42	3	207	20.2899
O70400	O70400	PDLI1_MOUSE	Pdlim1	26743.8	22568.5	20058.7	12858.4	8590.38	11368.6	27369.2	43617.3	20494.6	12295	11869.3	11485.6	4	54	4	327	16.5138
O70404	O70404	VAMP8_MOUSE	Vamp8	5124.88	3041.17	4260.78	4434.69	7157.65	5171.65	NA	NA	13209.9	5443.14	4669.99	4343.42	4	39	4	101	38.6139
O70435	O70435	PSA3_MOUSE	Psma3	30392.7	27932	26975.2	13654	22867.9	17949.7	72025.3	27048.4	43500.3	11670.4	15452.2	18183.6	9	98	9	255	38.4314
O70439	O70439	STX7_MOUSE	Stx7	NA	1118.2	NA	2557.55	2877.69	2567.91	NA	NA	NA	2239.55	1831.59	1884.98	2	28	2	261	10.728
O70456	O70456	1433S_MOUSE	Sfn	NA	NA	62213.1	NA	NA	1201.01	NA	NA	NA	11863.3	NA	NA	2	19	2	248	7.66129
O70475	O70475	UGDH_MOUSE	Ugdh	4908.54	7978.44	11155.9	12580.5	15793.7	11914.1	NA	NA	5963.69	11474.7	16402.3	13320.7	11	131	11	493	26.572
O70492	O70492	SNX3_MOUSE	Snx3	32961.4	12968	11628.7	1592.19	4985.22	3273.3	83113.9	59633.3	84796.7	4009.07	3646.49	6061.56	5	47	5	162	29.0123
O70493	O70492;O70493	SNX12_MOUSE	Snx12	27219.8	14232.7	8271.95	4497.11	5900.27	5801.24	127075	NA	124797	6066.93	5471.77	6409.63	8	77	6	165	46.6667
O70503	O70503	DHB12_MOUSE	Hsd17b12	17556.8	14856.5	11087.8	38144.9	33356.4	40014.3	NA	NA	NA	45914.3	39592.6	40888.5	8	97	8	312	31.0897
O70551	O70551	SRPK1_MOUSE	Srpk1	NA	NA	NA	2390.99	3166.29	2533.06	NA	NA	NA	1369.07	1249.44	1480.24	2	22	1	648	3.39506
O70566	O70566	DIAP2_MOUSE	Diaph2	NA	NA	NA	683.75	NA	NA	NA	NA	NA	539.176	850.772	645.274	2	21	2	1098	1.91257
O70570	O70570	PIGR_MOUSE	Pigr	21773.5	17971.2	9791.65	12024.9	18549.4	15549.6	46098	NA	25274.1	12690.4	11682.9	12139.6	13	160	13	771	20.7523
O70572	O70572	NSMA_MOUSE	Smpd2	NA	NA	NA	3916.49	2598.29	2568.15	NA	NA	NA	2919.8	3307.53	3675.07	3	27	3	419	6.44391
O70583	O70583	TRI18_MOUSE	Mid1	NA	NA	NA	1739.67	2847.03	1924.2	NA	NA	NA	785.763	882.172	977.038	1	11	1	680	1.61765
O70589	O70589	CSKP_MOUSE	Cask	NA	NA	NA	2310.62	2468.02	1849.59	NA	NA	NA	804.361	1796.64	1955.67	4	55	4	926	5.93952
O70591	O70591	PFD2_MOUSE	Pfdn2	NA	4618.9	NA	6014.21	6998.16	4107.97	NA	NA	NA	4758.81	5059.79	4672.69	3	35	3	154	22.7273
O88291	O88291	ZN326_MOUSE	Znf326	NA	3155.56	3736.81	2711.72	3315.49	2717.93	NA	NA	NA	3183.32	3253.22	3118.53	6	62	6	580	10.6897
O88322	O88322	NID2_MOUSE	Nid2	NA	1862.3	NA	1720.09	1960.61	1678.23	NA	NA	NA	1602.86	2453.75	1953.32	6	69	6	1403	4.91803
O88325	O88325	O88325_MOUSE	Naglu	NA	NA	NA	1704.58	2596.34	1962.91	NA	NA	NA	1871.69	1989.47	2334.96	4	44	4	739	5.95399
O88342	O88342	WDR1_MOUSE	Wdr1	19555.2	22657	30481.8	21969	21535.5	21477.9	NA	NA	NA	21264.6	21334.4	22271.3	16	198	16	606	32.6733
O88343	O88343	S4A4_MOUSE	Slc4a4	NA	NA	NA	1679.48	NA	758.064	NA	NA	NA	853.29	1064.38	1136.92	2	26	2	1079	2.40964
O88384	O88384	VTI1B_MOUSE	Vti1b	NA	6041.1	5659.03	2924.36	3282.58	3186.03	NA	NA	NA	3652.42	3122.5	3352.1	5	54	5	232	23.2759
O88425	O88425	NDK6_MOUSE	Nme6	NA	NA	NA	839.121	NA	808.141	NA	NA	NA	880.496	617.597	835.744	2	25	2	189	13.2275
O88428	O88428	PAPS2_MOUSE	Papss2	18525.7	9649.71	8616.64	9587.66	9383.15	8951.01	NA	NA	NA	8870.3	8849.14	9718.29	25	301	25	621	48.4702
O88441	O88441	MTX2_MOUSE	Mtx2	NA	NA	4794.62	2566.67	2241.76	1906.23	NA	NA	NA	2353.67	1822.02	2067.75	2	21	2	263	7.98479
O88447	O88447	KLC1_MOUSE	Klc1	NA	NA	NA	1660.02	1286.6	1369.59	NA	NA	NA	NA	1697.83	NA	2	23	2	541	4.25139
O88448	O88448	KLC2_MOUSE	Klc2	NA	NA	NA	3123.42	3821.86	2656.39	NA	NA	NA	1774.69	1362.92	1749.19	1	10	1	599	1.66945
O88451	Q8CGV4;Q8K5C8;O88451;O54909;G5E8H9	RDH7_MOUSE	Rdh7	20680.9	19714.4	28369.8	120066	73921.9	84261	NA	15815.4	NA	113960	99274.4	116495	13	143	8	316	45.2532
O88455	O88455	DHCR7_MOUSE	Dhcr7	10043.5	22327.8	15979.4	35858.2	39981.4	52711.6	NA	NA	12591.6	46311.1	36782.7	40269.8	2	22	2	471	4.67091
O88456	O88456	CPNS1_MOUSE	Capns1	NA	NA	NA	1564.63	1816.48	1293.86	NA	NA	NA	1340.7	1139.1	1667.53	3	35	2	268	13.0597
O88477	O88477	IF2B1_MOUSE	Igf2bp1	NA	NA	NA	647.879	1021.2	1164.32	NA	NA	NA	319.724	NA	NA	2	23	2	577	3.98614
O88487	O88487	DC1I2_MOUSE	Dync1i2	NA	3253.55	NA	4587.94	6790.37	3887.43	NA	NA	NA	4891.27	5534.36	5180.08	4	53	4	612	8.66013
O88512	O88512	AP1G2_MOUSE	Ap1g2	NA	NA	NA	816.14	1773.84	1391.91	NA	NA	NA	1818.39	1552.38	2338.33	1	9	1	791	1.1378
O88520	O88520	SHOC2_MOUSE	Shoc2	NA	NA	NA	1385.86	1011.78	926.955	NA	NA	NA	182.436	973.217	1037.84	3	31	3	582	5.32646
O88522	O88522	NEMO_MOUSE	Ikbkg	NA	NA	NA	295.617	338.174	351.906	NA	NA	NA	390.001	417.945	415.586	1	15	1	412	3.64078
O88531	O88531	PPT1_MOUSE	Ppt1	NA	3360.2	NA	5877.17	8047.86	7928.47	NA	NA	NA	7798.13	7273.82	6863	2	33	2	306	10.7843
O88532	O88532	ZFR_MOUSE	Zfr	NA	NA	NA	2197.52	1507.69	1791.83	NA	NA	NA	2453.77	1438.9	1894.46	3	45	3	1074	4.18994
O88533	O88533	DDC_MOUSE	Ddc	10316.2	8934.49	6380.13	5672.73	3546.25	4050.65	NA	NA	NA	5310.66	5170.95	5626.16	8	110	8	480	22.9167
O88536	O88536	FPR2_MOUSE	Fpr2	NA	NA	NA	880.357	963.017	857.786	NA	NA	NA	560.36	656.932	NA	1	11	1	351	3.1339
O88543	O88543	CSN3_MOUSE	Cops3	18162.6	NA	NA	2843.62	3829.57	3211.02	57063.8	NA	NA	2823.16	2764.63	3054.2	7	89	7	423	21.0402
O88544	O88544	CSN4_MOUSE	Cops4	NA	4139.42	NA	3253.72	3440.67	3267.05	NA	NA	NA	2385.44	2652.64	2439.26	12	152	12	406	37.4384
O88545	O88545	CSN6_MOUSE	Cops6	NA	11224.2	NA	5324.36	5972.39	5213.76	NA	NA	NA	4174.36	5218.73	6238.99	9	115	9	324	35.4938
O88569	O88569	ROA2_MOUSE	Hnrnpa2b1	50299.2	144175	104707	70866.4	77167.5	81180.7	80988.1	46298.6	105381	78771.7	83564.4	91686.6	24	375	24	353	106.232
O88587	O88587	COMT_MOUSE	Comt	46843.1	22036.7	27226	22427.2	18652	19464.4	86291.3	84984.7	65354.2	13800.1	19964.4	17086	4	57	4	265	21.5094
O88685	O88685	PRS6A_MOUSE	Psmc3	7397.36	12592.9	13603.7	5855.13	6864.88	6255.78	NA	NA	6953.48	4865.66	5651.63	6266.84	8	115	8	442	26.0181
O88696	O88696	CLPP_MOUSE	Clpp	16187.2	17664.7	22339.1	16971.8	15381.1	19428.7	25582.8	12214.2	30286.2	18159.6	20566.1	19277.6	8	101	8	272	37.1324
O88712	P56546;O88712	CTBP1_MOUSE	Ctbp1	NA	4132.12	NA	4629.13	6566.77	5237.52	NA	NA	NA	4843.5	5024.97	5250.21	7	70	5	441	15.873
O88735	O88735	MAP7_MOUSE	Map7	NA	1996.41	NA	1047.91	1504.89	1245.64	NA	NA	NA	959.519	880.632	804.346	3	38	3	730	5.20548
O88736	O88736	DHB7_MOUSE	Hsd17b7	NA	NA	NA	729.14	875.486	965.346	NA	NA	NA	527.554	614.416	639.432	2	29	2	334	8.68263
O88738	O88738	BIRC6_MOUSE	Birc6	NA	NA	NA	1853.28	2110.52	1793.46	NA	NA	NA	1410.01	1322.55	1354.43	4	58	4	4882	1.18804
O88746	O88746	TOM1_MOUSE	Tom1	12859.8	9703.81	8960.13	3135.03	4978.48	3773.19	NA	15516.7	13489.7	3517.17	4207.29	3853.18	4	41	4	492	8.33333
O88783	O88783	FA5_MOUSE	F5	NA	2230.93	9376.98	1893.64	2253.31	2083.41	NA	NA	NA	1809.66	3067.45	1866.4	3	40	3	2183	1.83234
O88792	O88792	JAM1_MOUSE	F11r	NA	NA	NA	2813.81	1963.21	2952.2	NA	NA	NA	2635.36	3133.36	2369.65	2	24	2	300	8
O88844	O88844	IDHC_MOUSE	Idh1	20827.8	40779.2	39087	180954	152603	147599	158562	35473.3	22836.1	182072	182130	189809	19	230	18	414	55.5556
O88851	O88851	RBBP9_MOUSE	Rbbp9	NA	NA	4166.29	6279.73	3719.11	4875	NA	NA	NA	4887.77	4002.87	4662.91	3	40	3	186	21.5054
O88856	O88856	TPST2_MOUSE	Tpst2	NA	NA	NA	890.191	797.996	744.039	NA	NA	NA	834.189	825.345	761.277	2	22	2	376	5.85106
O88876	O88876	DHRS3_MOUSE	Dhrs3	NA	NA	NA	4640.08	6318.33	4669.56	NA	NA	NA	6278.43	5724.31	6144.06	1	10	1	302	3.31126
O88908	O88908	SOAT2_MOUSE	Soat2	NA	NA	NA	4920.14	5440.18	4640.67	NA	NA	NA	4952.83	4103.09	5626.52	4	41	4	525	7.80952
O88947	O88947	FA10_MOUSE	F10	NA	5071.59	NA	2315.42	4432.17	3382.16	NA	NA	NA	3480.58	4639.75	3401.06	2	20	2	481	4.158
O88952	O88952	LIN7C_MOUSE	Lin7c	NA	NA	NA	1511.14	2058.57	1496.93	NA	NA	NA	784.912	1385.58	1582.86	2	21	2	197	10.6599
O88958	O88958;Q9CRC9	GNPI1_MOUSE	Gnpda1	NA	NA	NA	4267.92	3664.69	3808.24	NA	NA	NA	3758.18	3574.76	3848.27	5	49	4	289	16.955
O88962	O88962	CP8B1_MOUSE	Cyp8b1	NA	3478.41	NA	2392.39	3411.93	3467.25	NA	NA	NA	3319.71	2285.2	3701.61	3	26	3	500	5.2
O88967	O88967	YMEL1_MOUSE	Yme1l1	NA	NA	NA	1918.92	3371.5	2742.19	NA	NA	NA	3739.21	3583.46	3300.78	3	35	3	715	4.8951
O88983	O88983	STX8_MOUSE	Stx8	NA	NA	NA	1376.3	1172.69	1077.03	NA	NA	NA	1225.3	1134.77	981.811	2	20	2	236	8.47458
O88986	O88986	KBL_MOUSE	Gcat	NA	5144.77	NA	3051.4	1466.39	1519.34	NA	NA	NA	3021.16	2774.28	3290.06	4	50	4	416	12.0192
O89001	O89001	CBPD_MOUSE	Cpd	NA	NA	NA	3331.94	4957.93	4474.54	NA	NA	NA	3437.56	3861.2	3166.67	5	51	5	1377	3.7037
O89017	O89017	LGMN_MOUSE	Lgmn	6132.32	5067.91	5288.34	3456.26	7726.38	3736.11	NA	NA	NA	3609.99	3493.42	3747.95	2	19	2	435	4.36782
O89023	O89023	TPP1_MOUSE	Tpp1	14013.7	17021.3	13559.7	9742.59	18622.7	14409.3	NA	NA	NA	12435.9	12919.3	12325.8	6	78	6	562	13.879
O89053	O89053	COR1A_MOUSE	Coro1a	30541.9	8815.26	19416.4	6385.03	12003.7	6956.38	29091.9	14364.4	NA	6921.07	6313.16	5652.35	6	61	6	461	13.2321
O89079	O89079	COPE_MOUSE	Cope	23562.2	21425.4	24856.4	14372.7	15256.1	17678.1	NA	NA	NA	12675.7	16200.3	15385.1	7	94	7	308	30.5195
O89086	O89086	RBM3_MOUSE	Rbm3	14614.5	11929.3	17945.8	9133.88	15655	7918.72	NA	NA	NA	7941.1	6794.93	7655.47	8	108	8	153	70.5882
O89106	O89106	FHIT_MOUSE	Fhit	NA	NA	NA	2574.39	2795.53	2629.74	NA	NA	NA	2023.36	3125.32	2239.01	3	38	3	150	25.3333
O89110	O89110	CASP8_MOUSE	Casp8	NA	NA	NA	1967.24	1485.7	2011.35	NA	NA	NA	1718.52	1788.18	1549.82	2	23	2	480	4.79167
O89112	O89112	LANC1_MOUSE	Lancl1	NA	3522.65	4279.37	3198.08	4001.71	4475.43	NA	NA	NA	2900.96	2879.77	3254.64	2	19	2	399	4.7619
P00186	P00186	CP1A2_MOUSE	Cyp1a2	NA	2887.92	7199.95	3320.13	9578.91	2700.16	NA	NA	NA	3880.33	8804.8	5773.6	11	129	8	513	25.1462
P00329	P00329	ADH1_MOUSE	Adh1	69174.1	89016.9	89284.4	361104	318152	319009	208873	103198	122562	412546	372212	411352	15	196	14	375	52.2667
P00375	P00375	DYR_MOUSE	Dhfr	16595.9	24180.1	13029.6	14096.7	19876.5	18021.6	NA	NA	NA	18058.1	14832.7	17832.9	5	49	5	187	26.2032
P00405	P00405	COX2_MOUSE	Mtco2	66378.3	82551	67774.9	260027	244690	240850	39581.6	56621.6	56032.3	46592.5	320003	306797	5	60	5	227	26.4317
P00416	P00416	COX3_MOUSE	mt-Co3	NA	NA	NA	886.88	NA	NA	NA	NA	NA	493.907	234.882	693.221	1	14	1	261	5.36398
P00493	P00493	HPRT_MOUSE	Hprt1	NA	7382.2	10232.6	7160.65	7886.91	7645.43	NA	NA	NA	6983.69	7270.18	6460.63	4	44	4	218	20.1835
P00920	P00920	CAH2_MOUSE	Ca2	NA	NA	NA	7017.45	6344.89	6061.43	NA	NA	NA	5278.67	5648.95	9068.12	3	32	3	260	12.3077
P01027	P01027	CO3_MOUSE	C3	47995.4	53232.9	37096.7	68401.6	70366.3	66536.8	45402.4	41727.4	63875	72547.7	95776.8	84801.2	62	739	62	1663	44.4378
P01029	P01029	CO4B_MOUSE	C4b	3193.35	4937.47	12667.1	10596.6	10177.5	9111.3	NA	NA	NA	10408.6	12004.5	11718.7	27	336	27	1738	19.3326
P01837	P01837	IGKC_MOUSE	Igkc	6334.74	3747.11	6530.02	6607.49	13853	5536.99	NA	NA	NA	9089.54	12534.7	8754.76	3	30	3	107	28.0374
P01867	P01867	IGG2B_MOUSE	Ighg2b	NA	NA	NA	1312.13	2043.48	1554.58	NA	NA	NA	1345.49	2807.28	2835	2	24	2	404	5.94059
P01869	P01869	IGH1M_MOUSE	Ighg1	NA	NA	NA	3673.81	4463.18	4656.61	NA	NA	NA	6987.26	9114.19	7133.9	2	22	2	393	5.59796
P01872	P01872	IGHM_MOUSE	Ighm	NA	NA	NA	2145.92	6905.83	2446.64	NA	NA	NA	3218.4	7915.83	3994.18	3	33	3	454	7.26872
P01887	P01887	B2MG_MOUSE	B2m	33272.1	19553.7	17249.4	73808.8	71971.3	63383.2	32961.3	42658.4	19348.7	76125.4	68263.8	69923.8	2	19	2	119	15.9664
P01897	P01897	HA1L_MOUSE	H2-L	35310.6	54399.8	52842	40391.4	52490.1	41622.4	NA	35829.1	NA	37045.6	30176.3	32984.1	10	119	5	362	32.8729
P01898	P01898	HA10_MOUSE	H2-Q10	9795.46	12381.2	8936.54	6278.65	7492.33	6017.2	NA	NA	NA	5773.96	7299.92	6453.15	6	69	4	325	21.2308
P01901	P01901	HA1B_MOUSE	H2-K1	30910.6	34631.8	40036	13673.7	25546	19989.1	NA	NA	34420.2	13609.6	15110.3	14413.9	5	79	4	369	21.4092
P01921	P01921;P06344	HB2D_MOUSE	H2-Ab1	NA	NA	NA	1001.03	647.915	400.072	NA	NA	NA	725.509	452.89	278.781	2	28	2	265	10.566
P01942	P01942	HBA_MOUSE	Hba	50866.6	26554.1	30509.3	30360.4	29631.6	21018.2	194100	133691	137490	29266.3	34135.1	59070.4	6	70	5	142	49.2958
P02088	P02088;A8DUK4	HBB1_MOUSE	Hbb-b1	135927	54905	73430	54759.5	51226.4	39578.9	307254	108027	88052.6	54204.3	34281.6	69606.2	10	130	1	147	88.4354
P02089	P02089	HBB2_MOUSE	Hbb-b2	NA	4183.93	4977.08	10771.7	7003.11	6551.39	21414.1	NA	NA	11392.4	13285.8	16793.7	4	53	4	147	36.0544
P02463	P02463	CO4A1_MOUSE	Col4a1	NA	NA	NA	4298.36	3148.94	2754.33	NA	NA	NA	1970.01	2353.13	3001.12	1	16	1	1669	0.958658
P02468	P02468	LAMC1_MOUSE	Lamc1	NA	NA	NA	502.034	1305.35	554.208	NA	NA	NA	NA	NA	NA	1	17	1	1607	1.05787
P03921	P03921	NU5M_MOUSE	Mtnd5	NA	NA	NA	443.825	NA	NA	NA	NA	NA	469.11	412.222	852.559	1	11	1	607	1.81219
P03930	P03930	ATP8_MOUSE	Mtatp8	16142.2	21294.9	19756	22363.3	16666.2	22287.6	32542.2	33004.5	15644.4	26426.4	25589.8	24153.1	1	10	1	67	14.9254
P03958	P03958	ADA_MOUSE	Ada	NA	3260.45	2758.3	3154.2	4257.22	4522.89	NA	NA	NA	4596.01	3683.17	3870.84	7	82	7	352	23.2955
P03975	P03975	IGEB_MOUSE	Iap	NA	NA	NA	1683.67	1617.57	1813.64	NA	NA	NA	1653.22	1238.21	1698.9	1	11	1	557	1.97487
P04117	P04117	FABP4_MOUSE	Fabp4	NA	NA	NA	1937.29	1687.03	1766.22	NA	NA	NA	1110.76	2023.84	1277.46	3	39	3	132	29.5455
P04186	P04186	CFAB_MOUSE	Cfb	7246.84	7476.32	6051.74	5227.08	7084.2	5510.64	NA	NA	NA	5162.74	7084.58	5933.11	10	126	10	761	16.5572
P04627	P04627	ARAF_MOUSE	Araf	NA	NA	NA	3693.55	3692.83	3388.19	NA	NA	NA	3604.7	2993.76	3595.7	11	127	7	604	21.0265
P04918	P04918	SAA3_MOUSE	Saa3	NA	NA	2807.58	1345.12	978.039	1666.45	NA	NA	NA	1170.27	1175.23	1531.84	2	27	2	122	22.1311
P04919	P04919	B3AT_MOUSE	Slc4a1	NA	1571.01	NA	1233.16	1552.72	1320.74	NA	NA	NA	1876.29	1786.56	2560.9	3	32	3	929	3.44456
P05063	P05063	ALDOC_MOUSE	Aldoc	8646.83	5107.92	8204.98	2591.67	4488.94	3441.29	NA	NA	NA	3098.64	3413.79	2858.32	9	103	9	363	28.3747
P05201	P05201	AATC_MOUSE	Got1	116870	103623	85216.6	189448	139189	246727	53158.6	64673.6	59146.6	198824	178601	163027	17	196	17	413	47.4576
P05202	P05202	AATM_MOUSE	Got2	26224.3	87231.5	46127.9	75090.5	88476	80364.7	36251.6	121000	115409	85850.8	106030	109674	23	295	23	430	68.6047
P05214	P05214	TBA3_MOUSE	Tuba3b	NA	NA	NA	1497.82	1610.63	3509.84	NA	NA	NA	1697.99	1206.64	692.562	2	17	1	450	3.77778
P05366	P04918;P05366	SAA1_MOUSE	Saa1	59578.3	37221.2	47838.6	14327	29632.9	12232.4	NA	NA	NA	19290.3	21846.2	16373.9	6	71	4	122	58.1967
P05367	P05367	SAA2_MOUSE	Saa2	8049.73	9223.89	6538.72	38687	39666.4	28329.8	NA	NA	NA	25674.7	31236.6	30428.6	6	75	6	122	61.4754
P05555	P05555	ITAM_MOUSE	Itgam	NA	NA	NA	3829.1	3780.26	3486.94	NA	NA	NA	2111.54	2679.35	2196.4	5	60	5	1153	5.20382
P06151	P06151	LDHA_MOUSE	Ldha	349287	268318	348680	135143	180213	124396	212142	158788	245115	113481	196196	222717	18	225	16	332	67.7711
P06537	P06537	GCR_MOUSE	Nr3c1	NA	NA	NA	1200.57	926.978	1497.65	NA	NA	NA	1416.11	1362.67	1592.4	1	11	1	792	1.38889
P06683	P06683	CO9_MOUSE	C9	NA	NA	NA	2552.86	2721.82	3266.87	NA	NA	NA	3135.96	3249.88	2572.91	3	30	3	548	5.47445
P06728	P06728	APOA4_MOUSE	Apoa4	4718.81	3542.33	3908.53	5131.37	11259	6603.04	NA	NA	NA	5836.43	14500.4	6490.37	14	157	14	395	39.7468
P06745	P06745	G6PI_MOUSE	Gpi	35946.4	9075.85	14332	26999.8	18178	25682	39331.8	45742.9	33646.7	19849.2	19279.5	21909	18	236	18	558	42.2939
P06797	P06797	CATL1_MOUSE	Ctsl	NA	NA	NA	1353.58	2005.54	1557.23	NA	NA	NA	1588.14	1832.4	988.769	1	16	1	334	4.79042
P06801	P06801	MAOX_MOUSE	Me1	60486.7	5994.55	NA	18030.1	12045.6	15027.8	NA	NA	154164	18267.3	14343.3	19202	13	139	13	572	24.3007
P06802	P06802	ENPP1_MOUSE	Enpp1	NA	NA	NA	3573.81	6036.6	2672.76	NA	NA	NA	3858.6	3277.17	3570.06	2	29	2	906	3.20088
P06909	P06909	CFAH_MOUSE	Cfh	NA	5496.3	3368.5	9982.85	9328.04	9921.25	NA	NA	NA	10746.4	15565.7	12285.5	6	72	6	1234	5.83468
P07091	P07091	S10A4_MOUSE	S100a4	NA	NA	NA	4517.15	12180.1	7369.15	92102.4	NA	NA	1879.31	1797.52	1678.17	3	25	3	101	24.7525
P07309	P07309	TTHY_MOUSE	Ttr	4142.72	10089.8	NA	12025.2	15093	12917.6	NA	NA	NA	13495.9	16283.2	16304.1	3	32	3	147	21.7687
P07356	P07356	ANXA2_MOUSE	Anxa2	9114.51	11956.9	10492.4	35114.5	91749.9	52613.2	35353.3	55991.7	NA	16416.4	16362	15295.6	14	180	14	339	53.0973
P07361	P07361	A1AG2_MOUSE	Orm2	NA	NA	NA	216.199	251.418	NA	NA	NA	NA	449.642	204.337	528.434	2	21	2	207	10.1449
P07607	P07607	TYSY_MOUSE	Tyms	NA	NA	NA	812.316	1750.37	1053.31	NA	NA	NA	704.225	815.928	NA	1	14	1	307	4.56026
P07724	P07724	ALBU_MOUSE	Alb	10836	11453.3	7957.01	43139.4	51361.3	47529.8	181478	27278.2	31578.5	36639.1	69967.2	48600.2	14	161	14	608	26.4803
P07742	P07742	RIR1_MOUSE	Rrm1	NA	3466.03	NA	9171.36	13305.2	8229.6	NA	NA	NA	2551.01	2419.64	3060.53	9	116	9	792	14.6465
P07759	P07759	SPA3K_MOUSE	Serpina3k	11227	19315.1	7045.88	14626.9	17057.1	17746	NA	NA	NA	15361.8	19351.1	16751.9	15	216	11	418	51.6746
P07901	P07901	HS90A_MOUSE	Hsp90aa1	22498.2	17766.8	25992.4	63678.9	88087.2	55154.7	57427.7	35157.8	31637.6	33256.5	41084	43611	23	281	23	733	38.3356
P08003	P08003	PDIA4_MOUSE	Pdia4	30291	56267.4	45133.2	71252.4	65689.9	68452.1	61532.7	28160.2	23646.1	68065.7	70203.5	68824.6	50	613	50	638	96.0815
P08030	P08030	APT_MOUSE	Aprt	85394.4	5359.93	13758.8	6750.63	8851.75	5672.37	195312	123289	67113.9	6260.59	5266.22	6439.06	8	90	8	180	50
P08071	P08071	TRFL_MOUSE	Ltf	NA	61546	66461.9	13842.6	18455.5	14907.4	NA	NA	NA	11170.8	10656.4	7544.78	11	128	11	707	18.1047
P08101	P08101	FCGR2_MOUSE	Fcgr2	9584.87	6410.96	8936.45	8354.38	16271.2	7112.92	NA	NA	NA	8913.87	7680.09	9136.65	4	48	2	330	14.5455
P08103	P08103	HCK_MOUSE	Hck	NA	NA	NA	2211.58	1687.68	2445.49	NA	NA	NA	2875.3	2104.81	1882.31	2	23	2	524	4.38931
P08113	P08113	ENPL_MOUSE	Hsp90b1	172625	175509	203140	312126	295105	331323	134022	129053	150422	321227	325997	341600	54	729	52	802	90.8978
P08122	P08122	CO4A2_MOUSE	Col4a2	NA	4001.58	NA	11451.4	12080.7	11564.7	NA	NA	NA	8725.27	11305.2	8419.75	3	35	3	1707	2.05038
P08226	P08226	APOE_MOUSE	Apoe	312193	305239	319775	78267.8	155064	115587	563244	254329	477761	90058.1	98343.6	88555.5	19	216	19	311	69.4534
P08228	P08228	SODC_MOUSE	Sod1	234831	195721	265709	140263	149607	109363	345610	251044	346344	144379	174180	154600	9	152	9	154	98.7013
P08249	P08249	MDHM_MOUSE	Mdh2	30470.2	40348.4	35849	57704.2	56854.2	57986.3	19810.7	39688.8	28361.9	69752.1	65190.7	68322.9	14	190	14	338	56.213
P08508	P08508	FCGR3_MOUSE	Fcgr3	NA	NA	NA	NA	NA	NA	NA	NA	NA	2410.05	637.444	NA	1	11	1	261	4.21456
P08607	P08607	C4BPA_MOUSE	C4bpa	NA	NA	NA	1739.05	2760.28	1308.36	NA	NA	NA	1566.68	1354.03	1745.86	2	22	2	469	4.69083
P08752	P08752	GNAI2_MOUSE	Gnai2	19755.1	29069.9	18756.8	28740.6	31437.5	29634.2	17762.9	29338.2	15471.7	28730.8	27118.2	23927.5	7	88	4	355	24.7887
P08775	P08775	RPB1_MOUSE	Polr2a	NA	2494.58	2403.87	1970.94	2072.3	2394.3	NA	NA	NA	1979.28	2204.06	1936.79	7	88	7	1970	4.46701
P08905	P08905	LYZ2_MOUSE	Lyz2	NA	NA	NA	3799.36	4738.12	4075.18	NA	NA	NA	3876.34	2646.15	2593.39	1	15	1	148	10.1351
P09055	P09055	ITB1_MOUSE	Itgb1	NA	6385.39	NA	6254.17	11505.4	9470.16	NA	NA	NA	7932.45	7849.77	6978.31	8	97	8	798	12.1554
P09103	P09103	PDIA1_MOUSE	P4hb	421599	348815	333213	365942	406662	447794	347060	355621	245660	445335	401603	446559	44	551	44	509	108.251
P09242	P09242	PPBT_MOUSE	Alpl	NA	NA	NA	2015.57	3844.54	2023.37	NA	NA	NA	2082.35	2036.53	2130.79	2	23	2	524	4.38931
P09405	P09405	NUCL_MOUSE	Ncl	26967.6	12714.2	14192.6	19829.9	26116.6	23169.3	NA	NA	87025.9	21971.9	20691.9	21403.6	24	267	24	707	37.7652
P09411	P09411	PGK1_MOUSE	Pgk1	32696.7	28909.9	31844.2	48103.4	31506.3	42009.1	80028.6	91547.2	60909.4	47367.9	33832.6	37310.5	23	285	17	417	68.3453
P09528	P09528	FRIH_MOUSE	Fth1	228120	116748	145010	240697	193034	195328	368556	146524	298432	217766	256096	253738	10	109	10	182	59.8901
P09671	P09671	SODM_MOUSE	Sod2	11835.7	9545.07	3849.37	19970	31071.4	25112.4	11041.8	NA	NA	32840.3	29989.6	40534.6	6	71	6	222	31.982
P09803	P09803	CADH1_MOUSE	Cdh1	NA	NA	NA	3274.18	2235.82	3659.29	NA	NA	NA	2535.01	2175.86	1800.04	5	52	5	884	5.88235
P09813	P09813	APOA2_MOUSE	Apoa2	NA	1219.58	NA	6091.54	7009.79	5686.59	NA	NA	NA	5114.46	11134.8	6018.79	1	10	1	102	9.80392
P0C0A3	P0C0A3	CHMP6_MOUSE	Chmp6	6332.64	1987.96	NA	1983.73	2190.79	2407.02	17991.3	11183.7	6341.58	2229.27	2647.88	2091.61	3	35	3	200	17.5
P0CG14	P0CG14	DERPC_MOUSE	Derpc	12893.7	4674.17	4702.67	NA	1904.57	NA	NA	NA	NA	NA	NA	NA	2	23	2	533	4.3152
P0DOV2	P0DOV2	IFI4_MOUSE	Ifi204	NA	2729.85	NA	1222.72	1852.4	2408.89	NA	NA	NA	2142.37	2219.17	2246.65	1	9	1	619	1.45396
P10107	P10107	ANXA1_MOUSE	Anxa1	18560.4	18893.8	21828.6	14622.7	22664.7	13484	106378	29255.4	98820.7	11513	10929.7	7286.92	14	171	14	346	49.422
P10126	P10126	EF1A1_MOUSE	Eef1a1	552969	661188	636473	714410	1064360	839127	833005	606891	490082	592050	611111	701152	31	391	17	462	84.632
P10493	P10493	NID1_MOUSE	Nid1	9941.47	4634.82	2921.1	1804.45	2304.63	1521.14	NA	NA	NA	915.261	1774.76	1177.77	3	38	3	1245	3.05221
P10518	P10518	HEM2_MOUSE	Alad	29352	17133	79624	48033.6	52005.7	42771.3	NA	31352	67018.8	40606.4	48993.8	48512.1	11	150	11	330	45.4545
P10605	P10605	CATB_MOUSE	Ctsb	3900.78	3890.76	5674.51	18511	22770.7	15642.3	NA	NA	NA	19372.2	18791.3	23682.5	6	86	6	339	25.3687
P10630	P10630	IF4A2_MOUSE	Eif4a2	NA	6829.97	NA	4991.68	4935.26	4868.41	NA	NA	NA	4084.94	4757.9	5268.16	6	83	6	407	20.3931
P10639	P10639	THIO_MOUSE	Txn	48255.4	40903.5	41769.1	71743.5	72758.2	64510.7	198819	93476.6	120290	97860	79446.6	75642.5	5	51	5	105	48.5714
P10649	P10649	GSTM1_MOUSE	Gstm1	149897	85382.7	155475	292001	439490	284438	77715.5	141388	153757	327166	463417	440023	13	159	9	218	72.9358
P10711	P10711	TCEA1_MOUSE	Tcea1	NA	1925.83	NA	4628.56	5862.62	5168.69	NA	NA	NA	3638.85	3787.36	3471.45	6	66	6	301	21.9269
P10810	P10810	CD14_MOUSE	Cd14	NA	5019.42	2536.56	1411.7	3738.65	2653.04	NA	NA	NA	2460.89	2066.78	2535.41	3	31	3	366	8.46995
P10833	P10833	RRAS_MOUSE	Rras	NA	NA	NA	2201.64	2352.27	1997.5	NA	NA	NA	1743.61	2361.24	2778.2	3	42	1	218	19.2661
P10852	P10852	4F2_MOUSE	Slc3a2	20650.1	12403.8	13471.1	5022.21	12277.3	8008.79	15568.3	NA	NA	5906.27	7260.99	6315.82	8	91	8	526	17.3004
P10922	P10922	H10_MOUSE	H1-0	282584	299484	382146	75953.5	117606	112200	264635	266599	511843	111702	124141	125275	17	226	17	194	116.495
P11031	P11031	TCP4_MOUSE	Sub1	12015.3	2947.63	5582.39	26012.1	37493	26270.6	20631.8	12648	NA	9235.14	8166.64	8353.38	4	44	4	127	34.6457
P11087	P11087	CO1A1_MOUSE	Col1a1	NA	NA	NA	1550.89	537.348	293.69	NA	NA	NA	141.026	179.521	160.831	2	40	2	1453	2.75292
P11103	P11103	PARP1_MOUSE	Parp1	NA	7840.2	9707.43	9757.38	14534.2	8999.38	NA	NA	NA	5494.64	5204.77	4594.12	10	133	10	1013	13.1293
P11247	P11247	PERM_MOUSE	Mpo	19452.1	6809.79	9570.45	9341.13	36282.5	10336	NA	35083.4	31419	8375.68	7269.9	6300.13	11	114	10	718	15.8774
P11276	P11276	FINC_MOUSE	Fn1	31952.3	51217.1	50172.5	51228.3	58962.8	53311	45932.8	28497.8	29304.7	52573.5	61519	56651.4	37	541	37	2477	21.8409
P11352	P11352	GPX1_MOUSE	Gpx1	45053.2	95085.5	69622.5	226611	144006	272244	76072	83889.9	156929	201442	204333	207142	11	137	11	201	68.1592
P11438	P11438	LAMP1_MOUSE	Lamp1	NA	NA	1315.63	7622.79	14483	8406.68	NA	NA	NA	10108.6	9513.81	7511.27	4	51	4	406	12.5616
P11440	P11440	CDK1_MOUSE	Cdk1	12516.9	7331.73	6040.39	18585.7	29041.3	20794.6	NA	NA	NA	5487.38	6225.73	7243.81	8	98	6	297	32.9966
P11499	P07901;P11499	HS90B_MOUSE	Hsp90ab1	74267.6	75397.8	74775.7	181698	274518	204012	196401	91950.7	73046.9	132566	137033	165432	43	536	26	724	74.0331
P11531	P11531	DMD_MOUSE	Dmd	NA	2623.07	NA	2665.41	2064.79	2218.66	41423.5	NA	20815.8	2004.42	1950.21	2113.34	9	101	8	3678	2.74606
P11672	P11672	NGAL_MOUSE	Lcn2	13418.9	2762.19	1027.56	9504.85	9543.61	8938.14	NA	NA	NA	10936.4	8966.22	10415	7	72	7	200	36
P11688	P11688	ITA5_MOUSE	Itga5	NA	3300.81	NA	4580.64	7115.17	5151.84	NA	NA	NA	4833.58	4166.1	4281.06	7	78	7	1053	7.40741
P11725	P11725	OTC_MOUSE	Otc	90118.6	168178	123337	239642	150579	243698	95646.3	82144.6	82663.5	236618	239451	236946	21	258	21	354	72.8814
P11835	P11835	ITB2_MOUSE	Itgb2	NA	NA	NA	3177.08	8909.82	5307.01	NA	NA	NA	3632.23	3483.89	5702.2	6	79	6	771	10.2464
P11859	P11859	ANGT_MOUSE	Agt	NA	NA	NA	2974.9	2067.99	2261.37	NA	NA	NA	2743.32	2345.28	2100.1	2	23	2	477	4.8218
P11862	P11862	GAS2_MOUSE	Gas2	NA	NA	NA	2125.32	NA	2212.98	NA	NA	NA	2119.9	1755.06	1204.14	3	36	3	314	11.465
P11881	P11881	ITPR1_MOUSE	Itpr1	NA	NA	NA	1848.91	1853.33	1697.61	NA	NA	NA	2172.41	2236.82	1372.02	5	51	5	2749	1.85522
P11930	P11930	NUD19_MOUSE	Nudt19	NA	NA	NA	26349.3	14742.5	22229.3	NA	NA	NA	16554.1	18882.9	17520.6	4	43	4	357	12.0448
P11983	P11983	TCPA_MOUSE	Tcp1	30575.6	16292.5	15850.7	19396.9	33504.4	23463.7	157530	22572.7	10277.9	16247.6	14042.9	18009.3	22	287	22	556	51.6187
P12246	P12246	SAMP_MOUSE	Apcs	37044.5	63899.1	37879.2	41413.1	151087	142191	255599	22033	160285	165570	62433.9	147896	12	138	12	224	61.6071
P12265	P12265	BGLR_MOUSE	Gusb	7487.74	10130.2	9501.81	8198.06	9638.66	7844.66	NA	NA	NA	8487.52	6077.78	7069.71	7	87	7	648	13.4259
P12367	P12367	KAP2_MOUSE	Prkar2a	4006.69	5557.05	5688.37	6528.12	7808.14	6125.94	NA	NA	NA	6523.59	7083.84	5433.46	5	56	4	401	13.9651
P12382	P12382	PFKAL_MOUSE	Pfkl	19825.6	8870.47	13663.9	9348.22	11152.9	8051.49	39808.7	88599.1	43326.3	7739.97	9882.33	10007.3	12	153	8	780	19.6154
P12710	P12710	FABPL_MOUSE	Fabp1	824273	757663	857903	229571	179971	239469	819742	379807	809369	251606	288577	244670	22	313	22	127	246.457
P12787	P12787	COX5A_MOUSE	Cox5a	58609.8	69592.4	61030.1	99360.9	54644.6	81773	54593.9	62755.1	41541.9	84238.8	106779	97043.2	4	50	4	146	34.2466
P12790	P12790;Q9WV19;A6H6J2;O55071	CP2B9_MOUSE	Cyp2b9	NA	NA	NA	7499	5248.34	6921.57	NA	NA	NA	5618.82	6422.56	7227.56	10	109	4	491	22.1996
P12791	P12791	CP2BA_MOUSE	Cyp2b10	NA	NA	NA	2289.6	1296.83	3120.96	NA	NA	NA	1947.83	1812.14	1500.77	3	36	3	500	7.2
P12815	P12815	PDCD6_MOUSE	Pdcd6	NA	2580.37	NA	7744.43	6987.44	5659.03	NA	NA	NA	5459.65	5827.65	6425.59	5	56	5	191	29.3194
P12970	P12970	RL7A_MOUSE	Rpl7a	229178	232172	262602	117976	190304	140158	198944	140844	235598	99256.5	116332	134072	25	281	25	266	105.639
P13020	P13020	GELS_MOUSE	Gsn	NA	2125.01	NA	5179.4	6063.21	6480.88	NA	NA	NA	5674.18	5727.14	3642.45	3	35	3	780	4.48718
P13439	P13439	UMPS_MOUSE	Umps	12340	10574.6	10546.8	2630.9	3425.65	3253.81	NA	NA	NA	2418.21	2516.75	3258.83	9	90	9	481	18.711
P13597	P13597	ICAM1_MOUSE	Icam1	14716	10754.6	14532.9	22298.7	44855.4	28809.3	NA	NA	NA	28962.7	28652.6	26313.1	9	102	9	537	18.9944
P13707	P13707	GPDA_MOUSE	Gpd1	43029.6	27868.3	17753.7	51321.7	48067.1	53104	145260	37498.1	122670	51918.6	52087.6	60912.5	16	167	15	349	47.851
P13864	P13864	DNMT1_MOUSE	Dnmt1	NA	3864.34	NA	1594.12	2804.53	1218.65	NA	NA	NA	917.706	838.519	871.073	3	27	3	1620	1.66667
P14069	P14069	S10A6_MOUSE	S100a6	8966.82	4029.83	4697.32	7053.98	10630.3	5764.48	52548.5	NA	NA	5454.53	6079.54	2982.11	2	15	2	89	16.8539
P14094	P14094	AT1B1_MOUSE	Atp1b1	NA	5674.45	5141.72	13302.7	27797	25485.4	NA	NA	NA	23912.4	17686.1	19741.1	2	25	2	304	8.22368
P14106	P14106	C1QB_MOUSE	C1qb	NA	517.032	NA	411.055	554.124	431.711	NA	NA	NA	NA	577.905	NA	1	12	1	253	4.74308
P14115	P14115	RL27A_MOUSE	Rpl27a	326488	267501	511989	31853.6	47104.5	38483.1	243745	217298	308828	22662.1	24037.1	13980.1	7	81	7	148	54.7297
P14131	P14131	RS16_MOUSE	Rps16	44618.8	66282	65663	104372	134588	146980	69600.5	59433.2	51029.2	109531	118789	120047	14	150	14	146	102.74
P14148	P14148	RL7_MOUSE	Rpl7	647449	659405	759654	353393	446503	380493	665943	624100	775848	347788	343922	352605	32	367	32	270	135.926
P14152	P14152	MDHC_MOUSE	Mdh1	25918.3	40176.4	31455.8	181544	176605	153446	21886	34866.1	32113.7	222124	168775	211845	9	124	9	334	37.1257
P14206	P14206	RSSA_MOUSE	Rpsa	206256	122891	116735	55913.8	96737	73629.2	134966	137504	145964	62447	61924.3	81953.9	16	213	16	295	72.2034
P14211	P14211	CALR_MOUSE	Calr	43129.4	65033.5	35653.3	110220	119216	109824	50426.4	54090.8	43020.3	129728	119134	158249	20	228	20	416	54.8077
P14246	P14246	GTR2_MOUSE	Slc2a2	27649.9	10432.1	10189.2	12807.6	11463.6	12394.2	NA	NA	NA	10004.7	11100.5	10628.9	8	97	8	523	18.5468
P14576	P14576;E9PXC0	SRP54_MOUSE	Srp54	NA	2364.15	2265.97	7828.93	7855.57	8417.71	NA	NA	NA	6791.04	6547.46	7043.14	10	109	2	504	21.627
P14602	P14602	HSPB1_MOUSE	Hspb1	NA	1254.75	NA	2002.28	2582.82	5814.35	NA	NA	NA	1656.82	NA	1067.23	1	10	1	209	4.78469
P14685	P14685	PSMD3_MOUSE	Psmd3	1640.02	3671.79	3991.9	10510.6	9146.74	9192.27	NA	NA	NA	7826.88	8525.07	9607.74	20	218	20	530	41.1321
P14733	P14733	LMNB1_MOUSE	Lmnb1	40835.9	19366.7	24102.9	7221.58	10004.1	11174	153323	203625	79423.5	9639.32	9745.23	9955.17	17	187	15	588	31.8027
P14824	P14824	ANXA6_MOUSE	Anxa6	44914.3	38186	35916.2	39654.2	42327.9	43188.4	135123	123919	102699	38703.1	53268.4	44122.2	30	336	30	673	49.9257
P14847	P14847	CRP_MOUSE	Crp	NA	4613.85	NA	4283.25	2790.49	3943.28	NA	NA	NA	4035.73	4706.88	3945.65	4	50	4	225	22.2222
P14869	P14869	RLA0_MOUSE	Rplp0	29924.3	18168.3	20943.8	37504.7	41630.1	34457.5	40188.5	NA	53583.7	38639.4	30630.3	42154.9	14	179	14	317	56.4669
P14901	P14901	HMOX1_MOUSE	Hmox1	9278.83	4948.07	13160.4	5813.18	5723.86	6458.33	NA	NA	NA	5990.43	5501.6	6041.18	6	90	6	289	31.1419
P15105	P15105	GLNA_MOUSE	Glul	27828.1	11136.7	39493.9	13533.6	93753.4	10862.2	258091	249833	320333	13040	94301.3	14050.7	11	134	11	373	35.9249
P15116	P15116	CADH2_MOUSE	Cdh2	NA	7557.48	8060.45	8959.71	12042.5	7690.62	NA	NA	NA	8301.51	10042.1	9824.85	8	103	7	906	11.3687
P15208	P15208	INSR_MOUSE	Insr	NA	NA	NA	3716.88	4132.35	4463.6	NA	NA	NA	3838.7	3948.98	3447.92	6	63	4	1372	4.59184
P15327	P15327	PMGE_MOUSE	Bpgm	NA	NA	NA	782.401	531.836	NA	NA	NA	NA	594.632	572.186	NA	1	10	1	259	3.861
P15375	P15375	MYF6_MOUSE	Myf6	NA	NA	NA	NA	NA	NA	NA	NA	NA	608.926	NA	NA	1	11	1	242	4.54545
P15379	P15379	CD44_MOUSE	Cd44	NA	NA	NA	2289.51	4360.25	2719.58	NA	NA	NA	1151.31	1971.13	1311.9	1	12	1	778	1.54242
P15392	P20852;P15392	CP2A4_MOUSE	Cyp2a4	NA	5835.75	NA	6139.8	5172.4	6897.21	NA	NA	NA	5245.52	5941.09	7753.84	9	96	4	494	19.4332
P15532	P15532	NDKA_MOUSE	Nme1	NA	NA	NA	3965.99	5036.07	3502.62	NA	NA	NA	5344.89	3798.21	6603.05	2	20	2	152	13.1579
P15535	P15535	B4GT1_MOUSE	B4galt1	NA	NA	NA	920.957	809.994	999.463	NA	NA	NA	861.159	818.256	859.476	3	41	3	399	10.2757
P15626	Q8R5I6;P15626	GSTM2_MOUSE	Gstm2	4271.2	2342.04	10486.3	8163.93	15030.1	6170.41	NA	NA	NA	7765.59	14053.8	10867.3	5	64	4	218	29.3578
P15864	P15864	H12_MOUSE	H1-2	87741.5	39805.8	43383.9	9092.25	14280	21081.9	233340	88939.5	103757	12188.8	10086.4	6721.7	3	49	3	212	23.1132
P16015	P16015	CAH3_MOUSE	Ca3	71449.7	110944	137833	301572	384341	260499	71899.6	62509.1	97552.5	356830	404036	334720	11	123	11	260	47.3077
P16045	P16045	LEG1_MOUSE	Lgals1	NA	1312.64	NA	857.75	2322.73	977.992	NA	NA	NA	1590.82	1508.22	1469.42	2	24	2	135	17.7778
P16110	P16110	LEG3_MOUSE	Lgals3	NA	2717.52	1245.44	3385.11	4571.96	3554.93	NA	NA	NA	3887.93	3082.03	3413.95	5	70	5	264	26.5152
P16125	P16125	LDHB_MOUSE	Ldhb	NA	4583.91	NA	3075.43	2891.45	2820.66	42245.4	NA	NA	2306.36	2090.32	3135.92	4	47	4	334	14.0719
P16254	P16254	SRP14_MOUSE	Srp14	NA	4501.28	2902.71	5473.04	6937.99	6533.76	NA	NA	NA	4065.91	4362.53	5072.71	6	65	6	110	59.0909
P16294	P16294	FA9_MOUSE	F9	NA	NA	NA	NA	904.46	623.033	NA	NA	NA	629.669	545.061	819.654	1	8	1	471	1.69851
P16301	P16301	LCAT_MOUSE	Lcat	NA	NA	NA	3797.65	1487.41	2719.01	NA	NA	NA	2962.36	4229.75	2258.79	1	10	1	438	2.28311
P16330	P16330	CN37_MOUSE	Cnp	NA	NA	NA	2580.08	2673.34	2654.76	NA	NA	NA	2326.85	2068.18	2345.52	6	68	6	420	16.1905
P16331	P16331	PH4H_MOUSE	Pah	1175590	20000.8	24065.6	30179.3	26635.6	23826.1	4813090	3348340	2751380	29044.3	34219.7	29174.1	21	263	21	453	58.0574
P16332	P16332	MUTA_MOUSE	Mmut	4969.53	7267.19	9974.15	15492.7	10560.9	14435	NA	NA	NA	13660.5	14055	12910.2	15	213	15	748	28.4759
P16406	P16406	AMPE_MOUSE	Enpep	NA	NA	NA	3547.63	5148.63	3845.69	NA	NA	NA	2894.18	3931.25	3257.98	9	98	9	945	10.3704
P16460	P16460	ASSY_MOUSE	Ass1	167036	223543	145080	388564	280910	432464	274002	140236	291674	385935	311157	390556	29	339	29	412	82.2816
P16546	P16546	SPTN1_MOUSE	Sptan1	12721.8	11914.7	10739.9	14220.7	15512.7	14632.6	NA	9154.2	19090.1	13635.3	14893.9	13481.1	75	930	75	2472	37.6214
P16627	P17156;P16627	HS71L_MOUSE	Hspa1l	NA	NA	NA	2550.54	6504.38	NA	NA	NA	NA	4516.73	NA	NA	2	25	1	641	3.90016
P16675	P16675	PPGB_MOUSE	Ctsa	41958.9	29367.4	36873.6	7672.4	10910.2	9693.03	77429.7	74319.5	43127.8	7648.99	8046.8	8110.26	4	33	4	474	6.96203
P17047	P17047	LAMP2_MOUSE	Lamp2	8833.79	5950.74	7154.19	5829.82	19788.3	8697.02	NA	NA	NA	9861.83	9721.44	10053.8	5	44	5	415	10.6024
P17095	P17095	HMGA1_MOUSE	Hmga1	6669.66	1348.03	4305.15	3144.8	5836.51	3580.73	NA	5556.18	8882.11	2233.73	NA	1035.9	3	42	3	107	39.2523
P17156	P17156	HSP72_MOUSE	Hspa2	NA	NA	NA	NA	2987.95	1752.98	NA	NA	NA	NA	1898.65	1360.86	1	12	1	633	1.89573
P17182	P17182	ENOA_MOUSE	Eno1	124975	155084	129182	81946.9	106020	84527.8	405931	268999	512034	73877	97379.5	88714.5	34	489	32	434	112.673
P17225	P17225	PTBP1_MOUSE	Ptbp1	71994.4	24512.4	44775.1	24855.7	28715.8	24517.3	98270.8	161642	102993	23025.4	25271.6	23413.2	10	157	8	555	28.2883
P17426	P17426	AP2A1_MOUSE	Ap2a1	NA	3063.41	6013.28	13466.3	9885.25	11636.3	NA	NA	NA	12060.3	11186.8	11975.3	8	86	8	977	8.80246
P17427	P17427	AP2A2_MOUSE	Ap2a2	10746.6	7475.98	13275.4	25150.6	18650.7	22838	NA	17000.8	NA	25686.2	24645.4	28079	17	203	15	938	21.6418
P17439	P17439	GLCM_MOUSE	Gba	NA	NA	NA	3407.97	4969.13	2729.79	NA	NA	NA	3815.72	2434.26	3306.99	3	35	3	515	6.79612
P17563	P17563;Q63836	SBP1_MOUSE	Selenbp1	35006	61949.5	52298.2	88337.1	98867.8	92744.3	99829.9	51013.7	69878.4	93799.2	104198	106223	20	274	2	472	58.0508
P17665	P17665	COX7C_MOUSE	Cox7c	NA	NA	NA	13228.2	6499.29	9858.76	NA	NA	NA	12209.1	9477.55	11873.4	1	9	1	63	14.2857
P17710	P17710	HXK1_MOUSE	Hk1	NA	NA	NA	2608.25	4050.44	3360.28	NA	NA	NA	2696.07	2930.81	2476.85	3	28	2	974	2.87474
P17717	Q8VCN3;P17717	UDB17_MOUSE	Ugt2b17	48237.6	22906.8	24056.4	22939.8	32587.3	22690.6	NA	45910.6	NA	28180.3	30426.5	45278	6	77	1	530	14.5283
P17742	P17742	PPIA_MOUSE	Ppia	74353.4	129170	124763	60903.3	58733	78063	123058	55776.4	79545.2	44971.6	59207.5	65481.1	12	159	12	164	96.9512
P17751	P17751	TPIS_MOUSE	Tpi1	73337.1	47301.2	50359.6	69246.1	77068.9	56342.7	60188.9	91087.6	76266.7	70801.4	69406.9	65859.1	9	113	9	249	45.3815
P17897	P08905;P17897	LYZ1_MOUSE	Lyz1	12145.5	20366	23260.7	3418.2	17123.1	12790.7	57518.5	12900.9	22029.9	7088.16	4654.68	7765.61	2	21	1	148	14.1892
P17918	P17918	PCNA_MOUSE	Pcna	NA	1367.43	NA	2650.03	4243.87	2735.86	NA	NA	NA	2450.51	2919.21	2409.84	3	28	3	261	10.728
P18242	P18242	CATD_MOUSE	Ctsd	17504.8	6389.14	7098.62	21200.7	28567.3	21184.5	NA	12384.7	6752.49	27351.8	24010.5	27946.5	8	95	8	410	23.1707
P18572	P18572	BASI_MOUSE	Bsg	24525.4	26917.7	32806.9	52900.5	87475.1	61983.4	46353.8	25709	17566.5	57029.8	56291.7	55128.7	5	56	5	389	14.3959
P18653	P18653	KS6A1_MOUSE	Rps6ka1	NA	NA	NA	992.666	656.802	823.895	NA	NA	NA	775.891	688.444	633.037	2	26	2	724	3.59116
P18654	P18654	KS6A3_MOUSE	Rps6ka3	NA	NA	NA	2337.51	3407.58	2503.37	NA	NA	NA	1663.13	1373.59	1770.59	7	77	4	740	10.4054
P18760	P18760;P45591	COF1_MOUSE	Cfl1	611531	219995	168112	19855.6	42991.1	26347.3	167728	479086	591267	20580.7	23515	17415.6	7	82	4	166	49.3976
P18828	P18828	SDC1_MOUSE	Sdc1	NA	12084.1	22075.2	3497.32	7647.24	6335.42	NA	NA	NA	4232.19	3895.57	3825.75	2	20	2	311	6.43087
P19096	P19096	FAS_MOUSE	Fasn	28951	35557.4	31972.9	81081.8	59891.5	79694.3	NA	38006.7	29816.8	83527.7	77561.3	88190.1	69	848	69	2504	33.8658
P19157	P19157	GSTP1_MOUSE	Gstp1	31235.8	20028.5	26505.3	19424.4	22863	29936.7	117356	71834.9	55010.3	19963.2	31566.3	30087.3	14	218	8	210	103.81
P19221	P19221	THRB_MOUSE	F2	20385.2	5509.72	8095.45	3861.16	6136.56	4485.26	NA	NA	27786.6	4415.3	6488.17	4013.19	4	40	4	618	6.47249
P19253	P19253	RL13A_MOUSE	Rpl13a	152218	139639	151819	76745.1	97883.5	88496.2	87570	54800	116182	73163	78801.6	68457.1	18	200	18	203	98.5222
P19324	P19324	SERPH_MOUSE	Serpinh1	NA	7133.93	NA	8771.47	7876.44	6849.19	NA	NA	NA	4966.93	4319.57	5452.9	9	114	9	417	27.3381
P19536	P19536	COX5B_MOUSE	Cox5b	30043.2	22719.7	27264.9	46101.7	35925.9	44212	NA	NA	NA	54268.4	55507.5	52839.5	6	81	6	128	63.2812
P19639	P19639	GSTM3_MOUSE	Gstm3	NA	2579.76	4499.06	1931.32	3508.35	1746.3	NA	NA	NA	1659.11	3133.57	2510.51	7	82	6	218	37.6147
P19783	P19783	COX41_MOUSE	Cox4i1	8024.16	13194.4	8829.97	43494.8	23735.4	33443.9	NA	NA	NA	38330.2	38147.6	38215.4	8	94	8	169	55.6213
P19973	P19973	LSP1_MOUSE	Lsp1	NA	NA	NA	1730.75	1803.84	2164.12	NA	NA	NA	2117.29	1322.2	1112.97	1	13	1	330	3.93939
P20029	P20029	BIP_MOUSE	Hspa5	232996	369764	310359	338637	412150	398422	339361	180613	234459	361676	398501	443291	52	731	50	655	111.603
P20060	P20060	HEXB_MOUSE	Hexb	NA	13808.3	5929.83	6726.99	9325.09	7815.31	NA	NA	NA	6749.81	4955.64	7960.01	5	54	5	536	10.0746
P20065	P20065	TYB4_MOUSE	Tmsb4x	13173.7	3388.75	13214.6	6077.59	6222	5813.55	NA	NA	NA	7096.44	5697.07	5180.85	5	69	5	50	138
P20108	P20108	PRDX3_MOUSE	Prdx3	37516.8	31533.6	41058.5	33061.3	45938.6	44461.5	NA	NA	41599.7	49400.1	53195.6	65213.5	9	99	9	257	38.5214
P20152	P20152	VIME_MOUSE	Vim	26851.4	31045.7	23407.9	32516.4	33354.7	32978.1	55510.7	47038.6	NA	33647.7	37067.4	35319.9	32	378	27	466	81.1159
P20491	P20491	FCERG_MOUSE	Fcer1g	NA	NA	NA	2496.62	3122.79	3140.59	NA	NA	NA	2026.6	1425.64	1962.69	2	20	2	86	23.2558
P20852	P20852	CP2A5_MOUSE	Cyp2a5	NA	NA	5558.81	1924.66	6079.81	1701.67	NA	NA	NA	2665.14	6392.4	4122.59	2	24	2	494	4.8583
P20918	P20918	PLMN_MOUSE	Plg	NA	2908.06	NA	5727.02	6514.57	5740.16	NA	NA	NA	6093.28	7486.78	7636.3	10	99	10	812	12.1921
P21107	P21107;D3Z2H9	TPM3_MOUSE	Tpm3	15431.6	13132.2	8721.25	NA	8352.06	NA	NA	NA	6842.4	2082.19	5701.18	30842.5	4	57	2	285	20
P21126	P21126	UBL4A_MOUSE	Ubl4a	NA	NA	NA	3367.22	5438.43	4830.19	NA	NA	NA	3785.09	3746.24	3559.15	3	26	3	157	16.5605
P21278	P21278	GNA11_MOUSE	Gna11	NA	1336.31	1908.15	3761.28	3132.45	4024.85	NA	NA	NA	3638.59	3691.16	3516.86	3	32	3	359	8.91365
P21279	P21279	GNAQ_MOUSE	Gnaq	NA	1941.96	NA	2274.3	2008.21	2489.63	NA	NA	NA	2003.92	2800.04	2407.36	2	23	2	359	6.40669
P21300	P21300	ALD1_MOUSE	Akr1b7	NA	NA	NA	497.282	NA	846.089	NA	NA	NA	478.193	316.644	NA	1	11	1	316	3.48101
P21440	P21440	MDR3_MOUSE	Abcb4	NA	4508.82	3032.2	2497.29	4296.89	3169.21	NA	NA	NA	3313.15	4346.07	3188.03	7	72	5	1276	5.64263
P21460	P21460	CYTC_MOUSE	Cst3	NA	NA	NA	858.07	2080.84	1424.25	NA	NA	NA	1332.73	1112.62	1317.61	1	11	1	140	7.85714
P21550	P21550	ENOB_MOUSE	Eno3	NA	NA	NA	1457.13	1030.56	1776.27	NA	NA	NA	1302.41	2086.48	821.067	1	14	1	434	3.22581
P21614	P21614	VTDB_MOUSE	Gc	25236.6	6404.85	7413.7	8520.06	12228.4	10151.1	NA	NA	NA	8529.99	13052.9	13112.8	10	107	10	476	22.479
P21619	P21619	LMNB2_MOUSE	Lmnb2	NA	12394.2	7698.46	8182.83	5281.01	5681.64	NA	NA	NA	7090.33	6737.78	8319.74	17	190	17	596	31.8792
P21958	P21958	TAP1_MOUSE	Tap1	NA	11531.4	27374.7	2580.35	4026.05	3214.51	NA	NA	NA	2832.79	2654.71	2897.34	6	62	6	724	8.56354
P21981	P21981	TGM2_MOUSE	Tgm2	164816	176595	149910	144677	138722	186907	193571	240660	205940	144171	158978	181309	30	371	30	686	54.0816
P22315	P22315	HEMH_MOUSE	Fech	NA	2632.41	NA	5531.8	3641.64	4841.1	NA	NA	NA	5583.47	5072.44	5543.84	8	104	8	422	24.6445
P22366	P22366	MYD88_MOUSE	Myd88	NA	NA	NA	1246.29	1353.75	1508.42	NA	NA	NA	1334.39	1258.65	1298.94	2	20	2	296	6.75676
P22437	P22437	PGH1_MOUSE	Ptgs1	NA	1741.05	NA	4681.94	4044.7	5811.17	NA	NA	NA	5184.63	4515.42	4767.82	3	40	3	602	6.64452
P22599	P22599	A1AT2_MOUSE	Serpina1b	3628.6	3795.41	2403.17	11041.3	13250.9	12688.5	NA	NA	NA	12367.9	13194.1	10746.2	2	18	2	413	4.35835
P22892	P22892	AP1G1_MOUSE	Ap1g1	4984.89	3851.01	NA	5567.09	5246.95	4904.91	NA	NA	NA	4895.87	5491.48	5829.18	8	73	7	822	8.88078
P22907	P22907	HEM3_MOUSE	Hmbs	8941.82	NA	NA	1334.87	3290.9	2026.89	NA	NA	NA	2497.42	2371.12	3308.54	3	27	3	361	7.47922
P23116	P23116	EIF3A_MOUSE	Eif3a	24491.7	22510.2	24696.2	25048.2	33783.6	28688.7	NA	NA	NA	24555	24892.2	23455	38	420	38	1344	31.25
P23188	P23188	FURIN_MOUSE	Furin	NA	NA	NA	873.522	1569.66	1206.8	NA	NA	NA	907.704	848.964	655.708	1	8	1	793	1.00883
P23198	P23198	CBX3_MOUSE	Cbx3	7274.93	NA	NA	2908.42	3566.05	2831.49	NA	NA	NA	1620.81	1850.33	1957.09	5	63	4	183	34.4262
P23249	P23249	MOV10_MOUSE	Mov10	11964.9	7743.96	7048.71	8196.07	8260.95	8888.93	NA	NA	NA	9051.83	7785.25	8853.5	25	280	25	1004	27.8884
P23336	P23336	GGTA1_MOUSE	Ggta1	NA	NA	NA	16076	11801.9	29302.6	NA	NA	NA	4797.97	7593.81	5803.75	1	8	1	394	2.03046
P23475	P23475	XRCC6_MOUSE	Xrcc6	NA	NA	NA	2358.28	3002.52	1843.72	NA	NA	NA	NA	793.519	1396.46	2	26	2	608	4.27632
P23492	P23492	PNPH_MOUSE	Pnp	12712.2	11373.6	16665.9	14192.1	21384.7	14908.1	66602.3	31936.7	29659.2	17096.2	20001.9	19528.3	13	179	7	289	61.9377
P23506	P23506	PIMT_MOUSE	Pcmt1	NA	NA	NA	1710.73	1621.07	1932.2	NA	NA	NA	1554.4	1611.26	1383.11	3	35	3	227	15.4185
P23589	P23589	CAH5A_MOUSE	Ca5a	8233.79	6354.32	5727.86	9162.64	7689	10746.7	NA	NA	NA	11616.5	11003.8	11322.2	3	35	3	299	11.7057
P23591	P23591	FCL_MOUSE	Gfus	122653	63062.1	77654.2	21525.3	33547.3	29462.7	103497	109140	79663	28612.7	24003.8	26582	4	53	4	321	16.5109
P23780	P23780	BGAL_MOUSE	Glb1	NA	NA	4123.84	3161.35	4126.66	3305.78	NA	NA	NA	3066.72	2811.13	4082.93	7	84	7	647	12.983
P23953	P23953	EST1C_MOUSE	Ces1c	2511.06	2675.5	2603.95	6030.7	7696.03	5915.77	NA	NA	NA	5053.53	6514.57	5726.79	7	88	4	554	15.8845
P24063	P24063	ITAL_MOUSE	Itgal	NA	3922.44	NA	2521.39	4034	2795.56	NA	NA	NA	3533.25	2265.45	2417.93	4	44	4	1162	3.78657
P24270	P24270	CATA_MOUSE	Cat	44127.3	75168	67741.6	145200	107859	120686	112291	78566.8	84057.7	114608	145069	175742	28	364	28	527	69.0702
P24369	P24369	PPIB_MOUSE	Ppib	41166.1	48823.9	48495.9	137132	126059	137981	73125.2	53018.9	54152.1	105150	116524	121913	17	216	17	216	100
P24452	P24452	CAPG_MOUSE	Capg	3572.45	6323.61	4913.81	3186.72	3501.82	3062.97	NA	NA	NA	2862.16	2636.78	2338.08	3	39	3	352	11.0795
P24456	P24456	CP2DA_MOUSE	Cyp2d10	109839	54222.3	53911.5	173880	165446	151342	103904	41220.3	55746.2	103793	173633	186864	13	174	6	504	34.5238
P24472	P24472	GSTA4_MOUSE	Gsta4	7926.22	18360.9	12370.2	17156.2	14900.1	18041	24905.9	NA	NA	16254.2	20720.8	17896.3	9	84	9	222	37.8378
P24527	P24527	LKHA4_MOUSE	Lta4h	NA	6374.16	8153.78	5536.16	6040.28	5588.11	82020.6	NA	NA	5446.8	5405.17	6016.92	11	138	11	611	22.5859
P24547	P24547	IMDH2_MOUSE	Impdh2	6771.05	3927.75	5911.61	6640.77	10281.5	4820.21	NA	NA	NA	3869.5	3552.13	4200.12	14	169	12	514	32.8794
P24549	P24549	AL1A1_MOUSE	Aldh1a1	72955.7	93246.5	120246	122248	148682	108989	96480.4	73111.9	78322	103708	131681	121669	29	402	20	501	80.2395
P24638	P24638	PPAL_MOUSE	Acp2	NA	NA	NA	1823.39	7135.91	4291.87	NA	NA	NA	4140.68	3113.42	4357.19	3	23	3	423	5.43735
P24668	P24668	MPRD_MOUSE	M6pr	NA	3043.65	NA	3274.49	6841.95	5243.74	NA	NA	NA	3922.14	3729.62	4831.23	3	36	3	278	12.9496
P24721	P24721	ASGR2_MOUSE	Asgr2	NA	NA	NA	5224.31	6970.15	3684.97	NA	NA	NA	3483.11	4487.34	5236.78	4	39	4	301	12.9568
P24788	P24788;Q64434	CD11B_MOUSE	Cdk11b	NA	NA	NA	1729.29	1235.21	1074.7	NA	NA	NA	1322.76	1249.27	1023.21	3	28	2	784	3.57143
P25085	P25085	IL1RA_MOUSE	Il1rn	NA	NA	NA	1940.53	925.699	1153.02	NA	NA	NA	735.387	1050.61	965.655	2	28	2	178	15.7303
P25206	P25206	MCM3_MOUSE	Mcm3	NA	NA	NA	2213.72	3217.24	2576.81	NA	NA	NA	1355.37	1320.12	2261.76	7	79	7	812	9.72906
P25444	P25444	RS2_MOUSE	Rps2	239797	221424	211476	233014	305588	340725	274137	316226	319344	245321	285952	294339	9	117	9	293	39.9317
P25446	P25446	TNR6_MOUSE	Fas	NA	NA	NA	434.029	282.106	614.441	NA	NA	NA	548.315	NA	783.493	2	27	2	327	8.25688
P25688	P25688	URIC_MOUSE	Uox	17607.3	16014.3	17544.9	63271.4	12195.8	13580.5	52791.7	34937.8	55490	45800	42617.2	62414.5	18	255	18	303	84.1584
P25799	P25799	NFKB1_MOUSE	Nfkb1	NA	NA	NA	1027.65	1238.04	1225.65	NA	NA	NA	822.009	1137.69	983.385	2	24	2	971	2.47168
P25911	P25911	LYN_MOUSE	Lyn	NA	1501.55	1820.85	2821.84	2457.93	2919.89	NA	NA	NA	3237.49	2914.48	2204.89	5	62	4	512	12.1094
P25976	P25976	UBF1_MOUSE	Ubtf	NA	NA	1130.47	1567.64	1266.78	1309.25	NA	NA	NA	812.578	1345.73	818.895	1	12	1	765	1.56863
P26039	P26039	TLN1_MOUSE	Tln1	15334.9	10561.7	12338.1	12197.7	16120	13027.1	NA	52758.3	51706.9	11747.8	10921.2	11267.4	51	601	44	2541	23.6521
P26040	P26040	EZRI_MOUSE	Ezr	NA	4669.77	4230.4	5026.3	11078	8632.67	NA	NA	NA	3611.82	3353.78	3319.57	7	74	7	586	12.628
P26041	P26041	MOES_MOUSE	Msn	15976.8	22881.3	20430.8	27077.6	45246.1	31115.3	103427	54434.6	67992.5	23701.6	19973.5	22636.7	30	310	19	577	53.7262
P26043	P26043	RADI_MOUSE	Rdx	NA	4251.01	3683.22	10165.5	11716	10540.7	NA	34594.8	NA	9317.91	8939.38	9188.64	16	180	16	583	30.8748
P26150	P26150	3BHS3_MOUSE	Hsd3b3	NA	NA	NA	1195.44	2404.87	1104.92	NA	NA	NA	1248.6	1137.08	2005.34	2	21	2	373	5.63003
P26231	P26231	CTNA1_MOUSE	Ctnna1	16356.8	12709	13119.8	7051.61	7084.52	6982.97	30036.3	22801.3	NA	6943.94	6101.41	6376.89	19	214	15	906	23.6203
P26350	P26350	PTMA_MOUSE	Ptma	14279.3	9017.43	10224.7	16668	21492.3	11202.1	27890.2	38389.8	31778.4	16802.6	16484.8	13173.3	7	102	7	111	91.8919
P26369	P26369	U2AF2_MOUSE	U2af2	NA	11338.9	7689.18	1097.81	1541.23	2034.44	NA	NA	NA	1383.33	688.573	1102.92	3	39	3	475	8.21053
P26443	P26443	DHE3_MOUSE	Glud1	125053	152785	170096	170216	155821	158175	153678	95470.5	112555	111556	157896	176379	42	551	42	558	98.7455
P26450	O08908;P26450;Q64143	P85A_MOUSE	Pik3r1	NA	NA	NA	1883.73	1906.09	2070.38	NA	NA	NA	1694.06	1720.49	1616.84	3	28	1	724	3.8674
P26516	P26516	PSMD7_MOUSE	Psmd7	NA	NA	NA	5920.57	5844.08	4719.12	NA	NA	NA	3972.36	4074.72	4505.4	7	106	7	321	33.0218
P26638	P26638	SYSC_MOUSE	Sars1	NA	3735.35	3823.49	5761.64	6385.33	5437.61	NA	NA	NA	3747.22	3828.45	4126.59	10	131	10	512	25.5859
P26645	P26645	MARCS_MOUSE	Marcks	NA	687.366	NA	3461.25	4278.67	3268.81	NA	NA	NA	3469.44	2728.39	2836.4	8	141	8	309	45.6311
P27005	P27005	S10A8_MOUSE	S100a8	NA	NA	NA	1234.55	867.448	773.32	NA	NA	NA	384.725	347.346	375.89	1	24	1	89	26.9663
P27046	P27046	MA2A1_MOUSE	Man2a1	NA	2659.47	3618.13	7984.57	5845.56	5407.43	NA	NA	NA	6510.4	6155.03	7883.88	19	229	19	1150	19.913
P27546	P27546	MAP4_MOUSE	Map4	30802	15081.4	15793.1	5377.66	7940.12	5543.71	NA	53762.3	53456.3	5540.62	6121.88	4597.26	19	250	19	1125	22.2222
P27601	P27601	GNA13_MOUSE	Gna13	NA	NA	NA	1393.89	1725.77	1234.38	NA	NA	NA	1334.6	1241.85	1397.67	4	45	4	377	11.9363
P27612	P27612	PLAP_MOUSE	Plaa	NA	4321.07	3380.25	2904.96	2842.28	2803.87	NA	NA	NA	2970.32	2608.28	2832.38	10	113	10	794	14.2317
P27641	P27641	XRCC5_MOUSE	Xrcc5	NA	NA	NA	2465.13	2127.65	1973	NA	NA	NA	2196.11	1607.01	1824.34	2	21	2	732	2.86885
P27659	P27659	RL3_MOUSE	Rpl3	143565	127995	116664	97995.4	136028	106062	111875	83009.6	196071	95350.4	90416.9	94445.5	19	228	18	403	56.5757
P27661	Q8CGP6;C0HKE3;Q8CGP7;Q64523;C0HKE6;Q8CGP5;C0HKE8;C0HKE1;Q8R1M2;C0HKE9;C0HKE5;Q64522;Q8BFU2;C0HKE2;C0HKE7;P27661;Q8CGP4;Q6GSS7;C0HKE4	H2AX_MOUSE	H2ax	61274.2	26829.3	35003.9	1218.84	1381.4	876.622	52559.4	31934.9	38949.9	452.787	910.563	692.188	5	63	1	143	44.0559
P27773	P27773	PDIA3_MOUSE	Pdia3	215452	328815	242470	282726	324306	327595	190365	156545	242503	283693	314509	327270	45	592	45	505	117.228
P27786	P27786	CP17A_MOUSE	Cyp17a1	NA	NA	NA	4474.98	1432.63	4087.14	NA	NA	NA	2166.99	1611.44	1998.12	5	53	5	507	10.4536
P27808	P27808	MGAT1_MOUSE	Mgat1	NA	NA	NA	2813.28	2835.33	2628.11	NA	NA	NA	2467.78	3178.06	3978.14	2	23	2	447	5.14541
P28063	P28063	PSB8_MOUSE	Psmb8	24051	14400.3	13628.1	28234.4	31325.6	24455.4	24957.5	NA	20051.2	24461.5	22699.3	26720.6	11	145	11	276	52.5362
P28076	P28076	PSB9_MOUSE	Psmb9	10448.7	7096.48	7317.09	8183.67	9643.8	9612.63	NA	NA	NA	10091.2	10879.6	9497	2	19	2	219	8.6758
P28230	P28230	CXB1_MOUSE	Gjb1	NA	NA	NA	2032.17	1323.52	1792.42	NA	NA	NA	1096.15	1736.63	2387.53	3	37	3	283	13.0742
P28271	P28271	ACOHC_MOUSE	Aco1	85203.9	54721.7	70795.5	78503.1	67176.9	76777.6	65845.1	80104.5	109210	68761.3	83998.8	81468.8	30	371	29	889	41.7323
P28293	P28293	CATG_MOUSE	Ctsg	12918.6	2260.22	4242.64	3247.84	12775	3660.98	NA	NA	NA	2703.49	2134.25	2171.62	7	76	7	261	29.1188
P28352	P28352	APEX1_MOUSE	Apex1	12063.6	8489.74	9250.89	14254.6	15710.7	14623.5	76747.3	50470.8	28902.4	9437.74	8388.7	10257.9	4	52	4	317	16.4038
P28474	P28474	ADHX_MOUSE	Adh5	23284.9	22553.1	25404.9	36141.5	46215.6	46188.9	120023	NA	83754	51586.2	44372	51239.1	8	89	6	374	23.7968
P28650	P28650	PURA1_MOUSE	Adss1	NA	1287.55	NA	1308.36	1083.45	1772.76	NA	NA	NA	1843.13	1162.43	1031.17	2	25	2	457	5.47046
P28651	P28651	CAH8_MOUSE	Ca8	9400.64	5403.8	7482.76	3822.31	5687.36	4494.12	NA	NA	NA	4600.64	4893.9	3942.8	2	21	2	291	7.21649
P28656	P28656	NP1L1_MOUSE	Nap1l1	NA	NA	NA	3001.93	3109.82	2298.56	NA	NA	NA	631.802	1034.31	828.318	4	62	4	391	15.8568
P28658	P28658	ATX10_MOUSE	Atxn10	NA	NA	NA	495.853	794.036	772.606	NA	NA	NA	847.799	452.562	504.373	2	28	2	475	5.89474
P28659	P28659	CELF1_MOUSE	Celf1	NA	5303.04	NA	7072.44	11321	6355.92	NA	NA	NA	6001.3	6617.79	2899.26	3	30	3	486	6.17284
P28660	P28660	NCKP1_MOUSE	Nckap1	NA	2415.46	NA	1720.11	2208.61	1863.48	NA	NA	NA	1741.98	1820.77	1818.78	6	64	5	1128	5.67376
P28661	P28661	SEPT4_MOUSE	Septin4	NA	NA	NA	703.556	1571.2	1052.94	NA	NA	NA	552.653	1189.07	971.912	2	18	2	478	3.76569
P28665	P28665	MUG1_MOUSE	Mug1	12452.4	15632.7	9112.22	19137.8	17642.2	18193	NA	17740	NA	16889.7	22629.5	19702.4	21	289	11	1476	19.5799
P28667	P28667	MRP_MOUSE	Marcksl1	3085.05	1439.04	2336.88	1502.3	1781.19	1766.66	NA	NA	3499.37	1281.43	1611.34	1163.28	2	28	2	200	14
P28700	P28705;P28700	RXRA_MOUSE	Rxra	NA	NA	NA	1621.78	1468.92	1407.45	NA	NA	NA	1291.97	1080.51	1050.25	3	34	1	467	7.28051
P28740	P28740	KIF2A_MOUSE	Kif2a	NA	NA	NA	871.732	847.296	762.897	NA	NA	NA	NA	449.727	NA	2	26	2	705	3.68794
P28843	P28843	DPP4_MOUSE	Dpp4	5557.39	6995.92	9597.72	13144.2	19216.6	16071.9	NA	NA	NA	12614.7	14370.2	14731.4	11	134	11	760	17.6316
P29341	P29341	PABP1_MOUSE	Pabpc1	25005.8	41370.6	28409.1	35855.1	44906.4	42760.5	46019.5	72927.3	36364.6	37477.8	34637	35830.3	30	367	9	636	57.7044
P29351	P29351	PTN6_MOUSE	Ptpn6	NA	3610.34	7546.2	4602.18	6518.65	5175.9	NA	NA	NA	5413.71	4678.83	4335.59	10	113	10	595	18.9916
P29391	P29391	FRIL1_MOUSE	Ftl1	615512	466928	583392	563110	716325	602594	939613	1631980	537112	559755	508011	694010	16	237	6	183	129.508
P29416	P29416	HEXA_MOUSE	Hexa	NA	NA	NA	2510.4	3032.1	3307.03	NA	NA	NA	2522.11	3549.87	4503.28	3	32	3	528	6.06061
P29533	P29533	VCAM1_MOUSE	Vcam1	NA	NA	NA	1032.31	984.44	1423.96	NA	NA	NA	1133.29	938.08	803.779	2	25	2	739	3.38295
P29595	P29595	NEDD8_MOUSE	Nedd8	5026.96	6839.76	6841.2	4345.34	3496.38	4766.67	14578.3	NA	NA	4155.31	4757.73	3672.1	4	58	4	81	71.6049
P29699	P29699	FETUA_MOUSE	Ahsg	NA	1109.24	1585.45	2286.14	976.572	2125.9	NA	NA	NA	897.412	1596.87	1192.11	1	21	1	345	6.08696
P29758	P29758	OAT_MOUSE	Oat	NA	NA	16064.8	4942.13	13262.1	3459	NA	NA	NA	5014.57	16525.8	6764.8	10	122	10	439	27.7904
P29788	P29788	VTNC_MOUSE	Vtn	21916.4	4868.25	NA	12696	17551.9	15707.7	NA	NA	NA	16168.9	18671.9	17016.5	3	33	3	478	6.90377
P30115	P30115	GSTA3_MOUSE	Gsta3	201187	244637	246974	173237	293920	193144	175775	176309	359989	214736	222962	234034	20	217	15	221	98.19
P30204	P30204	MSRE_MOUSE	Msr1	NA	2334.29	NA	1643.6	2088.82	1417.39	NA	NA	NA	1867.3	1524.68	1619.91	2	20	2	458	4.36681
P30275	P30275	KCRU_MOUSE	Ckmt1	NA	NA	NA	1250.33	3062.44	2074.04	NA	NA	NA	NA	NA	NA	2	17	2	418	4.06699
P30355	P30355	AL5AP_MOUSE	Alox5ap	11759.8	12058.4	12305.2	6392.63	12898.7	9583.43	NA	NA	NA	10103.2	8308	8731.33	1	8	1	161	4.96894
P30416	P30416	FKBP4_MOUSE	Fkbp4	6483.97	10638.6	8636.09	11857	16365.9	12809.6	21074.9	NA	NA	10776.1	10972.4	11572	16	185	16	458	40.393
P30681	P30681	HMGB2_MOUSE	Hmgb2	NA	3558.54	NA	5836.33	12179.4	6676.06	NA	NA	NA	4525.8	5160.64	4159.44	4	50	4	210	23.8095
P30999	P30999	CTND1_MOUSE	Ctnnd1	5323.69	5751.94	7432.53	6545.82	6150.81	6621.4	NA	NA	NA	7572.71	6884.34	6807.88	18	230	18	938	24.5203
P31001	P31001	DESM_MOUSE	Des	22802.2	13762.2	11233.9	8968.88	5585.76	8479.13	NA	NA	49219.4	9123.77	9281.57	7730.05	13	137	13	469	29.2111
P31230	P31230	AIMP1_MOUSE	Aimp1	10499.6	7697.82	9807.48	5231.31	4833.65	5427.48	NA	NA	12273.3	3926.22	5022.36	4727.54	8	129	8	310	41.6129
P31651	P31651	S6A12_MOUSE	Slc6a12	NA	NA	NA	3639.1	2754.9	3197.87	NA	NA	NA	3806.59	3246.7	4415.88	1	13	1	614	2.11726
P31725	P31725	S10A9_MOUSE	S100a9	21147.5	11695.5	21629.4	2655.2	38583.9	25808.6	18762.2	21793	23672.9	8409.59	13864.6	10039.5	3	42	3	113	37.1681
P31786	P31786	ACBP_MOUSE	Dbi	67520.2	99328	112509	57294.5	51861	63809.8	77245	98937.4	76657	44512	60269.4	52316.7	6	93	6	87	106.897
P31809	P31809;Q925P2	CEAM1_MOUSE	Ceacam1	8218.58	6377.86	14636.3	3409.39	6266.56	4651.22	16579.1	NA	22155.7	4748.2	4867.01	4200.81	4	47	1	521	9.02111
P31938	P31938	MP2K1_MOUSE	Map2k1	NA	NA	NA	3968.25	5211.03	3779.73	NA	NA	NA	2690.48	3147.66	3606.57	10	108	7	393	27.4809
P31996	P31996	CD68_MOUSE	Cd68	NA	NA	4794.69	5873.78	8180.53	5856.66	NA	NA	NA	6516.89	4002.59	5160.2	1	9	1	326	2.76074
P32020	P32020	SCP2_MOUSE	Scp2	11312.7	10230.9	5746.06	41578.1	19242.7	21924.6	8674.95	NA	NA	35873.5	34318	40060.4	17	186	17	547	34.0037
P32067	P32067	LA_MOUSE	Ssb	NA	13937.8	13112.9	3748.41	4406.04	3741.56	NA	NA	NA	3504.22	2627.7	3820.77	8	93	8	415	22.4096
P32233	P32233	DRG1_MOUSE	Drg1	9916.77	6022.16	8061.94	4544.22	6782.24	5080.91	24148	17581.1	8726.75	3171.91	3123.63	2956.75	6	71	6	367	19.346
P32261	P32261	ANT3_MOUSE	Serpinc1	10769.3	6849.44	4991.75	5409.93	7164.32	6350	NA	NA	NA	5558.49	6514.82	6799.58	12	160	12	465	34.4086
P32507	P32507	NECT2_MOUSE	Nectin2	NA	NA	NA	2308.59	4589.68	2639.24	NA	NA	NA	3101.02	2829.81	2335.2	4	43	4	530	8.11321
P32883	P08556;P32883	RASK_MOUSE	Kras	NA	3111.67	NA	8564.47	9238.67	9172.25	NA	14655.9	NA	9756.89	8415.47	9813.23	4	44	2	189	23.2804
P32921	P32921	SYWC_MOUSE	Wars1	NA	3434.48	2795.96	2995	3074.47	2643.38	NA	NA	NA	2361.86	2087.89	2293.52	3	34	3	481	7.06861
P33267	P33267;Q64458	CP2F2_MOUSE	Cyp2f2	49646.1	100214	38125.6	105927	43299.5	110832	162141	169061	180529	76787.4	61770.2	60758.7	29	365	27	491	74.3381
P33587	P33587	PROC_MOUSE	Proc	NA	2101.35	NA	1098.9	1424.46	815.029	NA	NA	NA	1071.4	1173.21	858.562	1	11	1	460	2.3913
P33622	P33622	APOC3_MOUSE	Apoc3	3697.24	1030.13	981.701	671.081	2004.91	1019.44	NA	NA	NA	2080.2	2637.1	1417.44	1	19	1	99	19.1919
P34022	P34022	RANG_MOUSE	Ranbp1	NA	NA	NA	6321.95	7526.74	5904.91	NA	NA	NA	4784.54	7713.44	4423.23	2	20	2	203	9.85222
P34884	P34884	MIF_MOUSE	Mif	191418	59088.1	67910.2	94071.2	114038	95007.4	160400	296620	156205	92833.5	101495	99088.7	2	18	2	115	15.6522
P34914	P34914	HYES_MOUSE	Ephx2	24961.1	29086.1	34995	20621.6	16850.9	16029.6	NA	NA	NA	19672.4	21667.5	22280.9	15	220	15	554	39.7112
P34927	P34927	ASGR1_MOUSE	Asgr1	14073.8	13732.9	19351.8	23850.8	72745.3	28355.5	NA	36915.8	41583.4	32513.3	33193.9	38650.2	5	47	5	284	16.5493
P35123	P35123	UBP4_MOUSE	Usp4	NA	NA	NA	2149.64	2153.59	1914.8	NA	NA	NA	2016.69	1590.56	1755.27	3	28	3	962	2.9106
P35235	P35235	PTN11_MOUSE	Ptpn11	8337.38	4829.6	6053.29	4860.61	3627.39	5021.81	NA	NA	NA	4561.18	4436.19	4599.35	9	103	9	593	17.3693
P35276	P35276	RAB3D_MOUSE	Rab3d	NA	NA	NA	2010.49	NA	2046.77	NA	NA	NA	NA	1535.18	1765.21	1	11	1	219	5.02283
P35278	P35278;P61021;Q9CQD1	RAB5C_MOUSE	Rab5c	10605.6	7406.79	9250.59	10844.1	12265.5	11267.3	NA	8965.4	NA	12536.7	11319.1	9626.91	8	118	6	216	54.6296
P35279	P35279	RAB6A_MOUSE	Rab6a	9433.92	5599.03	9388.22	10979.9	11689.3	13663.5	NA	NA	NA	14429.9	14856.6	14613.8	11	130	4	208	62.5
P35282	P35282	RAB21_MOUSE	Rab21	NA	NA	NA	3222.09	2335.55	2952.7	NA	NA	NA	2368.37	2145.37	2498.79	2	20	2	222	9.00901
P35283	P35283	RAB12_MOUSE	Rab12	NA	NA	NA	2169.53	1636.78	2049.59	NA	NA	NA	1573.83	1868.65	1824.21	3	30	3	243	12.3457
P35290	P35290	RAB24_MOUSE	Rab24	NA	NA	NA	922.474	1157.48	805.814	NA	NA	NA	969.549	1250.58	615.405	1	11	1	203	5.41872
P35292	P35292	RAB17_MOUSE	Rab17	NA	1469.24	NA	3427.54	5121.51	4082.95	NA	NA	NA	4997.54	4698.93	4493.29	3	29	3	214	13.5514
P35293	P35293	RAB18_MOUSE	Rab18	9719.49	14385.2	13129.7	24482.6	29861.1	27609.7	NA	NA	NA	35604.6	29250	33544.1	6	64	6	206	31.068
P35441	P35441	TSP1_MOUSE	Thbs1	NA	NA	NA	1436.54	2238.78	2437	NA	NA	NA	1395.83	1368.84	2572.79	6	72	6	1170	6.15385
P35459	P35459	LY6D_MOUSE	Ly6d	NA	NA	NA	1249.25	709.095	1242.95	NA	NA	NA	750.505	700.374	681.891	1	14	1	127	11.0236
P35486	P35486	ODPA_MOUSE	Pdha1	NA	9152.06	9924.16	20882.5	25879.8	21394.4	NA	14548.2	NA	25125.5	24259.7	27494.6	13	128	13	390	32.8205
P35492	P35492	HUTH_MOUSE	Hal	31946.7	13568.7	15754.2	28925.6	18106.8	34223.2	NA	NA	13741.4	27779.1	21475.9	22435	21	263	21	657	40.0304
P35505	P35505	FAAA_MOUSE	Fah	465805	598895	727019	207753	284908	240360	863738	728627	883558	271146	316572	210623	13	198	13	419	47.2554
P35550	P35550	FBRL_MOUSE	Fbl	6104.09	5441.95	5840.97	7926.03	6647.74	7074.32	NA	NA	NA	6911.16	7152.02	6693.48	9	107	8	327	32.7217
P35564	P35564	CALX_MOUSE	Canx	NA	9324.73	4839.06	33051.4	23946.4	26829.3	43091.6	NA	NA	24645.9	22651.3	33796.8	12	153	12	591	25.8883
P35585	P35585	AP1M1_MOUSE	Ap1m1	4129.76	3223.91	2766.37	5879.36	4561.24	5337.57	NA	NA	NA	5604.05	5307.1	5433.03	6	63	4	423	14.8936
P35700	P35700	PRDX1_MOUSE	Prdx1	149882	191517	210718	385809	503093	397521	171431	160600	147263	451046	455590	565218	19	244	18	199	122.613
P35762	P35762	CD81_MOUSE	Cd81	NA	NA	NA	755.805	NA	NA	NA	NA	NA	NA	546.556	NA	1	20	1	236	8.47458
P35821	P35821	PTN1_MOUSE	Ptpn1	NA	1979.3	NA	3675.88	4179.04	3765.23	NA	NA	NA	4449.39	3606.36	3878.38	9	91	9	432	21.0648
P35822	P35822	PTPRK_MOUSE	Ptprk	2945.36	2125.01	NA	1435.51	1570.7	1466.88	NA	NA	NA	1114.7	1210.66	909.473	2	32	2	1457	2.19629
P35922	P35922	FMR1_MOUSE	Fmr1	5473.02	4104.88	3416	974.134	2583.68	1431.83	NA	NA	NA	1978.84	1646.82	1605.35	4	51	3	614	8.30619
P35951	P35951	LDLR_MOUSE	Ldlr	NA	5471.52	5790.66	2437.53	3611.21	2879.42	NA	NA	NA	2457.51	2707.14	2279.15	4	49	4	862	5.68445
P35979	P35979	RL12_MOUSE	Rpl12	350583	295823	492620	207849	264154	308412	393878	1070730	726697	187653	194293	281336	5	68	5	165	41.2121
P35980	P35980	RL18_MOUSE	Rpl18	663745	680410	733988	333044	534398	446939	806255	357210	1005780	248390	320637	328129	21	302	21	188	160.638
P36371	P36371	TAP2_MOUSE	Tap2	NA	4971.44	3736.55	7699.42	8146.72	7312.25	NA	NA	NA	6961.8	6801.92	7808.56	9	94	9	702	13.3903
P36536	P36536	SAR1A_MOUSE	Sar1a	NA	NA	NA	1213.11	635.672	539.584	NA	NA	NA	974.371	628.939	1244.06	1	11	1	198	5.55556
P36552	P36552	HEM6_MOUSE	Cpox	NA	7446.2	NA	7678.59	6915.29	5703.27	NA	NA	NA	8322.35	9016.8	9519.67	13	157	13	443	35.4402
P36916	P36916	GNL1_MOUSE	Gnl1	NA	1917.83	NA	2695.26	3182.61	2669.68	NA	NA	NA	2310.24	2083.46	2472.72	2	22	2	607	3.62438
P36993	P36993	PPM1B_MOUSE	Ppm1b	6794.94	6854.14	9148.68	2440.82	3983.59	3114.78	NA	NA	NA	2936.76	3116.22	2866.49	5	55	5	390	14.1026
P37040	P37040	NCPR_MOUSE	Por	35883.9	30730.9	40059.2	49941.1	62075.4	53921.7	119868	30490.5	42401.2	61906.7	55420.7	68561.1	20	261	20	678	38.4956
P37889	P37889	FBLN2_MOUSE	Fbln2	NA	NA	NA	582.204	828.766	1088.38	NA	NA	NA	985.791	932.402	791.067	1	12	1	1221	0.982801
P38060	P38060	HMGCL_MOUSE	Hmgcl	27676.1	18771.1	14730.2	25895.3	15287.4	21049	48732.3	36023.1	45674.1	26577.2	23541.6	13107.1	7	87	6	325	26.7692
P38647	P38647	GRP75_MOUSE	Hspa9	96849.8	112559	95116.6	65923.1	70736.7	80952.6	102564	102786	118005	78820	81156.8	82502	39	544	39	679	80.1178
P39039	P39039	MBL1_MOUSE	Mbl1	NA	NA	NA	2696.92	1914.32	2685.04	NA	NA	NA	3293.2	3470.02	4698.14	2	17	2	239	7.11297
P39054	Q8BZ98;P39054	DYN2_MOUSE	Dnm2	24039.8	17987.4	19492.9	10874.8	14696	13517.7	NA	42143	NA	11532.7	12172.9	13508.4	19	201	10	870	23.1034
P39061	P39061	COIA1_MOUSE	Col18a1	65234.5	27916.9	46514.3	8732.06	15626.3	13532.7	96363.5	51310.8	64846.6	11732.9	13071	10275.6	8	80	8	1774	4.50958
P39098	P39098	MA1A2_MOUSE	Man1a2	NA	NA	NA	3534.79	3288.78	3464.42	NA	NA	NA	2575.65	2958.34	2843.02	2	26	2	641	4.05616
P39447	P39447	ZO1_MOUSE	Tjp1	NA	6901.12	2075.45	4420.27	3535.1	3889.15	NA	NA	NA	4146.49	3912.41	3982.34	23	268	23	1745	15.3582
P39749	P39749	FEN1_MOUSE	Fen1	NA	NA	NA	8725.47	18105.6	9671.35	NA	NA	NA	1987.63	1677.02	1755.57	2	22	2	378	5.82011
P40124	P40124;Q9CYT6	CAP1_MOUSE	Cap1	5025.17	5660.1	3753.73	24306.3	27464.5	23324.6	15894.7	15017.8	16556	16142.5	16113.1	14870	8	99	7	474	20.8861
P40142	P40142	TKT_MOUSE	Tkt	242618	340803	264923	244372	242495	214079	806464	358057	321409	200991	233910	241988	29	368	29	623	59.069
P40237	P40237	CD82_MOUSE	Cd82	NA	NA	NA	1680.89	1697.1	1724.66	NA	NA	NA	1375.38	1590.54	1008.24	2	23	2	266	8.64662
P40336	P40336	VP26A_MOUSE	Vps26a	NA	6122.08	5089.77	10177.4	9932.57	10288.5	NA	NA	NA	10642.5	12477.4	11953.8	6	87	6	327	26.6055
P40630	P40630	TFAM_MOUSE	Tfam	4012.68	4470.09	3741.43	2994.11	3044.59	3600.73	NA	NA	NA	2957.66	3844.62	3969.47	5	53	5	243	21.8107
P40936	P40936	INMT_MOUSE	Inmt	NA	4509.68	NA	18260.8	9224.78	12636.2	NA	NA	NA	10784.8	16098.7	17129.2	6	69	6	264	26.1364
P41105	P41105	RL28_MOUSE	Rpl28	240969	159390	180182	28337.6	58264.5	42476.3	206540	240627	346388	25109.6	31864.7	36000.8	16	180	16	137	131.387
P41216	P41216;Q8JZR0	ACSL1_MOUSE	Acsl1	80542.5	28542.8	18457.8	45759.9	36554.5	37033.4	51431.1	61895.1	45636.3	46527.9	40683.9	50057.5	21	259	18	699	37.0529
P41233	P41233	ABCA1_MOUSE	Abca1	NA	NA	NA	3735.31	5259.85	3238.86	NA	NA	NA	3691.23	3012.08	3727.06	9	97	9	2261	4.29014
P41241	P41241	CSK_MOUSE	Csk	9385.56	9653.05	5317.5	5288.35	5427.57	4914.84	NA	NA	NA	3906.75	4027.22	3463.43	6	64	6	450	14.2222
P41245	P41245	MMP9_MOUSE	Mmp9	NA	NA	NA	991.677	2573.39	1411.47	NA	NA	NA	2213.03	1559.55	898.8	3	32	3	730	4.38356
P41317	P41317	MBL2_MOUSE	Mbl2	13907.5	5440.77	5677.02	22360.6	18480.8	20903.7	NA	NA	8232.5	36565.8	21733.3	22327.5	8	89	8	244	36.4754
P42125	P42125	ECI1_MOUSE	Eci1	18735.5	18065.8	15777.4	21732.2	14400.8	20909.5	26079.4	24112.8	25260	19329.2	23834.9	20360.2	10	135	10	289	46.7128
P42208	P42208	SEPT2_MOUSE	Septin2	NA	2961.49	2359.98	4175.62	2824.05	3399.48	NA	NA	NA	3587.03	4000.47	3988.61	5	63	5	361	17.4515
P42209	P42209	SEPT1_MOUSE	Septin1	108622	NA	NA	1453.76	1017.64	2771.92	141507	NA	92146.6	505.031	928.36	583.865	2	19	2	366	5.19126
P42225	P42225	STAT1_MOUSE	Stat1	NA	9586.57	6030.34	2952.33	3479.45	3004.75	NA	NA	NA	2402.68	1971.05	2418.35	11	143	11	749	19.0921
P42227	P42227	STAT3_MOUSE	Stat3	NA	2255.07	NA	4361.69	2891.17	3544.93	NA	NA	NA	3033.31	3102.13	3351.92	11	141	11	770	18.3117
P42567	P42567	EPS15_MOUSE	Eps15	NA	NA	NA	2869.63	1831.42	1421.27	NA	NA	NA	2169.4	1887.39	2072.02	6	79	6	897	8.80713
P42669	P42669	PURA_MOUSE	Pura	16996.1	33304.1	29768.7	6057.42	6087.22	5874.9	NA	NA	NA	5783.18	6485.11	6289.28	10	101	8	321	31.4642
P42703	P42703	LIFR_MOUSE	Lifr	NA	NA	NA	867.883	3665.11	2143.95	NA	NA	NA	1815.98	2543.4	2585.46	1	8	1	1092	0.732601
P42859	P42859	HD_MOUSE	Htt	NA	NA	NA	1439.77	1580.22	1434.4	NA	NA	NA	1450.7	1423.74	1676.58	4	39	4	3119	1.2504
P42932	P42932	TCPQ_MOUSE	Cct8	39644.4	38429.1	45784.2	70434.6	89784.8	70690.7	40116.2	21360.4	44423.6	63772	57428.2	62702	30	352	30	548	64.2336
P43247	P43247	MSH2_MOUSE	Msh2	NA	NA	NA	706.259	1527.57	998.851	NA	NA	NA	NA	542.599	NA	2	28	2	935	2.99465
P43274	P43274	H14_MOUSE	H1-4	490241	444173	593555	114064	213537	141139	416444	349383	511968	152709	159537	117926	18	246	6	219	112.329
P43275	P43275	H11_MOUSE	H1-1	41015.9	17593.2	37221.1	6035.28	11790.1	6595.41	113288	82165.2	103258	6393.08	6400.6	3729.41	5	74	5	213	34.7418
P43276	P43276	H15_MOUSE	H1-5	52020	38223.4	42601.7	9199.38	32443.3	12609.8	99064.5	21737	83646.3	14965.8	12585.3	9167.07	10	131	10	223	58.7444
P43277	P43277	H13_MOUSE	H1-3	218788	139795	184560	113187	175980	132227	145793	142096	157486	113766	131219	77534.3	4	55	1	221	24.8869
P43406	P43406	ITAV_MOUSE	Itgav	NA	NA	NA	1797.59	2987.9	2218.98	NA	NA	NA	2352.06	2157.13	1900.9	9	94	9	1044	9.00383
P43883	P43883	PLIN2_MOUSE	Plin2	NA	NA	2968.34	2692.52	4370.02	2903.66	NA	NA	NA	2808.22	2685.03	2922.83	5	61	5	425	14.3529
P45376	P45376	ALDR_MOUSE	Akr1b1	20528.2	13107	10163.8	23747.8	21442.9	24829.6	29188.4	29912.2	NA	26588	24470.9	24724.1	10	101	10	316	31.962
P45377	P45377	ALD2_MOUSE	Akr1b8	10030.6	4113.78	4407.1	2440.65	3479.02	3217.83	16228.8	18415.5	10510.8	3071.17	3527.17	3831.15	7	69	2	316	21.8354
P45591	P45591	COF2_MOUSE	Cfl2	26327.8	20854.3	17090.6	3106.75	15085.9	10199.7	32691.4	27886.7	20684.5	8701.7	10830.8	7298.72	2	26	2	166	15.6627
P45700	P45700	MA1A1_MOUSE	Man1a1	NA	7690.58	4616.89	9261.24	9540.65	7700.88	NA	NA	NA	7743.05	9088.75	8188.59	8	104	8	655	15.8779
P45878	P45878	FKBP2_MOUSE	Fkbp2	16266.5	29390.6	20636.8	11857.8	22208.8	20078.8	NA	32378.1	6654.79	22400.2	23969.8	22454.4	4	52	4	140	37.1429
P45952	P45952	ACADM_MOUSE	Acadm	14780.6	31030.8	21629.6	46714.4	49769.2	53469	NA	17145.4	77149.6	60767.1	62284.5	61753.8	19	231	19	421	54.8694
P46061	P46061	RAGP1_MOUSE	Rangap1	NA	2371.78	NA	4201.56	4954.04	4451.12	NA	NA	NA	3484.59	3242.49	3291.31	6	68	6	589	11.545
P46062	P46062	SIPA1_MOUSE	Sipa1	NA	NA	NA	1718.13	1600.5	1899.28	NA	NA	NA	1478.53	1392.64	873.742	2	29	2	1037	2.79653
P46414	P46414	CDN1B_MOUSE	Cdkn1b	NA	NA	NA	251.477	222.125	NA	NA	NA	NA	187.052	210.763	272.613	1	13	1	197	6.59898
P46460	P46460	NSF_MOUSE	Nsf	4832.14	3407.74	4545.53	6060.24	7299.23	5787.82	NA	NA	NA	4722.12	4384.58	4840.69	19	212	19	744	28.4946
P46467	P46467	VPS4B_MOUSE	Vps4b	NA	4627.1	9253.43	5226.45	6239.65	6497.44	NA	NA	NA	5109.87	6250.5	6631.16	8	100	7	444	22.5225
P46471	P46471	PRS7_MOUSE	Psmc2	7618.64	10397.5	8111.57	16486.1	16881.1	15947.5	NA	NA	NA	12268	13390.2	13715.9	19	216	19	433	49.8845
P46656	P46656	ADX_MOUSE	Fdx1	7244.94	15546.3	20218.4	20161.4	24317.6	19945.8	NA	10364.4	5612.2	24270.7	25797.2	28455.6	2	21	2	188	11.1702
P46664	P46664	PURA2_MOUSE	Adss2	NA	23777.2	26680.5	4338.58	5483.71	4992.73	NA	NA	NA	4182.57	5813.91	4676.73	5	64	4	456	14.0351
P46735	P46735	MYO1B_MOUSE	Myo1b	NA	3895.02	4088.82	5459.76	6263.8	5943.43	NA	NA	NA	6115.99	5381.74	6771.7	16	169	15	1107	15.2665
P46737	P46737	BRCC3_MOUSE	Brcc3	NA	NA	NA	1629.65	1840.76	1547.17	NA	NA	NA	1341.92	1049.23	1488.56	3	30	2	291	10.3093
P46935	P46935	NEDD4_MOUSE	Nedd4	NA	8226.04	NA	8465.75	5342.74	7409.87	NA	NA	NA	7928.31	6899.38	7818.53	14	149	13	887	16.7982
P46938	P46938	YAP1_MOUSE	Yap1	NA	1867.52	1669.4	1452.51	1168.96	1415.67	NA	NA	NA	1465.66	1169.33	1143.25	3	46	3	488	9.42623
P46978	P46978	STT3A_MOUSE	Stt3a	7054.28	10771.3	6561.06	21219.8	13368.6	17403.9	NA	NA	NA	21094.8	17615.7	20323.1	13	135	13	705	19.1489
P47199	P47199	QOR_MOUSE	Cryz	15669.8	10642.4	12026.2	9098.58	10274.3	10480.8	NA	NA	NA	7833.96	9419.31	10705.6	9	114	9	331	34.4411
P47738	P47738	ALDH2_MOUSE	Aldh2	70128.2	142404	195305	176368	213986	214803	139474	111816	124893	255629	298634	276430	26	335	26	519	64.5472
P47740	P47740	AL3A2_MOUSE	Aldh3a2	NA	5602.5	9806.57	11709.9	17244.3	7968.26	NA	NA	NA	11345.8	17752.2	14504.6	10	118	9	484	24.3802
P47753	P47753	CAZA1_MOUSE	Capza1	26101.9	16637.6	18619.8	4271.14	3702.65	3620.17	32155.9	27126.1	45000.5	2950.32	4325.22	3551.16	6	98	6	286	34.2657
P47754	P47754	CAZA2_MOUSE	Capza2	25519.1	31755.5	16128.2	25660	23060.3	18898.7	NA	8854.38	NA	22084.4	18809.9	24250.4	9	124	6	286	43.3566
P47757	P47757	CAPZB_MOUSE	Capzb	3941.65	9606.81	9753.83	12807.8	14240.8	11421.2	NA	NA	NA	13672.6	14552.7	14394.6	8	93	8	277	33.574
P47758	P47758	SRPRB_MOUSE	Srprb	10694.1	9853.2	7994.85	8455.84	6218.77	7910.92	NA	NA	NA	6876.76	6667.41	7869.13	6	98	6	269	36.4312
P47791	P47791	GSHR_MOUSE	Gsr	NA	3498.24	5263.93	6634.68	6629.73	6120.07	NA	NA	NA	6221.16	6476.51	7405.6	7	99	7	500	19.8
P47802	P47802	MTX1_MOUSE	Mtx1	15107.2	6004.18	9745.59	2946.58	2688.27	2278.88	NA	NA	NA	2834.62	2434.45	3048.67	5	59	5	317	18.612
P47809	P47809	MP2K4_MOUSE	Map2k4	NA	4189.68	NA	1547.92	832.534	1598.87	NA	NA	NA	1523	1627.01	1360.1	1	17	1	397	4.28212
P47811	P47811	MK14_MOUSE	Mapk14	NA	NA	NA	575.172	1088.59	697.01	NA	NA	NA	555.264	NA	800.523	2	22	2	360	6.11111
P47856	P47856	GFPT1_MOUSE	Gfpt1	NA	2165.81	1765.02	6425.65	7169.96	5974.06	NA	NA	NA	4436.43	3346.89	4184.77	16	210	12	697	30.1291
P47857	P47857	PFKAM_MOUSE	Pfkm	NA	5918.94	NA	5853.04	8455.37	6871.27	NA	NA	NA	4076.9	4046.33	3345.94	4	48	4	780	6.15385
P47911	P47911	RL6_MOUSE	Rpl6	1298060	959385	1092960	276633	431237	354616	1374850	1564800	2433080	359606	348507	335060	26	329	26	296	111.149
P47915	W4VSN7;P47915	RL29_MOUSE	Rpl29	201661	102965	126539	17559.5	33514.3	18920.6	261153	138809	267219	25930.3	32711.8	18927.6	12	152	5	160	95
P47934	P47934	CACP_MOUSE	Crat	NA	NA	NA	1793.23	2427.24	1918.11	NA	NA	NA	2331.03	2481.88	2050.81	5	61	5	626	9.74441
P47941	P47941	CRKL_MOUSE	Crkl	NA	5692.5	9074.44	3595.8	5574.84	4796.34	NA	NA	NA	4858.21	4922.97	5934.89	5	63	5	303	20.7921
P47962	P47962	RL5_MOUSE	Rpl5	59434.2	84747	75206.4	40529.9	59635.8	45069.2	245101	110393	135077	37361.9	37132.6	38423.6	25	313	25	297	105.387
P47963	P47963	RL13_MOUSE	Rpl13	2295450	1442740	1733880	159691	428167	289643	1718010	1899980	3130370	173915	162200	143890	25	312	25	211	147.867
P47964	P47964	RL36_MOUSE	Rpl36	13920	10635.9	37216.4	26203.6	21981.4	28267.5	NA	NA	42491.4	23171.9	22207.1	10634.8	2	18	2	105	17.1429
P47968	P47968	RPIA_MOUSE	Rpia	NA	2898.08	NA	1375.53	2586.32	1293.16	NA	NA	NA	1448.92	1442.42	1259.28	1	8	1	303	2.64026
P48036	P48036	ANXA5_MOUSE	Anxa5	37318.7	15064.7	13235.6	47449.9	37748.9	39777.4	NA	NA	NA	39513.4	38489.3	29498.6	15	182	15	319	57.0533
P48193	P48193	EPB41_MOUSE	Epb41	6097.22	1541.85	3593.5	3393.59	2721.62	2951.94	NA	9154.21	NA	3275.97	3453.06	2713.8	8	102	8	858	11.8881
P48410	P48410	ABCD1_MOUSE	Abcd1	NA	NA	NA	1738.45	1326.82	1401.89	NA	NA	NA	1734.37	2094.75	1895.68	2	23	2	736	3.125
P48428	P48428	TBCA_MOUSE	Tbca	86406.5	40497.2	50009.7	18203.6	25326.9	16490.4	67772.9	69389.1	102453	12607	10994.5	18303.1	5	58	5	108	53.7037
P48437	P48437	PROX1_MOUSE	Prox1	NA	NA	NA	1403.96	NA	792.989	NA	NA	NA	1020.16	929.359	1358.7	2	24	2	737	3.25645
P48453	P48453	PP2BB_MOUSE	Ppp3cb	NA	NA	NA	1291.35	1945.4	NA	NA	NA	NA	1343.96	1246.19	1418.45	1	10	1	525	1.90476
P48678	P48678	LMNA_MOUSE	Lmna	24856.3	23811.2	23737.4	28762.5	29330.2	30931	93105.8	32979.4	30564.3	28060	28329	29152	44	520	42	665	78.1955
P48722	P48722	HS74L_MOUSE	Hspa4l	NA	4367.15	3816.69	3548.08	3443.17	3500.2	NA	NA	NA	3873.1	3644.09	3124.81	10	112	10	838	13.3652
P48758	P48758	CBR1_MOUSE	Cbr1	58892.2	46971.6	54543.1	65952.7	61057.6	71465.6	116983	68691.3	37616.1	66519.5	70857.4	72070.4	17	201	12	277	72.5632
P48771	P48771	CX7A2_MOUSE	Cox7a2	5166.8	2954.51	NA	33649.7	15036.5	20492.7	NA	NA	NA	31827	29165.1	31960.3	1	10	1	83	12.0482
P48774	P48774	GSTM5_MOUSE	Gstm5	NA	NA	NA	4174.29	2350.06	3305.7	NA	NA	NA	2566.26	2965.15	3853.41	4	48	4	224	21.4286
P48776	P48776	T23O_MOUSE	Tdo2	NA	4214	NA	3832.75	2868.51	3351.9	NA	NA	NA	2878.67	3430.58	3411.63	7	75	7	406	18.4729
P49182	P49182	HEP2_MOUSE	Serpind1	NA	NA	NA	2373.41	3089.27	3096.15	NA	NA	NA	3627.51	3181.21	3076.19	6	60	6	478	12.5523
P49312	P49312	ROA1_MOUSE	Hnrnpa1	23625	21904.1	21543.2	15972	24749.1	19688.7	73320.9	26759.4	38466.2	11624.9	10874.7	12078.9	17	257	17	320	80.3125
P49429	P49429	HPPD_MOUSE	Hpd	44485.3	38180.9	61966.5	104349	122861	101265	477682	56256.2	261262	93117.2	125820	125788	25	376	25	393	95.6743
P49442	P49442	INPP_MOUSE	Inpp1	NA	NA	NA	3386.22	3010.35	3426.55	NA	NA	NA	3035.2	3316.31	2892.73	1	9	1	396	2.27273
P49443	P36993;P49443	PPM1A_MOUSE	Ppm1a	36209.8	14990.2	12324.8	7707.69	9896.12	9413.08	NA	39360.4	44580.6	9737.87	10065.7	9240.11	8	81	6	382	21.2042
P49586	P49586	PCY1A_MOUSE	Pcyt1a	NA	3251.26	NA	6370.39	5456.94	6549.29	NA	NA	NA	5796.34	5682.61	6591.08	7	85	3	367	23.1608
P49698	P49698	HNF4A_MOUSE	Hnf4a	NA	NA	NA	1137.85	922.718	937.311	NA	NA	NA	503.417	1115.14	1414.67	1	14	1	474	2.95359
P49710	P49710	HCLS1_MOUSE	Hcls1	17131.3	7862.56	8078.97	1397.88	3007.15	2124.96	NA	NA	NA	1729.29	1588.43	1114.63	7	79	7	486	16.2551
P49717	P49717	MCM4_MOUSE	Mcm4	NA	NA	NA	3208.94	5654.35	3378.83	NA	NA	NA	1222.27	1676.92	1264.54	7	88	7	862	10.2088
P49718	P49718	MCM5_MOUSE	Mcm5	NA	2244.86	NA	1833.72	4027.98	2423.57	NA	NA	NA	1121.1	1585.71	1325.52	5	64	5	734	8.71935
P49722	P49722	PSA2_MOUSE	Psma2	9927.18	11327.6	6455.89	12784.8	15807.6	14716.9	16877.7	18265.3	NA	13272.7	13100.4	14166.3	7	93	7	234	39.7436
P49935	P49935	CATH_MOUSE	Ctsh	NA	NA	NA	182.947	NA	NA	NA	NA	NA	158.236	NA	230.086	1	10	1	333	3.003
P50096	P50096	IMDH1_MOUSE	Impdh1	NA	1507.29	1462.59	1197.86	3082.6	2074.66	NA	NA	NA	1859.82	1549.04	1306.97	1	11	1	514	2.14008
P50136	P50136	ODBA_MOUSE	Bckdha	15588.3	30064.8	26571.7	42668.9	39319.6	46323	44955.5	NA	NA	55358.3	58050.5	51317.3	12	162	12	442	36.6516
P50171	P50171	DHB8_MOUSE	Hsd17b8	40788.7	60454.4	47663	24969.2	31999.6	30596	180495	78506.9	66456	32682	37368.2	36038.1	7	97	7	259	37.4517
P50172	P50172	DHI1_MOUSE	Hsd11b1	14172.9	14139.3	19162.2	27937.7	17429.3	25177.9	NA	NA	NA	21635	24946.4	27059.3	16	184	16	292	63.0137
P50236	D3Z1W5;A0A1B0GRF0;K7N6K9;P50236;P52843;L7N245;B2RVI8	ST2A2_MOUSE	Sult2a2	NA	NA	NA	2040.19	2084.75	2135.87	160990	NA	178526	1487.32	1276.05	2689.72	5	55	1	285	19.2982
P50247	P50247	SAHH_MOUSE	Ahcy	305075	213681	223098	164892	137853	124478	328942	385880	416888	145343	147266	182671	25	296	25	432	68.5185
P50285	P50285	FMO1_MOUSE	Fmo1	NA	4133.4	7081.64	16046	11843.1	14506.9	NA	34055.3	NA	14571.8	12415.5	14281.2	12	140	12	532	26.3158
P50295	P50295	ARY2_MOUSE	Nat2	NA	5056.03	NA	7443.6	4834.51	5912.2	NA	NA	NA	5413.21	6112.22	5492.63	6	64	4	290	22.069
P50396	P50396	GDIA_MOUSE	Gdi1	10111.7	3915.54	6051.24	1899.63	2125.82	1471.57	NA	NA	NA	1488.5	1310.59	1479.83	5	70	5	447	15.66
P50427	P50427	STS_MOUSE	Sts	5953.6	5346.29	7585.66	6718.92	5832.86	6445.02	NA	NA	NA	7438.83	7081.09	7386.05	11	137	11	624	21.9551
P50428	P50428	ARSA_MOUSE	Arsa	NA	NA	NA	1378.05	2332.83	1845.54	NA	NA	NA	1219.25	1373.45	1247.4	2	25	2	506	4.94071
P50429	P50429	ARSB_MOUSE	Arsb	14834.1	3170.52	4676.02	1416.18	6868.04	3944.37	NA	NA	NA	5183.67	4402.17	4299.88	4	40	4	534	7.49064
P50431	P50431	GLYC_MOUSE	Shmt1	133337	112112	129015	121338	110364	123779	83772.7	74599.7	74530.3	118794	118093	153578	19	236	18	478	49.3724
P50462	P50462	CSRP3_MOUSE	Csrp3	NA	NA	NA	NA	681.816	541.849	NA	NA	NA	388.673	NA	726.682	1	18	1	194	9.27835
P50516	P50516	VATA_MOUSE	Atp6v1a	42873.9	42261.8	48212.5	12168.1	18260.8	14065.9	40601.9	40005.5	45144.1	15134.5	14242.9	14742.3	14	183	14	617	29.6596
P50518	Q9D593;P50518	VATE1_MOUSE	Atp6v1e1	16253.2	7653.73	13353.2	13032.9	17842.2	15271.7	NA	NA	41026.2	14166.1	14837.1	12784.5	7	76	5	226	33.6283
P50543	P50543	S10AB_MOUSE	S100a11	NA	1296.22	NA	1995.3	1493.52	NA	NA	NA	NA	1362.71	592.391	NA	1	10	1	98	10.2041
P50544	P50544	ACADV_MOUSE	Acadvl	14165.9	9370.5	10334	30307.1	18262.1	20586.7	NA	NA	16985.1	23710.7	26411.5	29084.5	29	381	29	656	58.0793
P50580	P50580	PA2G4_MOUSE	Pa2g4	176331	108574	128534	61399.5	95343.2	67536.3	158885	197180	270797	51701.2	43489.6	47693.3	22	271	22	394	68.7817
P51150	P51150	RAB7A_MOUSE	Rab7a	6397.41	12359.4	9445.69	29356	30062.1	29009.9	NA	NA	17121	33702.3	30985.8	29783.9	9	100	9	207	48.3092
P51163	P51163	HEM4_MOUSE	Uros	NA	NA	NA	2387.07	3439.25	2777.65	NA	NA	NA	3093.28	2622.54	2336.78	2	25	2	265	9.43396
P51174	P51174	ACADL_MOUSE	Acadl	25681.1	19504.8	16792.7	33805.6	29852.5	34086.7	58470.7	37964.1	55346.9	32238.6	37539.9	41204.3	17	201	17	430	46.7442
P51175	P51175	PPOX_MOUSE	Ppox	NA	NA	NA	4282.17	2610.39	3888	NA	NA	NA	3821.5	3653.44	4559.32	3	40	3	477	8.38574
P51432	P51432	PLCB3_MOUSE	Plcb3	NA	5359.19	NA	1295.71	2708.88	1590.53	NA	NA	NA	1558.97	1496.15	1693.25	3	28	3	1234	2.26904
P51437	P51437	CAMP_MOUSE	Camp	NA	4594.61	9450.7	4531.07	9559.32	5805.85	NA	NA	NA	3557.48	3166.8	2166.15	2	34	2	172	19.7674
P51569	P51569	AGAL_MOUSE	Gla	NA	NA	NA	1336.61	1267.8	1024.7	NA	NA	NA	1867.2	1355.41	1149.49	2	22	2	419	5.2506
P51655	P51655	GPC4_MOUSE	Gpc4	19310.1	5816.27	17790.8	3049.38	6739.67	3920.72	NA	NA	62382.1	4173.34	3739.16	3874.59	2	20	2	557	3.59066
P51658	P51658	DHB2_MOUSE	Hsd17b2	NA	8411.03	5558	16085.4	12508.9	15949.9	NA	NA	NA	14365.6	13525.6	15308	10	117	10	381	30.7087
P51660	P51660	DHB4_MOUSE	Hsd17b4	25875.8	20782.7	22896.4	78132.3	49302.5	54522.8	33453.2	29363.6	NA	83320	79767.3	83415.7	19	255	19	735	34.6939
P51855	P51855	GSHB_MOUSE	Gss	29236	18870.3	19365	16898.2	19500.7	21425.6	NA	NA	NA	20928.3	19612.2	17790.7	15	179	15	474	37.7637
P51859	P51859	HDGF_MOUSE	Hdgf	9428.95	5631.88	5478.67	11785.7	18581.4	17394.6	35187.8	24206.4	20011.5	12563.8	10452.3	12828.9	6	74	6	237	31.2236
P51863	P51863	VA0D1_MOUSE	Atp6v0d1	NA	4417.7	2380.09	6037.11	6143.36	7171.83	NA	NA	NA	6648.88	6058.38	5180.92	4	42	4	351	11.9658
P51880	P51880	FABP7_MOUSE	Fabp7	9501.91	11896.5	7473.18	5928.69	11475	13114.9	NA	NA	14758	13696.7	9382.98	9939.1	2	21	2	132	15.9091
P51881	P51881;P48962	ADT2_MOUSE	Slc25a5	34427.4	18692.1	19433.3	17135.8	29874.1	18931.6	NA	34089.7	NA	45530	40724.4	70366.3	8	77	5	298	25.8389
P52019	P52019	ERG1_MOUSE	Sqle	NA	NA	NA	4069.76	3336.99	3634.65	NA	NA	NA	3269.78	2265.18	3660.01	4	48	4	572	8.39161
P52196	P52196	THTR_MOUSE	Tst	45008.7	56720	74526.6	92204.8	76026.3	88067.1	67042.2	78328.6	93390.3	81260.3	112884	90296.4	14	157	14	297	52.862
P52293	P52293	IMA1_MOUSE	Kpna2	12723.5	6603.51	4109.6	2083.73	4345.66	2534.29	15660	NA	NA	1651.36	1973.56	1443.62	8	91	8	529	17.2023
P52332	P52332	JAK1_MOUSE	Jak1	NA	NA	NA	1768.04	2072.37	2420.67	NA	NA	NA	2369.92	2114.54	1694.34	5	61	5	1153	5.29055
P52430	P52430	PON1_MOUSE	Pon1	9371.73	6882.54	10523.8	15166.3	20604.2	10458.8	NA	NA	NA	9920.35	20998.6	22253.3	4	43	4	355	12.1127
P52432	P52432	RPAC1_MOUSE	Polr1c	NA	1588.72	NA	1265.41	NA	2091.37	NA	NA	NA	1597.68	1469.37	1693.11	3	41	3	346	11.8497
P52479	P52479	UBP10_MOUSE	Usp10	2968.45	5275.89	6755.12	2900.38	4744.35	4006.52	NA	99551.6	NA	3991.28	3627.5	4149.65	9	97	9	792	12.2475
P52480	P52480	KPYM_MOUSE	Pkm	83525.8	41344.3	43296.3	87132.2	238672	130179	273871	168483	119939	39533.8	35299.7	40304.7	24	324	23	531	61.0169
P52503	P52503	NDUS6_MOUSE	Ndufs6	NA	3141.01	NA	2898.9	1590.79	2323.57	NA	NA	NA	1779.7	1967.27	2238.06	2	21	2	116	18.1034
P52623	P52623;Q99PM9	UCK1_MOUSE	Uck1	NA	2594.79	NA	3027.6	2171.99	2946.11	NA	NA	NA	2792.5	3226.67	3047.82	4	46	3	277	16.6065
P52633	P52633	STAT6_MOUSE	Stat6	NA	NA	NA	2570.72	1229.31	2084.11	NA	NA	NA	1990.31	1850.63	1736.49	3	36	3	837	4.30108
P52760	P52760	RIDA_MOUSE	Rida	2355820	1945640	1150360	224813	461546	561244	2380060	2464510	2967740	425148	572285	520201	10	155	10	135	114.815
P52792	P52792	HXK4_MOUSE	Gck	NA	NA	NA	6517.45	3718.37	4103.3	NA	NA	NA	6165.37	5811.24	7101.11	5	66	5	465	14.1935
P52825	P52825	CPT2_MOUSE	Cpt2	5919.3	12634.5	11018.2	29058.1	15609.3	23466.7	NA	NA	NA	25790.6	26127	27064	14	153	14	658	23.2523
P52840	P52840	ST1A1_MOUSE	Sult1a1	4324.59	7116.28	5745.56	37477	24979.8	30948.7	NA	NA	NA	25480.2	34006.3	41081.9	10	135	10	291	46.3918
P53026	P53026	RL10A_MOUSE	Rpl10a	133646	140740	141600	81418	123426	145466	141048	127357	163189	94873.8	109212	113269	15	183	15	217	84.3318
P53395	P53395	ODB2_MOUSE	Dbt	27000.8	31548.1	42594.4	35863.6	31874.7	42242	36429.5	43655.3	37720.1	46046.7	38689.8	41989.8	19	229	19	482	47.5104
P53564	P53564	CUX1_MOUSE	Cux1	NA	NA	NA	818.538	668.615	643.265	NA	NA	NA	684.332	635.4	635.426	1	11	1	1515	0.726073
P53566	P53566	CEBPA_MOUSE	Cebpa	NA	NA	NA	874.065	822.94	747.22	NA	NA	NA	679.066	901.232	1132.02	1	10	1	359	2.78552
P53612	P53612	PGTB2_MOUSE	Rabggtb	NA	NA	NA	1517.04	1718.06	2045.16	NA	NA	NA	2014.34	1837.69	2007.44	1	11	1	339	3.24484
P53657	P53657	KPYR_MOUSE	Pklr	237213	204270	173783	70771.8	149327	114899	148902	223920	237054	115445	115451	135264	25	322	25	574	56.0976
P53798	P53798	FDFT_MOUSE	Fdft1	NA	NA	NA	1413.15	1768.98	1874.52	NA	NA	NA	1173.05	NA	1214.44	1	10	1	416	2.40385
P53810	P53810	PIPNA_MOUSE	Pitpna	NA	NA	NA	1201.49	NA	1016.44	NA	NA	NA	NA	709.349	735.589	1	12	1	271	4.42804
P53811	P53811	PIPNB_MOUSE	Pitpnb	NA	NA	NA	3322.51	2442.96	2469.93	NA	NA	NA	2274.23	2079.56	2339.15	6	82	6	271	30.2583
P53986	P53986	MOT1_MOUSE	Slc16a1	NA	NA	NA	4158.78	4223.47	2892.98	NA	NA	NA	3686.16	2582.51	3232.45	2	29	2	493	5.88235
P53994	P59279;P53994	RAB2A_MOUSE	Rab2a	NA	4660.93	NA	6088.45	5597.89	5954.52	NA	NA	NA	5439.79	5556.76	6121.17	9	114	4	212	53.7736
P54071	P54071	IDHP_MOUSE	Idh2	NA	3243.25	165866	15251.7	7697.61	9044.97	1646800	802957	991101	11018.7	13356.9	10997.8	11	126	11	452	27.8761
P54103	P54103	DNJC2_MOUSE	Dnajc2	NA	1918.48	NA	3193.13	4912.87	3192.89	NA	NA	NA	1588.4	2146.41	2031.69	4	53	4	621	8.53462
P54116	P54116	STOM_MOUSE	Stom	11288.4	10005	14126.6	5357.32	7678.07	6403.13	NA	NA	NA	6422.82	5809.41	5912.64	6	74	6	284	26.0563
P54227	P54227	STMN1_MOUSE	Stmn1	NA	1162.62	NA	NA	1361.62	181.973	NA	NA	NA	NA	440.21	NA	1	13	1	149	8.72483
P54276	P54276	MSH6_MOUSE	Msh6	NA	NA	NA	1964.4	3546.12	2368.51	NA	NA	NA	923.505	989.599	NA	1	11	1	1358	0.810015
P54310	P54310	LIPS_MOUSE	Lipe	NA	NA	NA	1900.19	2618.82	2247.79	NA	NA	NA	2141.11	2158.48	2068.89	3	37	3	759	4.87484
P54726	P54726	RD23A_MOUSE	Rad23a	81075.9	39121.5	53461.8	2056.15	3958.03	2248.7	64874.1	NA	56867.3	2662.25	1603.38	1462.71	2	20	2	363	5.50964
P54728	P54728;P54726	RD23B_MOUSE	Rad23b	10063.8	8129.38	10860.1	8999.69	16357.1	12219.9	NA	NA	NA	10518	11664	13302.8	11	105	8	416	25.2404
P54729	P54729	NUB1_MOUSE	Nub1	NA	1721.93	NA	2156.85	3169.7	2426.68	NA	NA	NA	2556.44	2483.51	2867.35	4	43	4	614	7.00326
P54731	P54731	FAF1_MOUSE	Faf1	NA	1908.36	NA	3307.35	3438.91	3617.8	NA	NA	NA	3718.42	2906.2	3567.36	3	31	3	649	4.77658
P54751	P54751	SIA4A_MOUSE	St3gal1	NA	NA	960.877	3426.34	2644.02	2953	NA	NA	NA	2260.25	1982.21	2221.86	2	25	2	337	7.4184
P54775	P54775	PRS6B_MOUSE	Psmc4	11095.9	10527.1	13242.8	16711.3	18762.5	18678.5	NA	NA	NA	15071.2	18198.6	19333.8	13	145	13	418	34.689
P54797	P54797	TNG2_MOUSE	Tango2	NA	NA	3292.05	1217.13	NA	NA	NA	NA	NA	625.315	857.614	NA	1	16	1	276	5.7971
P54818	P54818	GALC_MOUSE	Galc	NA	1388.42	NA	2595.77	5048.45	2965.24	NA	NA	NA	2732.27	3192.47	1981.7	1	16	1	684	2.33918
P54822	P54822	PUR8_MOUSE	Adsl	NA	3340.81	5427.25	7994.91	9064.79	8912.64	NA	NA	NA	7697.24	7976.96	7090.3	3	33	3	484	6.81818
P54823	P54823	DDX6_MOUSE	Ddx6	NA	3717.64	6748.19	14462.8	19173.5	17424.7	17473.4	NA	NA	11701.4	9057.26	11121.8	8	103	8	483	21.3251
P54869	P54869	HMCS2_MOUSE	Hmgcs2	52415.4	178530	121616	203067	156992	190927	50394.8	96991.4	33959.8	257495	225867	224130	27	349	25	508	68.7008
P55050	P55050	FABPI_MOUSE	Fabp2	3157.6	7414.13	4950.51	2790.15	2310.19	3591.65	NA	NA	NA	3019.74	4212.5	2440.51	4	59	4	132	44.697
P55096	P55096	ABCD3_MOUSE	Abcd3	12524.5	11827.3	11071.5	12086.4	8284.75	9347.51	NA	19531.7	NA	8580.53	8438.17	10013.8	16	202	16	659	30.6525
P55258	Q9CZT8;P55258;P61028;P35276;P63011;Q9DD03;P62823	RAB8A_MOUSE	Rab8a	8724.82	7493.57	6856.01	11636.1	11574.9	10425.9	NA	NA	NA	13461.2	12891.5	10552.3	3	28	2	207	13.5266
P55264	P55264	ADK_MOUSE	Adk	263489	253984	325885	178500	193775	175789	253263	203591	148592	126640	131540	210420	17	175	17	361	48.4765
P55284	P55284	CADH5_MOUSE	Cdh5	NA	NA	NA	924.98	1786.29	1737.76	NA	NA	NA	1513.5	931.46	893.02	2	22	2	784	2.80612
P55292	P55292	DSC2_MOUSE	Dsc2	NA	3527.94	4318.19	3300.66	2830.99	3628.91	NA	NA	NA	2966.06	3281.73	2450.55	3	37	3	902	4.102
P55302	P55302	AMRP_MOUSE	Lrpap1	NA	NA	NA	3329.78	3371.79	2921.87	NA	NA	NA	2877.91	2992.15	3129.05	8	99	8	360	27.5
P55821	P54227;P55821	STMN2_MOUSE	Stmn2	NA	NA	NA	2114.98	6748.81	3517.78	NA	NA	NA	1625.47	2189.2	1293.43	2	19	1	179	10.6145
P55849	P55849	DSC1_MOUSE	Dsc1	6798.3	5486.87	NA	5511.02	42966.3	15601.7	19061.7	NA	NA	19721.5	8223.46	9136.17	1	7	1	886	0.790068
P55937	P55937	GOGA3_MOUSE	Golga3	NA	NA	NA	1385.51	1112.92	1365.85	NA	NA	NA	1412.76	1521.01	1610	6	68	6	1487	4.57297
P56135	P56135	ATPK_MOUSE	Atp5mf	79283.5	33543.4	29300	14764.8	13144.8	13492.8	89079.1	266922	251308	12971.4	13817.8	14186.3	4	45	4	88	51.1364
P56212	P60840;P56212	ARP19_MOUSE	Arpp19	5834.5	1503.78	NA	3215.74	4410.86	3220.65	NA	NA	NA	2791.85	1944.41	2153.62	2	25	1	112	22.3214
P56213	P56213	ALR_MOUSE	Gfer	17742.1	12020.8	12687.8	4218.69	5856.57	5781.28	NA	NA	31715.7	7713.04	6613.85	6105	3	32	3	198	16.1616
P56371	P56371	RAB4A_MOUSE	Rab4a	NA	430.669	NA	3248.39	2726.9	2746.65	NA	NA	NA	2425.7	2455.07	2241.36	2	24	2	218	11.0092
P56376	P56376	ACYP1_MOUSE	Acyp1	NA	NA	NA	3581.89	3916.26	3495.38	NA	NA	NA	4253.23	4274.14	3409.96	2	20	2	99	20.202
P56380	P56380	AP4A_MOUSE	Nudt2	NA	2639.18	4675.57	1472.07	1307.51	1321.64	NA	NA	NA	NA	1108.36	1858.01	2	33	2	147	22.449
P56382	P56382	ATP5E_MOUSE	Atp5f1e	24696.4	26776.7	21971.2	16499.4	8218.63	15222.5	53774.8	48211.9	NA	11529.8	15168.9	19947.4	2	16	2	52	30.7692
P56383	P56383	AT5G2_MOUSE	Atp5mc2	NA	NA	NA	2613.5	2766.65	2407.23	NA	NA	NA	3004.8	3425.41	4404.21	1	9	1	146	6.16438
P56391	P56391	CX6B1_MOUSE	Cox6b1	83872.1	34091.4	30088.6	14043.9	10794.7	8171.22	237209	368565	352111	14247.3	12475.2	12885.7	4	34	4	86	39.5349
P56395	P56395	CYB5_MOUSE	Cyb5a	27367.1	34192.1	46841.9	137724	147143	126149	55468.5	26421.3	35191.9	133143	122236	142294	9	127	9	134	94.7761
P56399	P56399	UBP5_MOUSE	Usp5	8276.13	10917.7	23007.9	6994.89	5989.14	6149.94	NA	NA	NA	6741.32	6042.38	6257.21	13	167	13	858	19.4639
P56477	P56477	IRF5_MOUSE	Irf5	NA	NA	NA	393.055	NA	505.39	NA	NA	NA	535.379	694.064	670.454	1	12	1	497	2.41449
P56480	P56480	ATPB_MOUSE	Atp5f1b	141038	301570	248467	185607	194625	217299	329291	127134	183119	193800	219139	201511	30	470	30	529	88.8469
P56542	P56542	DNS2A_MOUSE	Dnase2	NA	NA	NA	850.42	900.277	NA	NA	NA	NA	NA	573.338	NA	1	13	1	353	3.68272
P56593	P56593	CP2AC_MOUSE	Cyp2a12	33322.9	51659.4	30560.3	107886	74817	100669	29783.7	NA	41306.2	85775.8	75721.9	94062.4	29	374	17	492	76.0163
P56656	P56655;P56656	CP239_MOUSE	Cyp2c39	10368.6	20068	28477.7	20280.4	25549.2	18034.9	NA	NA	7087.61	22184.3	23912.6	29691.9	12	137	9	490	27.9592
P56695	P56695	WFS1_MOUSE	Wfs1	8531.22	3940.58	4823.75	988.472	661.563	1443.21	NA	NA	NA	628.866	1032.48	988.336	1	11	1	890	1.23596
P56812	P56812	PDCD5_MOUSE	Pdcd5	9341.62	5130.38	7582.1	4083.63	4838.06	4503.09	13168.6	NA	NA	3949.39	4913.37	4088.48	4	45	4	126	35.7143
P56873	P56873	ZNRD2_MOUSE	Znrd2	NA	7266.23	NA	3013.98	3981.03	3946.16	NA	NA	NA	3896.3	4240.81	3572.85	2	35	2	199	17.5879
P56959	P56959	FUS_MOUSE	Fus	NA	4300.39	NA	9325.17	12979.2	9672.64	NA	NA	NA	5410.62	4642.99	6903.89	5	74	4	518	14.2857
P57716	P57716	NICA_MOUSE	Ncstn	NA	1854.31	NA	4922.01	8486.32	6262.52	NA	NA	NA	5106.72	5221.76	4787.44	4	43	4	708	6.07345
P57746	P57746	VATD_MOUSE	Atp6v1d	NA	NA	NA	1552.9	1862.73	1997.05	NA	NA	NA	1932.85	1827.4	2004.06	4	53	4	247	21.4575
P57759	P57759	ERP29_MOUSE	Erp29	23110.8	10212.5	13352.5	7458.34	6262.04	7147.89	NA	NA	NA	6011.28	5556.35	5468.38	8	86	8	262	32.8244
P57776	P57776	EF1D_MOUSE	Eef1d	52722	45161.4	36874.5	71196.3	82429	65006.5	46776.4	62533	53242.2	75970.7	67296.3	66110.2	13	161	13	281	57.2954
P57780	P57780	ACTN4_MOUSE	Actn4	37031.9	31834.3	37243.8	38163.9	36337.6	38159.5	33622	50102.8	35487.4	34632.2	41419.2	39913.1	46	599	33	912	65.6798
P57784	P57784	RU2A_MOUSE	Snrpa1	NA	NA	NA	4043.99	5165.97	3639.9	NA	NA	NA	2690.91	3440.07	3868.97	5	55	5	255	21.5686
P58021	P58021	TM9S2_MOUSE	Tm9sf2	NA	NA	NA	3382.72	5431.75	3363.57	NA	NA	NA	2622.25	2409.65	3933.9	3	36	3	662	5.43807
P58044	P58044	IDI1_MOUSE	Idi1	NA	NA	NA	3108.19	2311.86	2589.45	NA	NA	NA	1892.19	1667.18	2310.76	2	23	2	227	10.1322
P58058	P58058	NADK_MOUSE	Nadk	NA	2897.63	2639.81	2301.4	2341.84	2558.23	NA	7945.36	NA	2640.61	2344.6	2310.06	2	30	2	439	6.83371
P58059	P58059	RT21_MOUSE	Mrps21	4646.86	4875.16	4328.56	2775.86	3016.84	2655.64	NA	NA	NA	2232.7	2276.21	2456.58	3	35	3	87	40.2299
P58064	P58064	RT06_MOUSE	Mrps6	15659.8	14436.6	21134.3	5259.37	7231.22	6651.31	NA	19438	NA	5671.38	6720.39	5652.58	3	27	3	125	21.6
P58137	P58137	ACOT8_MOUSE	Acot8	NA	NA	NA	2467.45	1565.06	1894.28	NA	NA	NA	2803	2300.98	2457.05	2	19	2	320	5.9375
P58158	P58158	B3GA3_MOUSE	B3gat3	NA	NA	NA	2108.13	2302.92	2442.9	NA	NA	NA	2010.24	2409.88	1946.01	2	19	2	335	5.67164
P58252	P58252	EF2_MOUSE	Eef2	170824	180076	168408	480232	638792	504334	306346	303419	250747	362284	347186	409888	40	461	38	858	53.7296
P58281	P58281	OPA1_MOUSE	Opa1	NA	NA	NA	5845.27	3324.65	3761.19	NA	NA	NA	5046.2	4665.71	5510.92	10	119	10	960	12.3958
P58710	P58710	GGLO_MOUSE	Gulo	NA	3845.6	NA	5004.69	7119.31	3978.26	NA	NA	NA	3810.05	6111.22	7248.56	8	108	8	440	24.5455
P58735	P58735	S26A1_MOUSE	Slc26a1	14077.4	10192.4	8516.5	4353.05	6391.63	4636.3	NA	16954.8	17227.9	5101.03	4716.75	5454.23	9	110	9	704	15.625
P58771	P58771;P21107;D3Z2H9	TPM1_MOUSE	Tpm1	NA	33452.6	NA	6239.31	9111.4	6694.06	NA	NA	NA	7613.02	9188.67	9203.34	7	86	2	284	30.2817
P58871	P58871	TB182_MOUSE	Tnks1bp1	NA	6238.95	5627.77	2289.65	2881.62	2359.61	NA	NA	12025.9	2657.17	2611.1	2892.1	8	104	8	1720	6.04651
P59017	P59017	B2L13_MOUSE	Bcl2l13	5627.59	2354.03	2958.91	5624.65	3913.84	4354.05	NA	NA	NA	4595.94	4644.32	4579.3	5	60	5	434	13.8249
P59108	P59108	CPNE2_MOUSE	Cpne2	NA	NA	NA	1129.96	740.335	849.784	NA	NA	NA	552.036	785.047	600.008	3	38	3	548	6.93431
P59235	P59235	NUP43_MOUSE	Nup43	NA	NA	NA	1409.78	NA	1145.96	NA	NA	NA	1098.31	1244.79	1218.7	2	31	2	380	8.15789
P59242	P59242	CING_MOUSE	Cgn	NA	3720.26	5736.38	5973.05	3852.71	4039.15	NA	NA	NA	5022.4	6074.52	5201.97	25	264	25	1191	22.1662
P59325	P59325	IF5_MOUSE	Eif5	10922.6	19884.1	14291.6	17114.7	23636.9	20548.2	30406.1	NA	27109.2	11743.2	11908.9	13766.2	8	82	8	429	19.1142
P59759	P59759	MRTFB_MOUSE	Mrtfb	NA	2049.45	NA	687.06	1145.77	946.791	NA	NA	NA	657.792	981.815	724.581	2	25	2	1080	2.31481
P59808	P59808	SASH1_MOUSE	Sash1	NA	NA	NA	648.648	635.161	889.801	NA	NA	NA	606.612	564.827	571.529	3	40	2	1230	3.25203
P59913	P59913	PCMD1_MOUSE	Pcmtd1	NA	NA	NA	835.765	1197.71	842.627	NA	NA	NA	704.164	858.497	807.987	2	21	2	357	5.88235
P59999	P59999	ARPC4_MOUSE	Arpc4	21423	11330.8	19430.9	4501.81	34164	10771.6	38257.1	39399	32825.3	20245.6	20894	26741.7	8	84	8	168	50
P60122	P60122	RUVB1_MOUSE	Ruvbl1	5574.72	4920.36	3421.12	6571.41	9248.19	6723.42	NA	NA	NA	5026.38	5270.95	4961.32	8	98	8	456	21.4912
P60191	P60191	RIMS4_MOUSE	Rims4	1308.66	1904.99	1399.63	662.21	1291.53	1031.78	NA	NA	NA	762.378	1047.5	963.965	1	12	1	269	4.46097
P60229	P60229	EIF3E_MOUSE	Eif3e	24817.7	15761.8	15538.2	13200.9	19974.7	12419.5	59549.4	81165.7	65333.4	11802.5	11336.6	13995.4	14	140	14	445	31.4607
P60334	P60334	CDO1_MOUSE	Cdo1	NA	5575.77	3266.83	1522.56	4673.45	2965.56	NA	NA	12073.1	1975.98	1963.87	2565.07	2	19	2	200	9.5
P60335	P60335	PCBP1_MOUSE	Pcbp1	65933	49429.7	50292.8	43781	43666.9	44756	40743.1	39573.3	47803.5	37069.3	36773.2	39204.6	8	107	5	356	30.0562
P60487	P60487	PLPP_MOUSE	Pdxp	NA	NA	NA	NA	NA	NA	NA	NA	NA	813.663	1042.33	788.39	1	11	1	292	3.76712
P60670	P60670	NPL4_MOUSE	Nploc4	NA	860.415	NA	2141.67	2150.46	1775.46	NA	NA	NA	1423.88	1835.12	2213.64	5	60	5	608	9.86842
P60766	P60766	CDC42_MOUSE	Cdc42	NA	1668.49	NA	4397.16	7606.74	4625.49	NA	NA	NA	5007.56	5582.75	5382.14	4	49	4	191	25.6545
P60824	P60824	CIRBP_MOUSE	Cirbp	NA	NA	NA	3492.57	4284.03	3576.53	NA	NA	NA	1213.52	2007.73	1301.44	2	22	2	172	12.7907
P60843	P10630;P60843	IF4A1_MOUSE	Eif4a1	55737.5	119176	108372	99585.3	96179.7	94675.1	57792.6	23184.8	62779.2	84368.4	87090.7	95347	24	280	11	406	68.9655
P60867	P60867	RS20_MOUSE	Rps20	48578.6	61185.8	62482.2	44488.7	70349.5	60846.5	460847	180489	427895	48037.5	50536.6	38006.8	6	71	6	119	59.6639
P61021	P61021	RAB5B_MOUSE	Rab5b	NA	5264.56	5161.55	3782.16	4222.31	5130.96	NA	NA	NA	5650.61	6630.64	5769.33	5	71	5	215	33.0233
P61022	P61022	CHP1_MOUSE	Chp1	NA	3946.58	NA	3503.32	3218.37	2901.47	NA	NA	15527.4	3206.87	2885.3	3090.07	8	94	8	195	48.2051
P61027	P61027	RAB10_MOUSE	Rab10	NA	28126.8	7170.1	15579.9	18263.8	18332.5	NA	196664	NA	18410.2	18806.2	21492.5	7	65	5	200	32.5
P61079	P61079	UB2D3_MOUSE	Ube2d3	7365.38	5836.51	NA	2566.78	12295.7	3647.55	NA	NA	NA	6700.91	4732.15	5534.27	2	17	2	147	11.5646
P61082	P61082	UBC12_MOUSE	Ube2m	NA	4958.44	7216.01	4737.62	8742.08	7190.34	NA	NA	NA	4607.54	7578.52	7282.37	2	19	2	183	10.3825
P61087	P61087	UBE2K_MOUSE	Ube2k	97769.7	35551.6	31095.7	5243.01	6819.71	5086.01	106793	138801	88121.3	6472.02	3824.33	6106.62	4	44	4	200	22
P61089	P61089	UBE2N_MOUSE	Ube2n	18931.9	18778.5	17288.9	23114.9	31525.5	27760.5	19104.8	NA	19703.2	26599.6	27727.6	27527.6	6	83	6	152	54.6053
P61161	P61161	ARP2_MOUSE	Actr2	14320.1	5318.75	7131.17	20373.5	34386.8	24760.6	NA	16873.5	NA	19883	22178.8	22961.8	10	139	10	394	35.2792
P61164	P61164	ACTZ_MOUSE	Actr1a	NA	NA	NA	1765	1998.47	1359.85	NA	NA	NA	829.068	1302.71	1471.8	4	77	3	376	20.4787
P61202	P61202	CSN2_MOUSE	Cops2	NA	NA	NA	8910.95	7768.11	7631.51	NA	NA	NA	4517.04	5701.17	4695.16	6	70	6	443	15.8014
P61211	P61211	ARL1_MOUSE	Arl1	NA	NA	NA	4950.28	4584.53	3327.69	NA	NA	NA	4242.29	3196.91	5027.2	4	47	4	181	25.9669
P61219	P61219	RPAB2_MOUSE	Polr2f	NA	2644.12	3814.31	1056.17	2059.35	1924.66	NA	NA	NA	1882.96	2106.25	2274.08	1	7	1	127	5.51181
P61222	P61222	ABCE1_MOUSE	Abce1	6912.62	7365.8	8766.53	10639.5	13516.5	12263.5	NA	13691.7	NA	8956.72	9292.95	9143.57	14	167	14	599	27.8798
P61255	P61255	RL26_MOUSE	Rpl26	56610.3	55333	65476.9	77859.7	89877.4	85935	252011	169142	280870	70935.5	50278.3	79965.6	19	212	19	145	146.207
P61290	P61290	PSME3_MOUSE	Psme3	NA	NA	NA	3921.51	5184.35	4415.8	NA	NA	NA	2034.07	2199.82	2194.94	5	55	5	254	21.6535
P61327	P61327;Q9CQL1	MGN_MOUSE	Magoh	25252.6	7997.27	15866	5145.03	8008.52	5046.61	20151.2	26224.7	24996.7	4495	3314.71	4782.05	8	103	1	146	70.5479
P61358	P61358	RL27_MOUSE	Rpl27	53677.7	66004.1	102879	93299.5	127572	136809	60238	60119.1	55643.3	111781	104305	107694	11	137	11	136	100.735
P61458	P61458	PHS_MOUSE	Pcbd1	508454	251403	277402	185286	286576	256053	653173	1034330	510797	218534	224722	138971	10	120	10	104	115.385
P61514	P61514	RL37A_MOUSE	Rpl37a	27030.2	21406	21800.9	7211.92	4244.4	7116.32	56060.8	31531.7	81532.6	7566.38	6635.52	5760.43	6	73	6	92	79.3478
P61600	P61600	NAA20_MOUSE	Naa20	NA	NA	NA	1036.43	3513.82	2139.89	NA	NA	NA	1604.9	1798.87	1618.88	1	8	1	178	4.49438
P61620	P61620	S61A1_MOUSE	Sec61a1	NA	13726.5	22562.1	27162.7	25039.4	28457.1	NA	NA	NA	24908.9	20816.5	26986.5	11	143	6	476	30.042
P61750	P61750	ARF4_MOUSE	Arf4	NA	3963.3	NA	14191.5	11557.9	14085.4	NA	NA	NA	14839.8	12474.7	13319.7	1	10	1	180	5.55556
P61759	P61759	PFD3_MOUSE	Vbp1	NA	NA	NA	1628.13	1627.05	1098.09	NA	NA	NA	1333.9	1193.32	1276.46	1	12	1	196	6.12245
P61804	P61804	DAD1_MOUSE	Dad1	NA	11338.4	NA	17329.4	16914.5	14388	NA	NA	NA	15094.6	11890.4	19298.3	4	40	4	113	35.3982
P61922	P61922	GABT_MOUSE	Abat	NA	8253.67	NA	35668.2	35054.4	36343.6	NA	NA	NA	33344.6	40496.6	39076.5	6	93	6	500	18.6
P61924	P61924	COPZ1_MOUSE	Copz1	9280.45	13037.2	7187.16	5900.68	3280.2	4595.12	NA	29666.2	25593.6	6546.38	6925.3	6323.13	4	50	4	177	28.2486
P61961	P61961	UFM1_MOUSE	Ufm1	10963.9	15819.4	14889.8	4287.16	6940.59	5599.78	NA	NA	NA	6960.17	5714.21	6425.4	4	42	4	85	49.4118
P61967	P61967	AP1S1_MOUSE	Ap1s1	2663.92	915.983	970.776	1212.11	792.365	1223.72	NA	NA	NA	862.766	1075.14	949.121	2	23	2	158	14.557
P61971	P61971	NTF2_MOUSE	Nutf2	10909.1	6913.04	7046.53	9311.17	10627	8515.9	NA	NA	NA	10546.1	9576.92	8864.27	2	24	2	127	18.8976
P61979	P61979	HNRPK_MOUSE	Hnrnpk	27228.4	28135.5	24336.7	33059.7	42567.6	32139	129535	29796.5	46572.1	35644.6	37807.6	38737.2	16	210	16	463	45.3564
P61982	P61982	1433G_MOUSE	Ywhag	155805	127327	116268	66556.3	61595.1	85253.6	396729	646804	525759	81764.6	92625	103733	9	103	7	247	41.7004
P62071	P62071	RRAS2_MOUSE	Rras2	NA	NA	NA	473.378	289.237	597.106	NA	NA	NA	561.541	411.817	394.584	1	12	1	204	5.88235
P62075	P62075	TIM13_MOUSE	Timm13	NA	NA	NA	10174.6	6003.01	5095.47	NA	NA	NA	7867.61	7786.39	8744.89	2	25	2	95	26.3158
P62077	P62077	TIM8B_MOUSE	Timm8b	8761.58	4742.87	3535.15	4348.66	3626.29	3961.84	11067.7	11783	NA	5340.14	4722.98	4466.9	3	31	3	83	37.3494
P62082	P62082	RS7_MOUSE	Rps7	99427.8	55649.8	51089.3	51105.2	70842.1	52720.4	101048	150963	109429	34541.3	39228.5	64046.8	17	227	17	194	117.01
P62137	P62137	PP1A_MOUSE	Ppp1ca	NA	NA	NA	4542.23	4790.86	4384.4	NA	NA	NA	2962.24	3093.38	3509.52	7	84	4	330	25.4545
P62141	P62141	PP1B_MOUSE	Ppp1cb	1427.7	1125.17	615.332	4299.64	5610.46	5127.79	NA	NA	NA	3443.41	3097.14	4535.45	5	63	4	327	19.2661
P62192	P62192	PRS4_MOUSE	Psmc1	NA	10254.1	12686.4	12700.3	13089.9	12340.6	NA	NA	NA	10531.2	12369.1	11549	12	145	12	440	32.9545
P62196	P62196	PRS8_MOUSE	Psmc5	8348.13	7592.54	12119	17609.7	22200.4	20098.8	NA	NA	NA	17092.4	19555.2	18732.1	12	147	12	406	36.2069
P62242	P62242	RS8_MOUSE	Rps8	454813	290054	363688	140008	257239	214280	579780	288913	809262	151891	160979	167764	15	199	15	208	95.6731
P62245	P62245	RS15A_MOUSE	Rps15a	61444.7	68658.6	68267.7	144251	170906	183641	51481.7	75305.3	63073.1	126579	149695	145079	10	126	10	130	96.9231
P62259	P62259	1433E_MOUSE	Ywhae	61470.3	57044.3	63657.2	119950	134623	119533	384533	82493.7	64448.5	145578	127750	132033	19	228	17	255	89.4118
P62264	P62264	RS14_MOUSE	Rps14	691945	647785	724481	122635	193518	119122	424522	487675	656487	106340	90527.1	92740.3	13	207	13	151	137.086
P62267	P62267	RS23_MOUSE	Rps23	71260.3	102621	113055	66668	75410.5	79605	94505.2	68750.1	102469	53918.5	60687.5	47265.5	11	136	11	143	95.1049
P62274	P62274	RS29_MOUSE	Rps29	103073	42117.6	41058	2700.04	8446.72	5106.72	189881	153232	110409	1187.66	4399.76	3407.55	3	31	3	56	55.3571
P62281	P62281	RS11_MOUSE	Rps11	874104	618720	836240	167289	377588	271169	1029430	1040870	1391360	264138	256711	214726	23	233	23	158	147.468
P62301	P62301	RS13_MOUSE	Rps13	114723	124631	98763.3	58955.2	127833	86290	168987	144665	197991	61388.5	56235.1	79966	9	117	9	151	77.4834
P62305	P62305	RUXE_MOUSE	Snrpe	10769.5	5475.59	4041.71	1343.17	NA	NA	NA	NA	8182.37	1519.82	1491.24	1722.57	3	39	3	92	42.3913
P62307	P62307	RUXF_MOUSE	Snrpf	NA	1198.03	1059.62	456.201	1096.5	258.94	NA	NA	NA	203.39	309.606	618.655	2	25	2	86	29.0698
P62309	P62309	RUXG_MOUSE	Snrpg	18479.2	10906.6	12514	1503.9	4807.97	2083.13	43472	NA	NA	1528.99	3899.74	2052.85	3	32	3	76	42.1053
P62311	P62311	LSM3_MOUSE	Lsm3	5389.51	2173.43	NA	1807.77	3569.59	2177.82	NA	NA	NA	2964.76	2358.6	3292.05	2	20	2	102	19.6078
P62313	P62313	LSM6_MOUSE	Lsm6	NA	NA	NA	1177.06	2065.05	1341.91	NA	NA	NA	1705.49	1767.91	2498.1	2	18	2	80	22.5
P62315	P62315	SMD1_MOUSE	Snrpd1	NA	5034.89	NA	7848.36	9641	6203.68	NA	NA	NA	4225.72	4703.95	5368.32	4	56	4	119	47.0588
P62317	P62317	SMD2_MOUSE	Snrpd2	28323.2	51708	44708.3	7858.41	9697.9	7274.35	108502	161319	59612.1	5497.22	2583.66	5497.7	4	39	4	118	33.0508
P62320	P62320	SMD3_MOUSE	Snrpd3	7669.84	5957.74	5677.88	15625	10854.1	7863.56	NA	13126	NA	11626.8	9914.84	12116.6	2	19	2	126	15.0794
P62331	P62331	ARF6_MOUSE	Arf6	NA	NA	NA	7464.72	8978.31	6151.03	NA	NA	NA	6228.62	7280.48	6701.49	2	26	2	175	14.8571
P62334	P62334	PRS10_MOUSE	Psmc6	NA	7129.02	6870.43	10878.5	11816.8	11198.6	NA	NA	NA	10331.8	11167.7	10566.6	13	150	13	389	38.5604
P62342	P62342	SELT_MOUSE	Selenot	NA	NA	NA	3348.65	2546.91	2575.79	NA	NA	NA	2790.72	2397.28	3030.67	2	20	2	195	10.2564
P62627	P62627	DLRB1_MOUSE	Dynlrb1	13489.3	9163.16	10859.1	7271.84	7253.56	8088.82	29093	21552.7	NA	9084.7	6252.1	8112.48	4	53	4	96	55.2083
P62631	P62631	EF1A2_MOUSE	Eef1a2	NA	1306.96	NA	7497.2	15126.7	8155.33	NA	NA	NA	2007.82	1913.96	2734.26	4	55	4	463	11.879
P62700	P62700	YPEL5_MOUSE	Ypel5	NA	NA	616.032	143.508	NA	114.279	NA	NA	NA	154.534	173.199	266.113	1	14	1	121	11.5702
P62702	P62702	RS4X_MOUSE	Rps4x	90683.6	104257	106057	117669	145246	139512	81328.7	70414.8	101179	116648	117354	110765	32	416	32	263	158.175
P62717	P62717	RL18A_MOUSE	Rpl18a	68847.1	51030.8	66118.1	33733.6	47325.4	24877.1	148367	32026	154918	26032.8	19621.7	15608.6	12	120	12	176	68.1818
P62743	P62743	AP2S1_MOUSE	Ap2s1	NA	6421.73	7106.54	20657.6	13901.8	13617.6	NA	NA	NA	14912.3	10819.3	13169.4	4	42	4	142	29.5775
P62748	P62748;P84075	HPCL1_MOUSE	Hpcal1	NA	NA	NA	1199.79	1533.17	1081.8	NA	NA	NA	976.349	796.787	1221.54	4	41	1	193	21.2435
P62751	P62751	RL23A_MOUSE	Rpl23a	247888	246020	229170	243560	355669	333681	314182	251203	272115	195436	243474	257663	16	204	16	156	130.769
P62754	P62754	RS6_MOUSE	Rps6	127203	138411	145638	63873.8	87126.3	109511	118232	94730.2	108786	74422.8	82351.1	85878.5	17	215	17	249	86.3454
P62774	P62774	MTPN_MOUSE	Mtpn	NA	1527.36	2859.6	2995.13	2846.27	3097.07	NA	NA	NA	2898.06	2812.11	2754.84	2	30	2	118	25.4237
P62806	P62806	H4_MOUSE	H4f16	214007	289887	294279	239303	392768	283301	453857	274394	333817	286661	330508	325685	18	216	18	103	209.709
P62814	P62814	VATB2_MOUSE	Atp6v1b2	19512.8	21341	29555.6	8434.14	15806.6	11644.9	NA	77441.8	47641.6	11474.7	12335.5	11101.6	12	153	8	511	29.9413
P62821	P62821	RAB1A_MOUSE	Rab1A	9858.6	10994.4	13823.8	41513.4	35487.2	37182.5	NA	NA	NA	40108.8	41163.3	42421.6	5	58	4	205	28.2927
P62827	P62827	RAN_MOUSE	Ran	81982.8	53895.2	43329.6	78668.1	146289	92243.4	75078	97615.5	53955.1	27808.7	38499.8	47284.8	7	88	2	216	40.7407
P62830	P62830	RL23_MOUSE	Rpl23	31086.9	27571.8	29412	51774.8	71695.9	64489.5	19419.3	27316.5	25398	51956.7	52208.5	51525	12	168	12	140	120
P62835	P62835;Q99JI6	RAP1A_MOUSE	Rap1a	32445.1	22074	13388.9	20169.3	24849.5	22492.9	40053.4	33172.7	19200.3	25464.2	23498.4	27477.9	6	74	1	184	40.2174
P62843	P62843	RS15_MOUSE	Rps15	12086.9	20087.6	14042	11766.3	13646.2	13946.2	NA	NA	29682.3	10389.9	10104.3	10335.2	3	61	3	145	42.069
P62849	P62849	RS24_MOUSE	Rps24	304767	122392	123132	75652.6	97455.6	71389.1	871667	959639	713198	65781.8	75715.6	62118.1	11	125	11	133	93.985
P62852	P62852	RS25_MOUSE	Rps25	101204	95945	93047.4	102013	174011	136342	114800	171814	114537	97949.7	97804.5	112138	8	93	8	125	74.4
P62855	P62855	RS26_MOUSE	Rps26	140103	165389	163657	26592.8	38020.8	55670.4	77918.5	75789.7	110848	62905.8	34350	42766.3	3	30	3	115	26.087
P62858	P62858	RS28_MOUSE	Rps28	436859	305034	363973	71669.6	66028.4	50790.5	432876	396919	406792	58625.1	99568.7	45580.5	13	168	13	69	243.478
P62869	P62869	ELOB_MOUSE	Elob	NA	4019.61	5000.96	14603.3	15069.7	13938.4	NA	NA	NA	13356.1	12391.1	16640.6	6	60	6	118	50.8475
P62889	P62889	RL30_MOUSE	Rpl30	91642.7	91920	94823.5	55398.9	99434	94152.3	152152	144799	218586	68686.5	82973.3	74895.8	6	63	6	115	54.7826
P62892	P62892	RL39_MOUSE	Rpl39	4304.71	NA	4468.17	4902.39	4852.99	4058.38	NA	NA	NA	3135.01	2450.77	2075.62	1	10	1	51	19.6078
P62897	P62897	CYC_MOUSE	Cycs	12769.1	8743.6	14142.1	10674.5	9642.05	10573.5	NA	NA	41200.5	14478.6	11210.1	8986.94	7	76	4	105	72.381
P62900	P62900	RL31_MOUSE	Rpl31	725318	636994	702374	250151	251917	227028	727842	891681	800223	270938	274672	254064	16	170	16	125	136
P62908	P62908	RS3_MOUSE	Rps3	120515	169352	162793	130693	157453	169294	178200	173926	188767	128659	116198	114586	25	305	25	243	125.514
P62911	P62911	RL32_MOUSE	Rpl32	29898.9	24956.2	24944.2	40609.4	44340.4	48304.8	153121	54348.8	143839	37572.2	38515.1	40552.9	10	127	10	135	94.0741
P62918	P62918	RL8_MOUSE	Rpl8	737833	552931	608169	86545.4	287826	142561	459847	402089	857913	137584	133816	125253	19	216	19	257	84.0467
P62960	Q9Z2C8;P62960;Q9JKB3	YBOX1_MOUSE	Ybx1	19892.8	15615.9	16105.6	23759.9	31617.8	32151.9	18346.3	56563.6	60167.4	23766.5	23274.2	22635.4	14	228	7	322	70.8075
P62962	P62962	PROF1_MOUSE	Pfn1	35937.1	29097.1	21243.6	38906.9	34863.7	31695.7	365948	34779.4	25891.1	42326.5	35785	39323.7	10	139	10	140	99.2857
P62983	P62983	RS27A_MOUSE	Rps27a	340877	432160	393911	74861.8	90205.7	116070	438629	261910	317563	84265	99564.5	92321.4	15	221	2	156	141.667
P62996	P62996	TRA2B_MOUSE	Tra2b	NA	4211.04	3836.55	4745.41	2420.89	2689.89	NA	NA	NA	4371.42	3871.1	4626.05	6	65	6	288	22.5694
P63001	P63001;P60764;Q05144	RAC1_MOUSE	Rac1	9961.01	6733.86	8416.82	17922.2	19694.1	19002.5	NA	NA	9680.78	23453	21715.7	23076.1	2	22	1	192	11.4583
P63005	P63005	LIS1_MOUSE	Pafah1b1	18724.5	39429.2	28078.8	10674.1	14320.8	9185.14	NA	NA	NA	8587.09	8141.51	6644.63	6	71	6	410	17.3171
P63017	P63017	HSP7C_MOUSE	Hspa8	112764	155905	183648	182791	276097	215906	161119	102796	107144	161678	225465	216583	36	498	26	646	77.0898
P63028	P63028	TCTP_MOUSE	Tpt1	NA	4104.37	2787.68	4966.47	3490.91	4096.22	NA	NA	NA	3664.87	2508.03	3973.19	4	46	4	172	26.7442
P63030	P63030	MPC1_MOUSE	Mpc1	NA	1907.43	2327.61	12992.7	8367.22	8251.3	NA	NA	NA	11562.1	10488.3	14048.5	3	25	3	109	22.9358
P63037	P63037	DNJA1_MOUSE	Dnaja1	NA	1592.97	1799.19	6620.14	6292.15	5350.38	NA	NA	NA	4725.85	5133.8	4200.19	6	74	6	397	18.6398
P63038	P63038	CH60_MOUSE	Hspd1	185505	179697	170253	166873	175610	186680	184092	161270	170310	186223	184275	208755	43	588	43	573	102.618
P63073	P63073	IF4E_MOUSE	Eif4e	NA	7025.23	7345.62	4329.92	7168.86	4687.86	NA	NA	NA	4923.59	4081.93	5551.35	3	29	3	217	13.3641
P63085	P63085	MK01_MOUSE	Mapk1	61415.7	32383.2	28033.6	8525.04	18133.3	11322.3	87704.1	129278	106108	9944.69	10220.6	11455.3	11	131	10	358	36.5922
P63087	P63087	PP1G_MOUSE	Ppp1cc	NA	NA	NA	2031.89	2361.39	2094.55	NA	NA	NA	786.826	740.452	NA	1	10	1	323	3.09598
P63101	P63101	1433Z_MOUSE	Ywhaz	50002.8	32185.6	40577.3	35802.1	52295.3	44468.6	594508	96785.7	209848	61325.5	37299.9	36789.1	13	165	11	245	67.3469
P63154	P63154	CRNL1_MOUSE	Crnkl1	NA	NA	NA	701.752	1555.39	1425.97	NA	NA	NA	1968.98	1339.77	1612.58	2	23	2	690	3.33333
P63158	P63158;P30681	HMGB1_MOUSE	Hmgb1	13992.4	8982.41	11399.4	14954.4	26718.8	15480.3	33595.2	14342.3	NA	7737.06	7116.01	10650.9	9	113	8	215	52.5581
P63166	P63166	SUMO1_MOUSE	Sumo1	9197.63	18673.3	17939	6798.25	9315.88	7216.25	NA	24668.1	NA	7477.9	6560.61	7174.86	3	28	3	101	27.7228
P63242	Q8BGY2;P63242	IF5A1_MOUSE	Eif5a	23569.5	13568.6	23371.6	40259.4	81163.8	56640.6	86394.2	65569.6	51442.8	43608.9	37488.2	51526.3	8	101	4	154	65.5844
P63276	P63276	RS17_MOUSE	Rps17	8133.13	16080.8	17574.1	3758.74	13574.2	5685.95	12162.8	9106.52	18602.7	6245.63	5724.04	5999.54	9	103	9	135	76.2963
P63280	P63280	UBC9_MOUSE	Ube2i	NA	NA	NA	1134.48	969.947	540.098	NA	NA	NA	531.985	801.514	673.283	1	12	1	158	7.59494
P63321	P63321	RALA_MOUSE	Rala	NA	NA	NA	491.288	721.968	521.53	NA	NA	NA	508.31	625.044	778.283	1	15	1	206	7.28155
P63323	P63323	RS12_MOUSE	Rps12	66739.6	75497.9	42099.9	26241	47657.2	26913.1	65165.9	138038	62035.1	36432.4	27081	24819.3	3	45	3	132	34.0909
P63325	P63325	RS10_MOUSE	Rps10	55238.5	33121.6	31661.5	25455	43612.7	25554.8	79592.3	47129.5	40377.3	24809.2	23751.4	27187.2	8	110	8	165	66.6667
P63328	P48453;P63328;P48455	PP2BA_MOUSE	Ppp3ca	NA	837.9	NA	3221.16	4231.91	3078.76	NA	NA	NA	3516.67	3570.95	3314.42	7	72	4	521	13.8196
P67778	P67778	PHB1_MOUSE	Phb1	44139.8	27568.6	30255.5	53266.4	43375.4	57514.6	54973.9	46991	61745.8	56026.9	61702.8	55694.8	18	223	18	272	81.9853
P67871	P67871	CSK2B_MOUSE	Csnk2b	NA	NA	NA	5165.9	4536.97	3851	NA	NA	NA	3187.71	3647.03	4084.31	2	22	2	215	10.2326
P67984	P67984;Q9D7S7	RL22_MOUSE	Rpl22	342591	296959	283174	177872	144260	181126	686420	349213	372092	123160	85915.8	105773	9	116	8	128	90.625
P68037	P68037	UB2L3_MOUSE	Ube2l3	NA	6971.37	NA	7818.83	7077.73	7713.85	NA	NA	NA	7774.01	6295.51	9104.94	6	58	6	154	37.6623
P68040	P68040	RACK1_MOUSE	Rack1	93053.3	100991	106192	136726	174728	140851	103900	69222.4	91167.6	151820	144058	135895	14	193	14	317	60.8833
P68254	P68254	1433T_MOUSE	Ywhaq	10404.4	4492.48	4970.65	35515.8	26362.1	31034.9	18638.1	23615.1	23707.8	22252.6	31896.4	22795.4	6	87	6	245	35.5102
P68368	P05213;P68373;Q9JJZ2;P05214;P68368;P68369	TBA4A_MOUSE	Tuba4a	35642.8	32137.7	28516.1	62628	91836.5	63194.6	105898	52321.3	48043.5	51642.8	52971.3	63206.3	14	184	3	448	41.0714
P68372	Q7TMM9;Q9CWF2;P68372	TBB4B_MOUSE	Tubb4b	138277	217067	222133	169880	181476	156466	122079	178405	167749	158046	104071	141514	4	61	2	445	13.7079
P68510	P68510	1433F_MOUSE	Ywhah	153246	15771.3	54325.9	11713.5	11737.2	11852.7	241936	225066	231000	12070.5	8437.76	10139.1	7	94	7	246	38.2114
P69566	P69566	RANB9_MOUSE	Ranbp9	NA	NA	NA	2326.79	2042.57	2726.54	NA	NA	NA	NA	1332.75	2155.36	1	14	1	653	2.14395
P70122	P70122	SBDS_MOUSE	Sbds	21694.3	15548.1	12854.4	8558.94	15144.4	9690.53	29637.6	19072.8	22133.7	5508.35	5884.09	5687.58	6	64	6	250	25.6
P70158	P70158	ASM3A_MOUSE	Smpdl3a	NA	4509.61	NA	2302.85	2866.47	3793.94	NA	NA	NA	2483.51	1788	2698.47	2	23	2	445	5.16854
P70168	P70168	IMB1_MOUSE	Kpnb1	13476.7	12286.9	25529.9	11640	14404.1	11478.1	43409.5	34076.1	32504.4	13302.6	12894.4	13603	12	146	12	876	16.6667
P70194	P70194	CLC4F_MOUSE	Clec4f	16180.1	12262.6	19493.1	18262.6	33627.5	26930.9	33508.2	14819.7	37576.7	23506.1	21056	20497.4	14	175	14	548	31.9343
P70195	P70195	PSB7_MOUSE	Psmb7	5899.31	12021.9	8848.26	15636.5	28913.9	18023.4	NA	NA	NA	26323.6	24601.2	28439.9	4	42	4	277	15.1625
P70245	P70245	EBP_MOUSE	Ebp	NA	NA	NA	29314.6	28369.4	21673.6	NA	NA	NA	28127.7	21642.2	39255.8	1	10	1	230	4.34783
P70266	P70266	F261_MOUSE	Pfkfb1	NA	4038.26	6855.03	7819.64	7114	7131.5	NA	NA	NA	8347.97	7790.42	8538.56	15	160	13	471	33.9703
P70268	P70268	PKN1_MOUSE	Pkn1	NA	NA	NA	NA	NA	NA	NA	NA	NA	228.627	NA	NA	1	10	1	946	1.05708
P70280	P70280	VAMP7_MOUSE	Vamp7	NA	3560.75	NA	3379.04	4534.81	3162.77	NA	NA	NA	2463.52	3012.77	3229.23	1	8	1	220	3.63636
P70295	P70295	AUP1_MOUSE	Aup1	NA	NA	NA	1401.66	1497.42	1429.72	NA	NA	NA	1086.68	1156.08	1783.63	2	25	2	410	6.09756
P70296	P70296	PEBP1_MOUSE	Pebp1	20915	32026.8	27681.9	27100.4	32838.3	28244.3	86507.2	60724.7	51196.8	24952.3	31933.6	35690.5	6	75	6	187	40.107
P70297	P70297	STAM1_MOUSE	Stam	NA	NA	NA	1368.11	NA	NA	NA	NA	NA	913.89	853.559	977.092	2	20	1	548	3.64964
P70302	P70302	STIM1_MOUSE	Stim1	NA	13849	10615.6	3910.31	4838.99	4529.55	NA	NA	NA	4020.57	3302.32	3609.1	11	130	11	685	18.9781
P70318	P70318;P52912	TIAR_MOUSE	Tial1	NA	3265.52	3244.31	6877.28	8016.97	7953.06	NA	NA	NA	6425.24	5861.24	6038.29	7	99	5	392	25.2551
P70333	P70333	HNRH2_MOUSE	Hnrnph2	NA	NA	NA	3922.71	1584.69	2739.8	NA	NA	NA	3171.84	2627.74	3097.56	3	50	3	449	11.1359
P70335	P70335	ROCK1_MOUSE	Rock1	NA	NA	NA	6148.23	8222.83	6769.47	NA	NA	NA	6692.56	5492.22	6248.83	4	41	3	1354	3.02806
P70336	P70336	ROCK2_MOUSE	Rock2	NA	NA	NA	1012.38	1120.25	1032.19	NA	NA	NA	695.677	928.482	772.926	4	44	4	1388	3.17003
P70349	P70349	HINT1_MOUSE	Hint1	21629.3	31317.1	17216.5	7069.51	28269.9	26973.8	29764.8	15424.5	NA	32944.7	32152.8	39847.8	4	72	4	126	57.1429
P70362	P70362	UFD1_MOUSE	Ufd1	NA	1363.42	2953.36	3786.64	3442.99	3674.15	NA	NA	NA	3558.47	3387.02	3582.05	2	25	2	307	8.14332
P70372	P70372	ELAV1_MOUSE	Elavl1	44792.6	32784.9	31132.2	23776.8	36367.7	26487.7	29762.7	42025.1	28761.9	30633.2	29621.8	28383.3	8	102	8	326	31.2883
P70387	P70387	HFE_MOUSE	Hfe	NA	NA	NA	754.284	1365.06	788.904	NA	NA	NA	864.171	751.027	695.393	2	28	2	359	7.79944
P70389	P70389	ALS_MOUSE	Igfals	NA	NA	NA	1218.5	1950.97	1919.29	NA	NA	NA	2128.05	2565.35	1498.29	1	12	1	603	1.99005
P70398	F8VPU6;P70398	USP9X_MOUSE	Usp9x	NA	1825.98	1264.7	3892.29	3532.54	3506.53	NA	NA	NA	3457.23	2838.86	3747.06	12	142	10	2559	5.54904
P70404	P70404	IDHG1_MOUSE	Idh3g	NA	NA	5614.84	8394.67	2085.92	NA	NA	NA	NA	2643.93	2769.08	4807.75	2	18	2	393	4.58015
P70424	P70424	ERBB2_MOUSE	Erbb2	NA	6009.58	NA	1742.31	3075.9	4209.27	NA	NA	NA	1392.38	1495.17	1969.06	1	9	1	1256	0.716561
P70429	P70429	EVL_MOUSE	Evl	NA	NA	NA	625.688	960.155	1150.18	NA	NA	NA	548.686	852.218	510.802	1	13	1	414	3.1401
P70441	P70441	NHRF1_MOUSE	Slc9a3r1	42983.2	69016.1	43889.5	41534	44845.6	47051.4	245085	50588.8	52968.7	40006.9	37057.8	41781	24	325	24	355	91.5493
P70444	P70444	BID_MOUSE	Bid	NA	3790.55	3901.57	2572.95	2639.53	2995.63	NA	NA	NA	2082.37	1839.79	2366.57	2	36	2	195	18.4615
P70445	P70445	4EBP2_MOUSE	Eif4ebp2	NA	1130.37	NA	559.952	892.87	667.848	NA	NA	NA	785.18	463.07	709.655	2	27	2	120	22.5
P70452	P70452	STX4_MOUSE	Stx4	NA	NA	NA	2223.25	2024.35	2260.53	NA	NA	NA	2301.43	2009.41	1900.43	4	42	4	298	14.094
P70460	P70460	VASP_MOUSE	Vasp	NA	1305.21	NA	1040.14	1635.58	1070.92	NA	NA	NA	872.902	1126.45	785.32	2	25	2	375	6.66667
P70665	P70665	SIAE_MOUSE	Siae	NA	NA	NA	1517.44	1596.17	2020.94	NA	NA	NA	1884.25	1944.63	1949.56	1	12	1	541	2.21811
P70670	P70670	NACAM_MOUSE	Naca	29403.6	8394.79	16240.4	21597.7	23757.1	18956.9	42275.8	46066.3	27178.8	15947.8	15144.9	20113.2	6	85	6	2187	3.8866
P70671	P70671	IRF3_MOUSE	Irf3	NA	NA	NA	1458.23	1371.4	1071.34	NA	NA	NA	1195.99	1674.89	1617.63	3	45	3	419	10.7399
P70677	P70677	CASP3_MOUSE	Casp3	9426.63	7570.33	NA	6352.14	7746.68	7495.7	NA	29496.7	NA	6677.43	6464.83	7132.08	6	79	6	277	28.5199
P70694	P70694;Q8VC77;Q91WR5	DHB5_MOUSE	Akr1c6	247929	143864	454282	332024	561455	334535	227598	181696	109396	468427	522531	457140	17	222	10	323	68.7307
P70697	P70697	DCUP_MOUSE	Urod	NA	2842.37	NA	3511.03	3889.98	3500.79	NA	NA	NA	3101.24	3231.93	4407.49	6	68	6	367	18.5286
P70698	P70303;P70698	PYRG1_MOUSE	Ctps1	NA	NA	NA	1468.77	2561.99	1588.64	NA	NA	NA	732.003	1130.68	944.899	5	54	3	591	9.13706
P70699	P70699	LYAG_MOUSE	Gaa	NA	4983.33	5156.83	3374.09	5805.77	4473.94	NA	NA	NA	4149.94	4901.35	4510.25	8	87	8	953	9.12907
P80313	P80313	TCPH_MOUSE	Cct7	13908.8	7652.33	8705.74	16695.9	30839.5	21466.8	NA	18479.1	NA	12830.1	13923.9	14180.8	17	209	17	544	38.4191
P80314	P80314	TCPB_MOUSE	Cct2	8143.25	18486.1	26659.3	13701.4	28284.3	17584.4	NA	NA	NA	13089.8	15905.5	15255.5	24	339	24	535	63.3645
P80315	P80315	TCPD_MOUSE	Cct4	9970.67	10760.9	7650.15	25108.7	41398.1	27285.4	NA	19187.4	29319.3	13807.1	14503.7	18478.1	14	174	14	539	32.282
P80316	P80316	TCPE_MOUSE	Cct5	8081.98	14316.6	20106.1	18262.6	25147	17702.5	NA	NA	NA	12889.4	16798.6	17054.2	17	197	17	541	36.414
P80317	P80317	TCPZ_MOUSE	Cct6a	32382.3	18172.5	37428	16100.4	33791.2	21369.3	27248.1	42517.6	47741.1	17087.4	17315.4	18559.8	16	195	13	531	36.7232
P80318	P80318	TCPG_MOUSE	Cct3	16073.8	21486	17226.3	19394.3	32265.2	22020.5	53960.3	NA	NA	19467.7	18157.3	20400.8	19	215	19	545	39.4495
P81117	P81117	NUCB2_MOUSE	Nucb2	NA	NA	NA	1683.83	1412.88	1851.51	NA	NA	NA	1548.42	1394.83	1623.48	4	48	4	420	11.4286
P82343	P82343	RENBP_MOUSE	Renbp	NA	NA	NA	2531.58	1808.21	2719.49	NA	NA	NA	3152.67	2083.51	2512.58	2	22	2	419	5.2506
P83093	P83093	STIM2_MOUSE	Stim2	NA	1651.94	NA	1134.65	1436.61	1124.7	NA	NA	NA	1052.47	1240.3	1294.98	3	38	3	746	5.09383
P83741	P83741	WNK1_MOUSE	Wnk1	20328.4	4498.06	8292.02	1898.92	2978.22	2469.54	NA	NA	NA	2051.25	2256.56	2026.26	4	43	3	2377	1.809
P83870	P83870	PHF5A_MOUSE	Phf5a	NA	NA	NA	1739.23	4096.18	2475.39	NA	NA	NA	2874.52	2839.92	3439.97	2	15	2	110	13.6364
P83917	P83917	CBX1_MOUSE	Cbx1	NA	NA	NA	1765.92	1399.63	1603.22	NA	NA	NA	1398.91	1334.69	1873.98	3	36	3	185	19.4595
P83940	P83940	ELOC_MOUSE	Eloc	5674.73	3438.76	4435.49	3875.13	3934.01	2724.23	NA	NA	NA	3222.18	3132.27	3612.33	5	64	5	112	57.1429
P84084	P84084	ARF5_MOUSE	Arf5	15863.8	12174.6	7775.43	49046.7	39811.9	47106.9	NA	NA	NA	45865.1	43321.4	55755.5	6	77	2	180	42.7778
P84089	P84089	ERH_MOUSE	Erh	15981	22574.3	19062.5	4907.59	4516.72	2997.94	53190.3	21027.7	NA	3854.82	3544.41	4699.93	2	27	2	104	25.9615
P84091	P84091	AP2M1_MOUSE	Ap2m1	13567.5	22104.5	25716.1	27447.1	20389.8	21412.3	NA	NA	25347.9	27920.7	25265	26729.6	13	138	13	435	31.7241
P84096	P84096	RHOG_MOUSE	Rhog	NA	NA	NA	1239.23	749.981	629.588	NA	NA	NA	731.262	1090.36	529.002	1	10	1	191	5.2356
P84099	P84099	RL19_MOUSE	Rpl19	243695	137642	148670	111984	74617.8	92531.1	170071	165403	237839	121000	91590.8	105945	14	135	14	196	68.8776
P84102	P84102	SERF2_MOUSE	Serf2	NA	4675.36	5012.46	1108.98	6583.72	2436.48	NA	NA	NA	1513.7	1647.61	2346.87	2	19	2	59	32.2034
P84104	P84104	SRSF3_MOUSE	Srsf3	50320.6	45192.2	54524.1	29567.3	56517.9	41824.3	78476.6	97505.6	65285.8	30441	28549.9	35911.8	5	59	5	164	35.9756
P85094	P85094	ISC2A_MOUSE	Isoc2a	NA	8828.9	17710.5	7362.66	5887.87	6553.15	NA	NA	NA	8767.89	9421.36	9848.68	4	54	4	206	26.2136
P86049	P86049	RBM46_MOUSE	Rbm46	NA	NA	24155.5	NA	NA	NA	515123	135011	196300	NA	NA	NA	1	7	1	533	1.31332
P97290	P97290	IC1_MOUSE	Serping1	NA	NA	NA	4787.49	4806.21	4910.17	NA	NA	NA	5088.79	4967.02	4676.99	5	59	5	504	11.7063
P97300	P97300	NPTN_MOUSE	Nptn	9779.04	6699.38	7465.86	4529.49	10243.3	8787.64	NA	NA	NA	8365.48	7720.54	7747.79	4	38	4	397	9.57179
P97310	P97310	MCM2_MOUSE	Mcm2	NA	NA	NA	2444.75	4376.4	2993.13	NA	NA	NA	858.468	1101.09	1393.45	9	114	9	904	12.6106
P97311	P97311	MCM6_MOUSE	Mcm6	NA	NA	NA	1781.31	3486.85	2220.22	NA	NA	NA	891.68	668.139	NA	6	73	6	821	8.8916
P97313	P97313	PRKDC_MOUSE	Prkdc	NA	NA	NA	1448.72	3007.1	2221.45	NA	NA	NA	1016.52	1381.86	NA	3	31	3	4128	0.750969
P97314	P97314	CSRP2_MOUSE	Csrp2	NA	2947.22	2699.56	4267.29	3496.87	4027.46	NA	NA	NA	1955.85	1324.64	1625.68	2	30	2	193	15.544
P97315	P97315	CSRP1_MOUSE	Csrp1	16550.1	3947.12	3322.09	3575.96	4811.75	4208.08	NA	NA	NA	2022.19	1363.32	2817.02	3	52	3	193	26.943
P97325	P97325	SIAT6_MOUSE	St3gal3	NA	NA	NA	1759.9	1631.43	1361.42	NA	NA	NA	1415.97	1577.9	1297.48	1	9	1	374	2.40642
P97328	P97328	KHK_MOUSE	Khk	19588.5	20339.9	15909.9	12017.1	20889.9	22205.4	40626.7	123315	45683.3	8866.7	13161.4	15143.9	10	143	10	298	47.9866
P97350	P97350	PKP1_MOUSE	Pkp1	NA	20967.9	NA	NA	16176.5	9389.7	NA	NA	34168	2345.87	3190.3	6107.04	6	65	6	728	8.92857
P97351	P97351	RS3A_MOUSE	Rps3a	111183	71903.2	100722	37723.7	63495.5	60012.6	202477	87931.9	260630	48252.8	51724.2	49825.9	23	287	23	264	108.712
P97352	P97352	S10AD_MOUSE	S100a13	NA	4482.8	NA	6562.12	7275.6	7485.96	NA	NA	NA	4969.54	5255.28	5057.61	4	40	4	98	40.8163
P97364	P97364	SPS2_MOUSE	Sephs2	306043	84892.1	67685.4	19771.3	27859.6	22623.3	225227	338684	314270	25953.8	22314.6	24600.6	8	100	8	452	22.1239
P97366	P97366	EVI5_MOUSE	Evi5	NA	NA	NA	1003.08	966.015	886.21	NA	NA	NA	949.138	836.841	709.031	1	9	1	809	1.11248
P97369	P97369	NCF4_MOUSE	Ncf4	NA	NA	NA	1033.8	1480.56	1442.45	NA	NA	NA	1238.74	1002.18	1114.25	2	28	2	339	8.25959
P97370	P97370	AT1B3_MOUSE	Atp1b3	NA	NA	NA	810.101	2197.51	1887.5	NA	NA	NA	954.334	NA	643.58	2	22	2	278	7.91367
P97371	P97371;P97372	PSME1_MOUSE	Psme1	NA	3391.59	6364.68	31934.6	25034.4	23019.2	15898.7	10981.6	25557.6	26127.9	22325.3	29362.3	13	143	12	249	57.4297
P97372	P97372	PSME2_MOUSE	Psme2	NA	12487.6	21555.9	15051.4	17734.2	15259.5	NA	NA	NA	17175.5	14067.2	18979.7	9	90	9	239	37.6569
P97377	P97377	CDK2_MOUSE	Cdk2	3711.56	NA	NA	1124.53	1332.09	1106.91	NA	NA	NA	430.412	555.607	NA	1	14	1	346	4.04624
P97379	P97379	G3BP2_MOUSE	G3bp2	10180.2	9663.15	14952.6	3826.82	5185.6	5059.82	NA	NA	NA	3411.75	3960.47	3774.19	7	75	7	482	15.5602
P97384	P97384	ANX11_MOUSE	Anxa11	NA	6065.11	6790.17	5095.27	8824.36	6935.63	NA	NA	NA	6320.98	5946.31	6226.65	11	136	11	503	27.0378
P97390	P97390	VPS45_MOUSE	Vps45	NA	NA	NA	934.049	1856.55	1042.99	NA	NA	NA	1506.07	960.43	1294.01	3	29	3	570	5.08772
P97429	P97429	ANXA4_MOUSE	Anxa4	40969.9	39910.3	51483.1	36746.4	40607.1	33108	NA	49832	NA	35925.1	36459.5	33362.8	9	105	9	319	32.9154
P97447	P97447	FHL1_MOUSE	Fhl1	NA	NA	NA	975.684	623.029	805.122	NA	NA	NA	591.223	434.009	663.327	1	12	1	280	4.28571
P97449	P97449	AMPN_MOUSE	Anpep	10749.2	6660	8565.69	9869.67	14565.9	11076.5	NA	NA	NA	9398.85	10327.6	9360.07	15	203	15	966	21.0145
P97450	P97450	ATP5J_MOUSE	Atp5pf	NA	5097.48	3439.51	24600.7	16664.6	22469.2	44836.9	17224.9	NA	22836.6	24979.9	22210.3	5	62	5	108	57.4074
P97452	P97452	BOP1_MOUSE	Bop1	NA	NA	NA	1567.03	1919.2	986.419	NA	NA	NA	909.763	1058.85	666.075	2	20	2	732	2.73224
P97461	P97461	RS5_MOUSE	Rps5	156048	145366	158550	84201.5	134912	94713	157813	119529	143742	106219	99416.3	89440.5	7	72	7	204	35.2941
P97470	P97470	PP4C_MOUSE	Ppp4c	NA	NA	NA	2546.32	924.181	NA	NA	NA	NA	3656.37	3563.03	4027.74	1	11	1	307	3.58306
P97473	P97473	TRBP2_MOUSE	Tarbp2	NA	NA	NA	1421.45	1661.06	2654.65	NA	NA	NA	1723.91	1658.66	1448.03	1	10	1	365	2.73973
P97478	P97478	COQ7_MOUSE	Coq7	6840.77	3746.28	7893.76	2485.45	2977.77	3070.59	NA	NA	NA	3298.93	3260.6	3180.36	4	43	4	217	19.8157
P97493	P97493	THIOM_MOUSE	Txn2	NA	NA	NA	851.324	915.444	655.371	NA	NA	NA	NA	638.874	648.417	4	53	4	166	31.9277
P97494	P97494	GSH1_MOUSE	Gclc	NA	6655.66	16285.4	9513.17	7718.27	8628.37	NA	NA	NA	8102.17	8319.27	8811.78	12	137	12	637	21.5071
P97496	Q6PDG5;P97496	SMRC1_MOUSE	Smarcc1	NA	6581.09	NA	4584.38	5451	4165.07	NA	NA	NA	5498.99	4308.65	4351.71	4	56	1	1104	5.07246
P97499	P97499	TEP1_MOUSE	Tep1	NA	NA	NA	1811.05	1418.38	1304.81	NA	NA	NA	1630.09	1409.02	1652.2	3	28	3	2629	1.06504
P97501	P97501	FMO3_MOUSE	Fmo3	NA	6258.37	7404.47	6015.15	7867.3	9057.89	NA	NA	NA	6744.05	4920.77	9138.93	9	97	7	534	18.1648
P97742	P97742	CPT1A_MOUSE	Cpt1a	NA	NA	NA	10380.3	5025.75	6154.15	NA	NA	NA	7028.72	6576.2	8257.75	12	141	11	773	18.2406
P97760	P97760	RPB3_MOUSE	Polr2c	NA	NA	NA	1337.06	NA	NA	NA	NA	NA	641.436	1022.39	NA	1	10	1	275	3.63636
P97765	P97765	WBP2_MOUSE	Wbp2	NA	3239.2	NA	5986.06	4192.15	5981.73	NA	NA	NA	5921.44	5379.81	5577.52	3	33	3	261	12.6437
P97770	P97770	THUM3_MOUSE	Thumpd3	NA	2689.55	1533.47	1288.61	1765.67	1404.1	NA	NA	NA	1636.36	1465.11	1368.88	1	11	1	505	2.17822
P97789	P97789	XRN1_MOUSE	Xrn1	NA	NA	NA	2403.86	2691.81	3044.63	NA	NA	NA	3199.57	2513.97	2270.89	2	20	2	1719	1.16347
P97792	P97792	CXAR_MOUSE	Cxadr	8747.87	4543.26	7735.08	5103.57	6908.05	6000.01	NA	NA	NA	5646.88	4822.13	4843.24	5	54	5	365	14.7945
P97807	P97807	FUMH_MOUSE	Fh	28406.8	43970.8	30116.6	29950	27050.4	28251.1	23508.4	14346.9	31864.2	26364.2	27264.5	30941.2	14	204	14	507	40.2367
P97819	P97819	PLPL9_MOUSE	Pla2g6	NA	NA	5436.29	933.885	NA	1218.25	NA	NA	NA	1151.31	1125.57	995.413	1	14	1	807	1.73482
P97821	P97821	CATC_MOUSE	Ctsc	15284.3	16957.7	9434.49	55179.2	58686.2	72602.6	11198.5	NA	NA	65448.7	55272.4	43867.9	1	12	1	462	2.5974
P97823	P97823	LYPA1_MOUSE	Lypla1	NA	4178.54	6339.55	16387.5	20001	21280.7	NA	NA	NA	28187.2	27566.8	27641.9	4	55	4	230	23.913
P97855	P97855	G3BP1_MOUSE	G3bp1	8213.21	10355.6	12569	12287	16607.6	15171.6	NA	NA	20329.9	8716.27	10011.1	10579.5	10	136	9	465	29.2473
P97864	P97864	CASP7_MOUSE	Casp7	NA	NA	NA	1310.51	2548.76	2080.42	NA	NA	NA	2359.81	2078.16	2578.84	2	21	2	303	6.93069
P97872	P97872	FMO5_MOUSE	Fmo5	28185.6	38561.6	31969.5	108320	94573.5	85671.5	50607.7	14712.7	30549.9	96982.5	87770	106649	24	292	23	533	54.7842
P97930	P97930	KTHY_MOUSE	Dtymk	NA	NA	NA	1841.85	3480.41	2597.38	NA	NA	NA	1306.95	1543.6	1300.37	2	23	2	212	10.8491
P98064	P98064	MASP1_MOUSE	Masp1	NA	4744.67	NA	1969.82	2633.87	2431.88	NA	NA	NA	2649.92	2148.35	2090.97	5	60	5	704	8.52273
P98078	P98078	DAB2_MOUSE	Dab2	NA	3476.49	NA	1926.25	2180.72	1893.89	NA	NA	NA	1602.22	1629.88	1483.68	5	63	5	766	8.22454
P98083	P98083	SHC1_MOUSE	Shc1	NA	3770.42	NA	3095.24	4407.81	3289.85	NA	NA	NA	2646.83	2533.11	2930.31	2	18	2	579	3.10881
P98086	P98086	C1QA_MOUSE	C1qa	NA	NA	NA	1406.06	1704.93	1017.28	NA	NA	NA	1685.75	2469.25	932.295	1	11	1	245	4.4898
P98195	P98195	ATP9B_MOUSE	Atp9b	NA	NA	NA	1923.87	1765.49	1875.71	NA	NA	NA	2025.76	1511.07	2118.75	2	24	2	1146	2.09424
P99024	P99024;Q9D6F9;P68372	TBB5_MOUSE	Tubb5	107871	94862.2	99897.1	140016	178689	141037	157818	124337	88636.3	128723	132222	136071	23	306	4	444	68.9189
P99025	P99025	GFRP_MOUSE	Gchfr	53087.1	72019.1	45437	26763.6	16361.4	23025.6	59750.1	97920.8	65855	27174.9	28240.9	22032	2	27	2	84	32.1429
P99026	P99026	PSB4_MOUSE	Psmb4	8533.89	6009.57	4798.14	18222.3	27215.2	25665.2	NA	NA	NA	23069.4	23130	22500.2	6	91	6	264	34.4697
P99027	A0A5F8MPY2;P99027	RLA2_MOUSE	Rplp2	10523.7	13728.9	19588.5	38493.9	56343.4	40286.1	22152.4	14240.8	NA	33539.8	44021.7	46873.1	7	101	4	115	87.8261
P99028	P99028	QCR6_MOUSE	Uqcrh	NA	NA	NA	3443.19	2346.76	2483.96	NA	NA	NA	3213.57	2598.39	3900.22	1	15	1	89	16.8539
P99029	P99029	PRDX5_MOUSE	Prdx5	61388.4	101510	130550	102831	108251	102732	57247.8	64384.1	70765.8	120017	122947	122673	10	135	10	210	64.2857
Q00519	Q00519	XDH_MOUSE	Xdh	48550.6	20445.7	44438.8	13321	13428.6	13539.6	NA	NA	67044.8	12884.6	12588.3	11762	20	217	19	1335	16.2547
Q00560	Q00560	IL6RB_MOUSE	Il6st	NA	NA	NA	1408.15	2651.48	1440.36	NA	NA	NA	1239.62	1198.71	1016.84	2	27	2	917	2.94438
Q00612	Q00612	G6PD1_MOUSE	G6pdx	23368.6	11813	6161.16	22284.3	22665.4	22150	14695.9	15568.7	22938.1	20540.1	18516.7	17646.4	16	167	11	515	32.4272
Q00623	Q00623	APOA1_MOUSE	Apoa1	67217.6	58406.4	49163	30577.8	62615.4	34615.9	29463	28773.6	16587.4	38239.6	80412.3	41383	16	174	15	264	65.9091
Q00724	Q00724	RET4_MOUSE	Rbp4	NA	NA	NA	3895.47	1117.25	2597.07	NA	NA	NA	3222.48	4429.9	3023.92	1	10	1	201	4.97512
Q00897	P07758;P22599;Q00898;Q00897;Q00896	A1AT4_MOUSE	Serpina1d	41681.9	66446	39664.1	55144.5	63518.6	63001.1	NA	26171.9	21914.6	52842	54406.5	56665.2	11	149	3	413	36.0775
Q00898	Q00898	A1AT5_MOUSE	Serpina1e	NA	NA	NA	1703.24	1648.36	1674.14	NA	NA	NA	1591.47	1803.27	1973.44	3	41	3	413	9.92736
Q00899	Q00899	TYY1_MOUSE	Yy1	NA	NA	NA	654.271	632.033	569.117	NA	NA	NA	366.01	284.066	368.735	1	13	1	414	3.1401
Q00915	Q00915	RET1_MOUSE	Rbp1	NA	3682.65	NA	23696.2	15963.4	22972.5	NA	NA	NA	21660.8	17477.1	24126.1	6	68	6	135	50.3704
Q00PI9	Q00PI9	HNRL2_MOUSE	Hnrnpul2	19998.4	12864.2	15876.2	10952.1	10910.9	10405.9	54874.7	NA	NA	10822.9	8926.6	9962.28	8	83	8	745	11.1409
Q01149	Q01149	CO1A2_MOUSE	Col1a2	NA	NA	NA	3258.83	NA	NA	NA	NA	NA	NA	592.422	598.489	3	33	3	1372	2.40525
Q01279	Q01279	EGFR_MOUSE	Egfr	83530.3	9233.08	11728	16999.2	20341.9	16004.4	108384	67732.3	115674	16249.5	14629.6	13572.6	17	192	16	1210	15.8678
Q01320	Q01320	TOP2A_MOUSE	Top2a	NA	NA	NA	970.566	5002.12	1519.51	NA	NA	NA	1016.32	1448.69	932.971	1	12	1	1528	0.78534
Q01339	Q01339	APOH_MOUSE	Apoh	NA	NA	NA	1241.55	1932.42	NA	NA	NA	NA	1571.57	2211.83	1601.2	1	9	1	345	2.6087
Q01405	Q01405	SC23A_MOUSE	Sec23a	25189.7	11666.4	13291.4	22686	21471.1	21286.1	39325.9	39987.3	35242.6	22675.4	22497.8	20417.8	20	254	17	765	33.2026
Q01514	Q01514	GBP1_MOUSE	Gbp1	NA	NA	NA	1864.15	1881.85	2463.98	NA	NA	NA	2738.01	2520.86	1838.06	1	12	1	589	2.03735
Q01730	Q01730	RSU1_MOUSE	Rsu1	NA	NA	NA	6410.01	9173.46	6449.07	NA	NA	NA	6091.91	5350.58	5694.73	6	51	6	277	18.4116
Q01768	P15532;Q01768	NDKB_MOUSE	Nme2	60527.5	51082.4	40555.5	77388.4	100994	99056	150151	78616.9	64983.7	92765.2	91028.8	101281	8	89	3	152	58.5526
Q01853	Q01853	TERA_MOUSE	Vcp	34301.8	49499.3	53738.3	52423.2	74890.2	62609.5	132685	85190.4	142291	61257	60756.7	60794.3	35	491	35	806	60.9181
Q02013	Q02013	AQP1_MOUSE	Aqp1	22538.4	35444.6	78570.9	50495.5	82596.5	78254.5	123149	NA	NA	52030.3	57152.8	62345.8	2	19	2	269	7.0632
Q02053	Q02053	UBA1_MOUSE	Uba1	14796.4	14635.4	20768.2	13812.8	14301.3	13257.2	NA	NA	23973.9	12405.3	12880.2	12180.3	26	350	20	1058	33.0813
Q02105	Q02105	C1QC_MOUSE	C1qc	NA	2816.72	2044.98	1086.65	1923.06	1931.93	NA	NA	NA	1568.12	745.887	867.773	1	13	1	246	5.28455
Q02248	Q02248	CTNB1_MOUSE	Ctnnb1	6493.31	10639.4	9144.81	15933.3	14393.1	13076.5	NA	12905.4	NA	17802.4	16811.2	15654	11	132	11	781	16.9014
Q02257	Q02257	PLAK_MOUSE	Jup	4334.36	6733.46	6384.96	3492.81	45742.8	20750.4	NA	NA	NA	5280.57	7727.17	10573.2	20	249	20	745	33.4228
Q02780	Q02780	NFIA_MOUSE	Nfia	10630.9	6060.93	5078.04	3641.62	2828.33	2971.89	NA	NA	17274	3706.82	3232.13	3499.03	4	46	2	532	8.64662
Q02788	Q02788	CO6A2_MOUSE	Col6a2	NA	NA	NA	4631.72	2889.81	2389.13	NA	NA	NA	2571.9	2924.55	3084.06	5	56	5	1034	5.41586
Q02819	Q02819	NUCB1_MOUSE	Nucb1	36068.9	13954.4	47924.5	18609.4	22293.8	20391.5	67633.1	59700.2	38678.8	16863.4	18209.9	18646.5	25	325	25	459	70.8061
Q03147	Q03147	CDK7_MOUSE	Cdk7	NA	NA	NA	1854.48	NA	1119.25	NA	NA	NA	1217.36	1187.12	1378.41	1	9	1	346	2.60116
Q03160	Q03160	GRB7_MOUSE	Grb7	18517.2	6711.3	8248.05	661.591	689.485	521.845	NA	NA	NA	557.84	676.976	558.371	2	30	2	535	5.60748
Q03249	Q03249	GALT_MOUSE	Galt	7011.22	7890.95	6610.78	6648.92	7887.85	8915.45	NA	NA	NA	8399.27	10145.4	7197.76	3	35	3	379	9.23483
Q03265	Q03265	ATPA_MOUSE	Atp5f1a	399569	785166	607958	492710	502147	603056	901862	403900	641768	575726	682475	617518	46	651	46	553	117.722
Q03311	Q03311	CHLE_MOUSE	Bche	NA	6594.22	NA	4952.43	9268.45	7885.85	NA	NA	NA	7388.41	7083.15	7450.32	4	35	4	603	5.80431
Q03958	Q03958	PFD6_MOUSE	Pfdn6	NA	NA	NA	2471.68	2304.14	2511.47	NA	NA	NA	2148.32	1948.81	1965.63	4	40	4	127	31.4961
Q03963	Q03963	E2AK2_MOUSE	Eif2ak2	NA	NA	NA	1283.17	1529.83	1679.54	NA	NA	NA	971.6	1261.19	1203.24	2	29	2	515	5.63107
Q04207	Q04207	TF65_MOUSE	Rela	NA	3259.89	NA	3321.3	3472.82	3766.71	NA	NA	NA	3426.53	2872.96	2924	6	62	5	549	11.2933
Q04447	Q04447	KCRB_MOUSE	Ckb	NA	3298.65	NA	1252.33	1388.13	1554.06	NA	NA	NA	1933.84	1543.31	1188.58	5	70	5	381	18.3727
Q04736	Q04736	YES_MOUSE	Yes1	NA	1820.07	NA	2372.07	2875.46	3094.09	NA	NA	NA	2301.32	2475.85	2403.59	2	19	1	541	3.51201
Q04750	Q04750	TOP1_MOUSE	Top1	NA	3481.44	2773.99	3757.39	4516.35	4113.45	NA	NA	NA	3851.54	3881.27	3697.28	10	114	10	767	14.8631
Q04857	Q04857	CO6A1_MOUSE	Col6a1	NA	4419.93	NA	6119.73	3860.68	3540.61	NA	NA	NA	3854.28	4272.97	3830.02	5	54	5	1025	5.26829
Q04863	Q04863	RELB_MOUSE	Relb	NA	NA	NA	1421.76	NA	773.042	NA	NA	NA	NA	NA	NA	1	10	1	558	1.79211
Q05117	Q05117	PPA5_MOUSE	Acp5	NA	4154.89	4422.18	3369.15	3578.48	3405.81	NA	NA	NA	3707.3	3496.74	4154.58	4	72	4	327	22.0183
Q05186	Q05186	RCN1_MOUSE	Rcn1	NA	NA	NA	1318.66	1725.48	1268.44	NA	NA	NA	1211.92	1175.73	933.037	2	20	2	325	6.15385
Q05421	Q05421	CP2E1_MOUSE	Cyp2e1	NA	2953.96	10829.3	9995.27	24373.5	4765.08	NA	NA	NA	11259.5	26751.6	21098.1	16	176	16	493	35.6998
Q05793	Q05793	PGBM_MOUSE	Hspg2	3791.45	6271.79	7039.36	8405.38	10570.8	8319.34	NA	NA	NA	7918.58	8847.72	7172.96	31	378	31	3707	10.1969
Q05816	Q05816	FABP5_MOUSE	Fabp5	101582	66017.6	90627.6	47658.6	169217	65897.4	133577	157217	122050	133883	117095	183585	7	80	7	135	59.2593
Q05915	Q05915	GCH1_MOUSE	Gch1	NA	8747.56	NA	2619.45	2722.46	2960.44	NA	NA	NA	3013.94	2855.85	2819.3	5	45	5	241	18.6722
Q05920	Q05920	PYC_MOUSE	Pc	114745	175718	155174	230140	182074	245280	94846.2	95501.5	99263.9	259813	246421	255838	56	743	56	1178	63.073
Q05921	Q05921	RN5A_MOUSE	Rnasel	NA	NA	NA	820.113	757.037	NA	NA	NA	NA	NA	NA	NA	1	8	1	735	1.08844
Q05D44	Q05D44	IF2P_MOUSE	Eif5b	NA	9427.33	3548.65	6045.23	6939.63	7461.24	NA	NA	NA	5003.74	6038.88	5506.76	13	164	13	1216	13.4868
Q06138	Q06138	CAB39_MOUSE	Cab39	NA	NA	NA	591.188	769.261	693.557	NA	NA	NA	NA	250.394	354.586	1	13	1	341	3.81232
Q06185	Q06185	ATP5I_MOUSE	Atp5me	25098.3	11686.9	10209.2	25480.3	12079.8	14331	NA	54462.8	25319	21256.9	18032	21091.8	4	51	4	71	71.831
Q06890	Q06890	CLUS_MOUSE	Clu	NA	2180.06	NA	2195.68	4057.05	2885.62	NA	NA	NA	2624.36	3408.05	2579.9	8	96	8	448	21.4286
Q07076	Q07076	ANXA7_MOUSE	Anxa7	12179.8	14052.8	19389.1	7666.79	12154.2	8459.49	NA	NA	NA	8257.27	9035.61	8671.91	11	119	11	463	25.7019
Q07113	Q07113	MPRI_MOUSE	Igf2r	NA	NA	NA	1889.32	2520.15	2564.76	NA	NA	NA	1905.61	2142.59	1949.79	3	34	3	2483	1.36931
Q07417	Q07417	ACADS_MOUSE	Acads	36592.2	34442.2	37743	77047.5	64257.2	81384.5	33382	37644.3	36850.3	89362.8	95793.9	84656.5	13	159	13	412	38.5922
Q07456	Q07456	AMBP_MOUSE	Ambp	NA	NA	NA	2593.76	3025.02	2984.19	NA	NA	NA	2539.91	2422.09	3460.11	4	62	4	349	17.765
Q07797	Q07797	LG3BP_MOUSE	Lgals3bp	2163.79	3280.57	3713.9	9662.15	10086.7	12903.7	NA	NA	NA	7085.37	6125.48	6871.58	4	59	4	577	10.2253
Q07813	Q07813	BAX_MOUSE	Bax	NA	2711.79	NA	3536.83	2664.19	3043.36	NA	NA	NA	2960.71	3106.56	2538.58	2	24	2	192	12.5
Q08093	Q08093	CNN2_MOUSE	Cnn2	NA	NA	NA	2089.1	2716.57	2243.57	NA	NA	NA	932.714	906.653	NA	1	11	1	305	3.60656
Q08189	Q08189	TGM3_MOUSE	Tgm3	NA	NA	NA	344.437	2323.2	1623.7	NA	NA	NA	843.27	374.252	616.805	1	13	1	693	1.8759
Q08481	Q08481	PECA1_MOUSE	Pecam1	NA	2388.78	2678.47	642.726	NA	1122.25	NA	NA	NA	948.249	1140.91	646.812	1	10	1	727	1.37552
Q08857	Q08857	CD36_MOUSE	Cd36	NA	NA	NA	1701.05	2457.08	2543.18	NA	NA	NA	1780.55	2095.07	2320.05	4	43	4	472	9.11017
Q08943	Q08943	SSRP1_MOUSE	Ssrp1	5355.34	4187.53	3980.68	4264.35	8699.55	5433.92	NA	NA	NA	2301.28	2234.89	2939.22	11	125	11	708	17.6554
Q09014	Q09014	NCF1_MOUSE	Ncf1	NA	1041.29	NA	1007.33	1954.43	1367.97	NA	NA	NA	1371.08	1005.88	885.935	2	17	2	390	4.35897
Q0GNC1	Q0GNC1	INF2_MOUSE	Inf2	NA	NA	NA	886.048	755.872	720.684	NA	NA	NA	767.874	746.494	628.152	1	9	1	1273	0.706991
Q0P678	Q0P678	ZCH18_MOUSE	Zc3h18	NA	NA	NA	153.529	361.794	422.857	NA	NA	NA	320.95	211.836	245.151	1	12	1	948	1.26582
Q0VBL3	Q0VBL3	RBM15_MOUSE	Rbm15	NA	NA	NA	1930.84	1146.38	1763.88	NA	NA	NA	1938.92	1646.09	1701.53	7	94	7	962	9.77131
Q11011	Q11011	PSA_MOUSE	Npepps	6497.36	7114.67	7379.93	5055.99	5684.31	5226.72	NA	NA	NA	5108.26	4946.23	4383.69	16	173	16	920	18.8043
Q11136	Q11136	PEPD_MOUSE	Pepd	11613.3	10403.5	7821.5	8055	13011.3	10171.2	NA	NA	16830.4	11974.7	9667.89	11211.1	6	51	6	493	10.3448
Q148V7	Q148V7	RELCH_MOUSE	Relch	NA	NA	NA	1364.67	2109.23	1259.61	NA	NA	NA	1075.25	1036.94	1176.69	2	20	2	1216	1.64474
Q148V8	Q148V8	FA83H_MOUSE	Fam83h	NA	NA	NA	1128.62	793.344	1210.75	NA	NA	NA	994.912	1292.32	1265.53	2	29	2	1209	2.39868
Q14AI6	Q14AI6	RUSD3_MOUSE	Rpusd3	3982.23	3548.94	7019.62	2083.28	2841.37	3827.97	NA	NA	NA	2877.58	2923.36	2448.23	2	17	2	344	4.94186
Q14C51	Q14C51	PTCD3_MOUSE	Ptcd3	NA	3396.65	NA	2194.6	2815.09	2376.37	NA	NA	NA	2275.76	1910.44	2272.86	3	24	3	685	3.50365
Q14CH1	Q14CH1	MOCOS_MOUSE	Mocos	NA	4878.88	6653.42	4510.75	3946.37	4263.48	NA	NA	NA	4780.03	4443.42	4113.62	5	48	5	862	5.56845
Q14CH7	Q14CH7	SYAM_MOUSE	Aars2	NA	1897.68	NA	1606.59	1564.44	1679.28	NA	NA	NA	1661.77	1419.97	1556.01	8	116	8	980	11.8367
Q14DH7	Q14DH7	ACSS3_MOUSE	Acss3	NA	4693.51	5225.75	10283.3	5429.31	9061.26	NA	NA	NA	9684.43	10461.8	10432.6	10	126	10	682	18.4751
Q19LI2	Q19LI2	A1BG_MOUSE	A1bg	NA	NA	NA	306.276	NA	NA	NA	NA	NA	NA	290.117	425.549	1	12	1	512	2.34375
Q1ERP8	Q1ERP8	CLM9_MOUSE	Cd300lg	NA	NA	NA	2131.45	2528.5	1880.14	NA	NA	NA	1567.29	1549.6	1687.05	2	21	2	331	6.34441
Q1HFZ0	Q1HFZ0	NSUN2_MOUSE	Nsun2	7446.07	7704.92	12771.4	6449.21	8690.25	7211.01	NA	NA	NA	4638.16	4946.09	5436.98	8	81	8	757	10.7001
Q283N4	Q283N4	URAD_MOUSE	Urad	12868.9	14246.7	15021.6	19004	19612.4	20413.4	11076.7	NA	17858	20925.7	21860	20135.5	8	96	8	178	53.9326
Q2EMV9	Q2EMV9	PAR14_MOUSE	Parp14	NA	6817.69	NA	10785.3	10856	11883.7	NA	4129.4	NA	12701.6	12552.3	NA	2	26	2	1817	1.43093
Q2NL51	Q2NL51;Q9WV60	GSK3A_MOUSE	Gsk3a	8394.19	NA	NA	935.186	1311.04	971.31	NA	NA	NA	755.369	600.537	753.575	3	34	2	490	6.93878
Q2TBE6	Q2TBE6	P4K2A_MOUSE	Pi4k2a	NA	NA	NA	NA	885.396	NA	NA	NA	NA	NA	575.529	1355.34	1	13	1	479	2.71399
Q2TPA8	Q2TPA8	HSDL2_MOUSE	Hsdl2	NA	12440.4	13182.7	5982.52	5342.96	5977.62	NA	NA	NA	6359.05	6492.54	6068.26	11	120	11	490	24.4898
Q31125	Q31125	S39A7_MOUSE	Slc39a7	NA	NA	NA	528.282	NA	NA	NA	NA	NA	575.806	270.956	345.507	1	13	1	476	2.73109
Q3B7Z2	Q3B7Z2	OSBP1_MOUSE	Osbp	NA	2033.22	NA	4758.57	3121.74	4587.94	NA	NA	NA	3584.58	3184.71	3392.45	11	149	11	805	18.5093
Q3SXB8	Q3SXB8	COL11_MOUSE	Colec11	NA	NA	NA	1437.87	1348.44	1975.95	NA	NA	NA	1992.05	1475.5	1029.89	1	9	1	272	3.30882
Q3TAQ9	Q3TAQ9	Q3TAQ9_MOUSE	Wdr36	NA	NA	NA	411.013	NA	NA	NA	NA	NA	434.388	346.138	333.083	1	10	1	899	1.11235
Q3TAS6	Q3TAS6	EMC10_MOUSE	Emc10	8535.05	16656	18027.4	7795.4	8877.65	9390.73	NA	NA	NA	14525.6	15564.8	7344.1	2	22	2	258	8.52713
Q3TB82	Q3TB82	PKHF1_MOUSE	Plekhf1	NA	2958.21	1148.37	591.919	759.778	632.379	NA	NA	NA	434.466	660.842	652.401	1	13	1	279	4.6595
Q3TBT3	Q3TBT3	STING_MOUSE	Sting1	NA	1383.34	NA	724.388	744.242	590.617	NA	NA	NA	700.017	682.254	749.041	1	12	1	378	3.1746
Q3TBW2	Q3TBW2	RM10_MOUSE	Mrpl10	NA	NA	NA	770.078	1686.93	1771.7	NA	NA	NA	1184.59	1757.57	1708.69	3	29	3	262	11.0687
Q3TC72	Q3TC72	FAHD2_MOUSE	Fahd2	29047.2	50999.6	43699.5	9741.03	14148.1	12720.7	34673.9	41995.6	22548.8	14846.2	20441.8	13259.5	6	88	6	313	28.115
Q3TC93	Q3TC93	H1BP3_MOUSE	Hs1bp3	51683.5	16794.2	20704.3	5623.12	5798.91	5315.55	48549.7	74220.7	NA	4174.11	4995.5	5907	3	31	3	395	7.8481
Q3TCH7	Q3TCH7;A2A432	CUL4A_MOUSE	Cul4a	NA	2098.72	3527.19	6993.5	8584.83	6006.71	NA	NA	NA	5167.81	4330.63	5903.05	4	42	3	759	5.5336
Q3TCJ1	Q3TCJ1	ABRX2_MOUSE	Abraxas2	NA	2762.93	NA	3003.14	2830.83	3501.66	NA	NA	NA	3517.64	3922.83	3267.26	3	29	3	415	6.98795
Q3TCN2	Q3TCN2	PLBL2_MOUSE	Plbd2	6507.6	4574.8	4174.91	2550.31	7017.02	4647.68	NA	NA	NA	5220.67	5577.69	5934.64	5	49	5	594	8.24916
Q3TDD9	Q3TDD9	PPR21_MOUSE	Ppp1r21	NA	NA	NA	1269.78	1225.65	1563.1	NA	NA	NA	1358.29	935.286	1061.59	4	55	4	780	7.05128
Q3TDN2	Q3TDN2	FAF2_MOUSE	Faf2	NA	1722.07	NA	3544.38	3032.47	2734.73	NA	NA	NA	2317.9	2480.38	3215.76	4	51	4	445	11.4607
Q3TDQ1	Q3TDQ1	STT3B_MOUSE	Stt3b	NA	5397.81	NA	6698.78	6265.26	6167.31	NA	NA	NA	7507.49	7153.51	7903.08	5	53	5	823	6.43985
Q3TEA8	Q3TEA8	HP1B3_MOUSE	Hp1bp3	NA	NA	3826.26	4866.59	6449.15	6234.18	NA	NA	NA	5703.5	5574.69	6136.91	9	87	9	554	15.704
Q3TFQ1	Q3TFQ1	SPRY7_MOUSE	Spryd7	NA	NA	NA	2979.9	2252.26	2587.4	NA	NA	NA	2678.7	2618.65	2852.39	2	22	2	196	11.2245
Q3TGF2	Q3TGF2	F107B_MOUSE	Fam107b	NA	NA	NA	583.815	515.771	495.542	NA	NA	NA	273.497	458.939	449.644	2	22	2	131	16.7939
Q3THE2	Q3THE2;Q9CQ19	ML12B_MOUSE	Myl12b	19290.8	6161.47	17657.7	34802.8	39287	35118.4	NA	NA	17050.9	41217.9	30442.2	41087.2	8	98	3	172	56.9767
Q3THG9	Q3THG9	AASD1_MOUSE	Aarsd1	NA	3582.08	3122.7	4441.03	3962.52	4040.68	NA	NA	NA	3859.92	3676.52	3563.43	7	77	7	412	18.6893
Q3THK7	Q3THK7	GUAA_MOUSE	Gmps	NA	4536.55	5120.55	4725.41	5286.9	4776.44	NA	NA	NA	3874.66	4112.69	3821.81	11	132	11	693	19.0476
Q3THS6	Q3THS6	METK2_MOUSE	Mat2a	7455.63	6125.34	9536.67	6037.13	10106	7434.72	NA	32786.8	NA	7370.21	8081.98	7755.45	7	82	7	395	20.7595
Q3TIR3	Q80XE1;Q3TIR3	RIC8A_MOUSE	Ric8a	NA	NA	NA	529.37	705.995	422.419	NA	NA	NA	NA	310.368	766.054	2	25	1	530	4.71698
Q3TIU4	Q3TIU4	PDE12_MOUSE	Pde12	NA	NA	NA	891.977	NA	1020.6	NA	NA	NA	412.096	728.866	739.205	3	41	3	608	6.74342
Q3TIV5	Q3TIV5	ZC3HF_MOUSE	Zc3h15	13700.6	7823.03	5324.65	2526.05	3912.85	2664.13	NA	NA	NA	2005.08	2204.28	1886.99	4	47	4	426	11.0329
Q3TIX9	Q3TIX9	SNUT2_MOUSE	Usp39	7694.47	5405.23	4411.95	3025.13	1818.87	1364.99	NA	NA	NA	2140.67	2337.04	1942.57	4	45	4	564	7.97872
Q3TJ91	Q3TJ91	L2GL2_MOUSE	Llgl2	NA	2214	NA	1527.91	1514.16	1361.24	NA	NA	NA	1118.85	1168.3	1154.21	1	11	1	1027	1.07108
Q3TJZ6	Q3TJZ6	FA98A_MOUSE	Fam98a	NA	NA	NA	2167.38	1968.16	1665.32	NA	NA	NA	884.708	1036.53	1702.48	2	25	2	515	4.85437
Q3TKT4	Q3TKT4	SMCA4_MOUSE	Smarca4	NA	NA	NA	617.933	793.621	NA	NA	NA	NA	458.907	644.473	775.686	2	25	2	1613	1.54991
Q3TL44	Q3TL44	NLRX1_MOUSE	Nlrx1	NA	5018.69	NA	5407.82	4120.71	5065.14	NA	NA	NA	4794.15	5118.97	4782.18	5	57	5	975	5.84615
Q3TLH4	Q3TLH4	PRC2C_MOUSE	Prrc2c	6206.59	4309	3483.03	1918.56	2923.34	2204.98	NA	NA	NA	1943.28	1784.43	1551.22	8	88	8	2846	3.09206
Q3TLP5	Q3TLP5	ECHD2_MOUSE	Echdc2	149616	22318.7	23690.3	11789.2	13645.2	13426.7	NA	138659	NA	13776.1	15796.5	13966.4	5	72	5	296	24.3243
Q3TLS3	Q3TLS3	GDPP1_MOUSE	Gdpgp1	NA	4094.52	1864.74	1963.19	2315.18	2955.67	NA	NA	NA	3016.97	3176.51	2613.52	1	13	1	386	3.36788
Q3TMH2	Q3TMH2	SCRN3_MOUSE	Scrn3	4509.26	3155.08	NA	3313.46	4070.95	3757.82	NA	NA	NA	3782.39	2961.3	1834.25	3	35	3	418	8.37321
Q3TNA1	Q3TNA1	XYLB_MOUSE	Xylb	148844	79797.9	86553.1	34208.3	44586.3	29806.3	412836	401264	361467	35496.1	36023.5	37955.1	11	149	11	551	27.0417
Q3TRM8	Q3TRM8;P17710;O08528	HXK3_MOUSE	Hk3	9993.99	4226.67	7051.84	3063.12	3381.95	3447.53	NA	32167.4	NA	3687.04	3240.4	2503.59	8	96	7	922	10.4121
Q3TSG4	Q3TSG4	ALKB5_MOUSE	Alkbh5	NA	NA	NA	878.993	1139.64	871.009	NA	NA	NA	825.446	859.412	772.835	2	23	2	395	5.82278
Q3TW96	Q3TW96;Q91YN5	UAP1L_MOUSE	Uap1l1	NA	5624.95	6915.92	4419.25	5453.42	4211.66	NA	NA	NA	4942.13	5605.18	4038.03	8	86	6	507	16.9625
Q3TWW8	Q3TWW8	SRSF6_MOUSE	Srsf6	13027.3	29907.7	25257.3	44446.3	47911.9	37188.8	NA	26828.1	19112.9	31955.4	28420.9	37154.8	9	98	7	339	28.9086
Q3TXS7	Q3TXS7	PSMD1_MOUSE	Psmd1	NA	3109.15	NA	10656.2	8791.61	9827.91	NA	NA	NA	8710.73	9218.53	9314.41	16	207	16	953	21.7209
Q3TYX3	Q3TYX3	SMYD5_MOUSE	Smyd5	NA	NA	NA	765.877	753.62	650.029	NA	NA	NA	646.721	937.004	977.68	1	9	1	416	2.16346
Q3U0B3	Q3U0B3	DHR11_MOUSE	Dhrs11	15231.2	7398.34	NA	2430.19	3705.25	2218.75	NA	NA	NA	2571.85	2086.94	2696.93	5	59	5	260	22.6923
Q3U0S6	Q3U0S6	RAIN_MOUSE	Rasip1	NA	2815	4038	2966.46	3493.64	3350.12	NA	NA	NA	3735.3	3613.36	3451.55	4	54	4	961	5.61915
Q3U0V1	Q3U0V1	FUBP2_MOUSE	Khsrp	27468.3	27067.6	22872.1	13174.2	16358	14275.6	20027.2	32009.7	34496.4	11936.1	13134.7	12461.7	14	182	13	748	24.3316
Q3U0V2	Q3U0V2	TRADD_MOUSE	Tradd	NA	NA	NA	NA	775.254	502.943	NA	NA	NA	507.746	434.626	711.497	1	16	1	310	5.16129
Q3U186	Q3U186	SYRM_MOUSE	Rars2	NA	NA	1444.16	3282.27	2119.68	2409.77	NA	NA	NA	3040.69	2670.84	2801.82	4	42	4	578	7.26644
Q3U1J4	Q3U1J4	DDB1_MOUSE	Ddb1	9669.38	6509.51	8220.65	18355.1	14496.5	13660.6	NA	17304.1	NA	17572.2	14652.6	17349.6	26	278	26	1140	24.386
Q3U2I3	Q3U2I3	FHI1B_MOUSE	Fhip1b	NA	2859.82	30180.3	NA	NA	677.588	220526	14166.5	125438	NA	NA	518.376	1	7	1	975	0.717949
Q3U2P1	Q3U2P1	SC24A_MOUSE	Sec24a	11199.1	21829	18405.5	13518.1	17322.3	15161.9	NA	NA	NA	16038	16210.6	18007.4	13	169	13	1090	15.5046
Q3U3R4	Q3U3R4	LMF1_MOUSE	Lmf1	NA	3759.35	3798.07	8073.89	5956.53	7328.01	NA	NA	NA	6790.93	6606.18	6807.47	4	49	4	574	8.53659
Q3U487	Q3U487	HECD3_MOUSE	Hectd3	NA	2856.01	2875.22	2484.43	2540.61	2687.32	NA	NA	NA	2426.41	2530.45	2278.69	5	70	5	861	8.13008
Q3U4I7	Q3U4I7	PYRD2_MOUSE	Pyroxd2	3552.59	3419.5	3332.8	8202.98	4964.09	6630.47	NA	NA	NA	7549.71	8646.93	6546.55	6	70	6	581	12.0482
Q3U5Q7	Q3U5Q7	CMPK2_MOUSE	Cmpk2	NA	9643.48	13569.8	17330.2	27791.9	33780.9	30297	NA	17807.6	12412.8	12732.3	10547.6	2	20	2	447	4.47427
Q3U7R1	Q3U7R1	ESYT1_MOUSE	Esyt1	NA	NA	NA	3728.01	2821.22	2602.67	NA	NA	NA	2365.19	2859.61	2288.62	7	83	7	1092	7.60073
Q3U829	Q3U829	AP5Z1_MOUSE	Ap5z1	NA	NA	NA	NA	NA	313.462	NA	NA	NA	698.876	331.681	364.337	1	11	1	807	1.36307
Q3U9G9	Q3U9G9	LBR_MOUSE	Lbr	NA	1523.6	2089.32	2300.52	1595.2	1964.1	NA	NA	NA	2521.93	2083.87	1603.83	4	42	4	626	6.70927
Q3UA06	Q3UA06	PCH2_MOUSE	Trip13	NA	NA	NA	2127.95	5373.08	2256.23	NA	NA	NA	600.518	581.327	NA	1	8	1	432	1.85185
Q3UCV8	Q3UCV8	OTUL_MOUSE	Otulin	NA	NA	NA	2139.23	2828.27	2467.43	NA	NA	NA	3091.83	2259.43	2085.44	2	18	2	352	5.11364
Q3UD01	Q3UD01	A7L3B_MOUSE	Atxn7l3b	NA	NA	NA	1658.68	NA	1209.38	NA	NA	NA	1709.83	NA	1633.7	1	10	1	97	10.3093
Q3UDE2	Q3UDE2	TTL12_MOUSE	Ttll12	NA	6928.31	5526.76	3141.31	2793.27	2803.89	NA	NA	NA	2834.56	3083.4	2516.14	6	73	6	639	11.4241
Q3UDR8	Q3UDR8	YIPF3_MOUSE	Yipf3	11929.1	5872.6	11567.1	278.55	4301.96	1972.93	NA	NA	NA	3231.01	1988.42	2563.09	1	10	1	347	2.88184
Q3UDW8	Q3UDW8	HGNAT_MOUSE	Hgsnat	NA	NA	NA	1537.74	1934.01	1866.83	NA	NA	NA	1449.13	936.155	1414.09	1	11	1	656	1.67683
Q3UEB3	Q3UEB3	PUF60_MOUSE	Puf60	NA	1468.4	NA	3662.97	5105.82	3825.58	NA	NA	NA	3344.87	3180.44	3732.5	9	91	9	564	16.1348
Q3UED7	Q3UED7	Q3UED7_MOUSE	Gm4951	NA	1754.88	1729.26	1971.93	2371.28	2401.11	NA	NA	NA	2248.82	2534.28	2511.1	2	28	2	406	6.89655
Q3UEG6	Q3UEG6	AGT2_MOUSE	Agxt2	5890.6	9201.76	10660.3	8027.33	10584.9	8717.76	NA	NA	NA	11673.6	13466.5	15621.3	14	147	14	513	28.655
Q3UEI1	Q3UEI1	PDE4C_MOUSE	Pde4c	NA	NA	NA	872.813	484.446	734.088	NA	NA	NA	643.311	726.265	NA	1	13	1	686	1.89504
Q3UEP4	Q3UEP4	Q3UEP4_MOUSE	Ugt2b36	42383.5	20862.2	56848.7	27181.6	43300.4	29996.8	26288.9	29409	23684.5	45224.4	47829.2	51989.5	5	60	4	530	11.3208
Q3UFF7	Q3UFF7	LYPL1_MOUSE	Lyplal1	NA	NA	NA	1751.24	1026.49	1330.77	NA	NA	NA	1929.16	1802	1617.96	1	13	1	239	5.43933
Q3UFK8	Q3UFK8	FRMD8_MOUSE	Frmd8	3980.51	2700.56	1680.42	806.889	1279.26	1050.58	8546.31	13627.1	NA	827.282	959.955	597.969	3	36	3	466	7.72532
Q3UFY7	Q3UFY7	5NT3B_MOUSE	Nt5c3b	NA	3279.94	NA	8758.98	NA	7396.85	NA	NA	NA	NA	4573.98	21670.9	2	22	2	300	7.33333
Q3UGR5	Q3UGR5	HDHD2_MOUSE	Hdhd2	NA	NA	NA	NA	256.126	295.001	NA	NA	NA	412.695	460.723	503.025	1	13	1	259	5.01931
Q3UH60	Q3UH60	DIP2B_MOUSE	Dip2b	NA	NA	NA	2220.44	2741.57	2115.71	NA	NA	NA	2128.51	2108.68	1843.24	2	17	1	1574	1.08005
Q3UHB1	Q3UHB1	NT5D3_MOUSE	Nt5dc3	NA	NA	NA	1951.65	1178.5	1346.97	NA	NA	NA	1583.99	1623.1	1249.78	2	19	2	546	3.47985
Q3UHD6	Q3UHD6	SNX27_MOUSE	Snx27	7043.84	4458.01	5218.05	4475.02	5663.96	4424.21	NA	NA	NA	4565.74	4065.68	4462.74	7	74	6	539	13.7291
Q3UHN9	Q3UHN9	NDST1_MOUSE	Ndst1	NA	NA	1427.07	1145.55	1180.16	1209.61	NA	NA	NA	935.5	1012.43	1488.71	2	20	2	882	2.26757
Q3UHX2	Q3UHX2	HAP28_MOUSE	Pdap1	30190.1	9136.03	13359.9	7871.86	14849.6	10990.3	44664.9	33686.5	52412.6	5436.14	5747.67	5230.56	5	58	5	181	32.0442
Q3UIA2	Q3UIA2	RHG17_MOUSE	Arhgap17	NA	2193.75	1886.06	955.145	2207	1013.64	NA	NA	NA	1327.64	1259.25	1184.26	2	25	2	846	2.95508
Q3UIR3	Q3UIR3	DTX3L_MOUSE	Dtx3l	NA	6290.79	NA	3341.88	2124.18	2577.01	NA	NA	NA	2877.36	2384.28	2377.6	9	122	9	748	16.3102
Q3UIU2	Q3UIU2	NDUB6_MOUSE	Ndufb6	40229.3	27881.7	37450	2724.23	961.152	2988.9	31960.8	44594.3	29196.8	3182.59	3684.89	2211.95	4	60	4	128	46.875
Q3UJB0	Q3UJB0	Q3UJB0_MOUSE	Sf3b2	12083.4	12247.8	11560.5	15770.4	22802.4	17722.5	14518.6	NA	8338.81	15915.7	16342.7	15706.4	12	145	12	878	16.5148
Q3UJB9	Q3UJB9	EDC4_MOUSE	Edc4	NA	2536.45	3254.32	4061.15	4108.92	4577.62	NA	NA	NA	4435.58	4618.6	4033.63	4	50	4	1406	3.55619
Q3UJD6	Q3UJD6	UBP19_MOUSE	Usp19	8446.17	7288.94	11002.2	2284.12	2495.46	2028.69	NA	NA	NA	2024.6	2282.51	2230.58	4	50	4	1360	3.67647
Q3UJU9	Q3UJU9	RMD3_MOUSE	Rmdn3	NA	3074.2	NA	4929.35	3737.12	3434.28	NA	NA	NA	4730.34	4698.2	4811.23	9	107	9	470	22.766
Q3UKJ7	Q3UKJ7	SMU1_MOUSE	Smu1	NA	NA	NA	2189.07	2017.77	1842.21	NA	NA	NA	1686.99	1546.58	1728.46	6	76	6	513	14.8148
Q3ULD5	Q3ULD5	MCCB_MOUSE	Mccc2	24549.7	12575.1	16936.9	7229.83	7941.34	8441.04	76769.3	52045.9	60825.4	7468.63	9362.44	8368.28	15	195	15	563	34.6359
Q3ULF4	Q3ULF4	SPG7_MOUSE	Spg7	NA	NA	NA	NA	NA	432.112	NA	NA	NA	NA	238.385	704.735	1	12	1	781	1.53649
Q3ULJ0	Q3ULJ0	GPD1L_MOUSE	Gpd1l	12789.3	21630.7	NA	13535.8	13424.7	12396.6	NA	NA	NA	15332.4	13406.4	14935.3	5	47	5	351	13.3903
Q3ULL6	Q3ULL6	Q3ULL6_MOUSE	Upf3b	NA	NA	NA	208.109	315.73	341.062	NA	NA	NA	226.718	175.844	NA	1	11	1	472	2.33051
Q3ULW8	Q3ULW8	PARP3_MOUSE	Parp3	NA	2650.17	NA	3264.46	3272.73	3226.35	NA	NA	NA	3191.5	3593.52	3576.5	6	69	6	533	12.9456
Q3UM18	Q3UM18	LSG1_MOUSE	Lsg1	NA	NA	NA	797.346	917.759	1056.22	NA	NA	NA	NA	947.163	984.977	1	8	1	644	1.24224
Q3UM29	Q3UM29	COG7_MOUSE	Cog7	NA	NA	NA	4337.11	2207.73	2162.57	NA	NA	NA	4106.83	4874.74	2914.48	1	9	1	770	1.16883
Q3UM45	Q3UM45	PP1R7_MOUSE	Ppp1r7	30092.2	18823.5	13762.8	6879.17	10729.6	10488.9	162726	221853	49627.2	9341.45	9258.55	12247.9	8	76	8	361	21.0526
Q3UMB9	Q3UMB9	WASC4_MOUSE	Washc4	NA	1629.77	NA	2081.73	2631.2	2254.87	NA	NA	NA	2232.43	1738.2	1904.64	8	92	8	1173	7.84314
Q3UMC0	Q3UMC0	AFG2H_MOUSE	Spata5	14466	9256.27	5326.94	30866.9	38305.6	37078.6	NA	NA	NA	39048	39828.4	35166.4	2	30	1	893	3.35946
Q3UMF0	Q3UMF0	COBL1_MOUSE	Cobll1	13143.3	4676.36	NA	6227.35	7685.59	6277.07	NA	NA	NA	6980.28	6866.08	6447.94	15	177	15	1273	13.9042
Q3UMR5	Q3UMR5	MCU_MOUSE	Mcu	NA	NA	NA	3492.16	1976.59	3584.13	NA	NA	NA	3195.79	4223.31	4437.02	3	31	3	350	8.85714
Q3UMT1	Q3UMT1	PP12C_MOUSE	Ppp1r12c	NA	NA	NA	1068.52	NA	1144.81	NA	NA	NA	978	1299.78	851.235	1	12	1	782	1.53453
Q3UMU9	Q3UMU9	HDGR2_MOUSE	Hdgfl2	NA	NA	NA	1128.02	1221.34	1736.26	NA	NA	NA	1212.58	1430.33	1848.17	3	32	3	669	4.78326
Q3UMY5	Q3UMY5	EMAL4_MOUSE	Eml4	7457.04	3180.9	NA	5249.03	5930.39	6135.46	NA	NA	NA	4880.11	4870.58	4586.11	5	61	5	988	6.17409
Q3UN02	Q3UN02	LCLT1_MOUSE	Lclat1	NA	2942.98	NA	5159.96	4775.16	5262.74	NA	NA	NA	5305.23	4871.43	4861.27	5	48	5	376	12.766
Q3UND0	Q3UND0	SKAP2_MOUSE	Skap2	NA	NA	NA	1198.22	1190.04	1099.89	NA	NA	NA	1109.47	946.667	1045.14	3	39	3	358	10.8939
Q3UNX5	Q3UNX5	ACSM3_MOUSE	Acsm3	NA	2154.23	1949.19	9565.59	5144.12	6931.91	NA	NA	NA	9773.31	9412.51	8915.19	4	46	4	580	7.93103
Q3UNZ8	Q3UNZ8	QORL2_MOUSE	Cryzl2	NA	NA	NA	1665.32	926.286	1063.18	NA	NA	NA	1188.25	1462.62	1260.37	2	25	2	350	7.14286
Q3UP75	Q3UP75	UD3A1_MOUSE	Ugt3a1	NA	NA	NA	2337.03	1782.92	1950.26	NA	NA	NA	1997.8	1604.73	1624.22	2	31	2	523	5.92734
Q3UP87	Q3UP87	ELNE_MOUSE	Elane	33449.1	11059.7	13998.3	9067.05	31805.9	9373.27	30650.2	27332.4	NA	7890.1	7604.4	8443.52	3	32	3	265	12.0755
Q3UPF5	Q3UPF5	ZCCHV_MOUSE	Zc3hav1	NA	5578.49	8949.68	3732.83	3861.22	4149.35	NA	NA	NA	4099.77	3517.73	3621.2	12	152	12	946	16.0677
Q3UPH1	Q3UPH1	PRRC1_MOUSE	Prrc1	NA	NA	NA	3071.2	3488.3	2948.37	NA	NA	NA	3093.01	2621.17	2262.48	3	36	3	443	8.12641
Q3UPH7	Q3UPH7	ARH40_MOUSE	Arhgef40	8760.2	7723.73	12555.8	2102.72	3153.53	3265.36	NA	NA	NA	1413.5	2073	1328.28	3	28	3	1517	1.84575
Q3UPL0	Q3UPL0	SC31A_MOUSE	Sec31a	13873.2	5528.36	9283.73	11317.8	8728.43	10203.5	NA	NA	NA	9241.57	10663.9	10650.8	23	289	23	1230	23.4959
Q3UQ44	Q3UQ44	IQGA2_MOUSE	Iqgap2	9479.8	12168.4	15196.4	15941.6	15448.7	16086.5	NA	NA	NA	16742.8	17914.8	18716.4	42	456	41	1575	28.9524
Q3UQ84	Q3UQ84	SYTM_MOUSE	Tars2	10496	12417.4	10182	5436.59	5186.95	5982.87	NA	NA	NA	5852.74	6328.05	5647.56	8	80	8	723	11.065
Q3URD3	Q3URD3	SLMAP_MOUSE	Slmap	NA	1572.47	NA	1739.31	1656.6	2292.72	NA	NA	NA	2080.42	1993.34	2243.64	3	34	3	845	4.02367
Q3URE1	Q3URE1	ACSF3_MOUSE	Acsf3	NA	3017.72	NA	2297.93	2059.44	2322.65	NA	NA	NA	2207.3	2048.94	1916.85	4	60	4	583	10.2916
Q3URS9	Q3URS9	MITOK_MOUSE	Ccdc51	NA	1452.18	NA	1063.63	589.09	904.678	NA	NA	NA	1257.1	1468.43	1263.63	4	54	4	406	13.3005
Q3USJ8	Q3USJ8	FCSD2_MOUSE	Fchsd2	NA	NA	NA	410.879	209.867	306.439	NA	NA	NA	114.863	231.468	141.946	1	16	1	740	2.16216
Q3UTJ2	Q3UTJ2	SRBS2_MOUSE	Sorbs2	NA	5175.06	8985.65	5343.01	3564.37	4998.88	NA	NA	NA	4805.61	5380.42	4181.58	11	141	11	1180	11.9492
Q3UUG6	Q3UUG6	TBC24_MOUSE	Tbc1d24	NA	NA	NA	4420.36	2841.43	3323.43	NA	NA	NA	3227.52	3379.53	3937.85	2	26	2	561	4.63458
Q3UUQ7	Q3UUQ7	PGAP1_MOUSE	Pgap1	NA	2103.75	NA	1488.81	1343.87	1483.05	NA	NA	NA	2310.96	1974.68	1881.01	2	16	2	922	1.73536
Q3UV70	Q3UV70	PDP1_MOUSE	Pdp1	NA	NA	NA	2225.87	NA	1974.5	NA	NA	NA	NA	NA	1493.37	1	15	1	538	2.7881
Q3UVG3	Q3UVG3	F91A1_MOUSE	Fam91a1	NA	2116.36	NA	1852.2	1212.9	1466.73	NA	NA	NA	1749.01	1390.45	1469.71	1	10	1	837	1.19474
Q3UVK0	Q3UVK0	ERMP1_MOUSE	Ermp1	8143.19	13232.5	15034.1	16751.9	15270.3	15036.5	NA	NA	NA	13173.6	13425.8	15155.8	9	112	9	898	12.4722
Q3UVL4	Q3UVL4	VPS51_MOUSE	Vps51	NA	NA	2996.95	1050.27	1050.33	1137.24	NA	NA	NA	706.247	1043.62	1012.21	4	53	4	782	6.77749
Q3UW53	Q3UW53	NIBA1_MOUSE	Niban1	NA	NA	NA	634.912	NA	634.211	NA	NA	NA	928.566	550.66	656.434	2	21	2	926	2.26782
Q3UWL8	Q3UWL8	Q3UWL8_MOUSE	Pfdn4	NA	890.102	NA	992.403	1018.39	916.468	NA	NA	NA	888.188	791.463	720.764	2	27	2	134	20.1493
Q3UZ39	Q3UZ39	LRRF1_MOUSE	Lrrfip1	NA	NA	NA	684.191	746.279	555.472	NA	NA	NA	858.167	524.449	591.028	4	67	4	729	9.19067
Q3UZA1	Q3UZA1	CPZIP_MOUSE	Rcsd1	NA	NA	NA	1165.17	1205.02	1275.35	NA	NA	NA	1267.48	1012.67	687.219	2	25	2	412	6.06796
Q3UZZ6	Q3UZZ6	ST1D1_MOUSE	Sult1d1	97038.6	92070.4	125614	5320.66	8476.79	5316.32	230904	119717	153631	5698.47	6550.48	7394.89	8	79	8	295	26.7797
Q3V009	Q3V009	TMED1_MOUSE	Tmed1	NA	3166.89	NA	538.516	3293.28	774.782	NA	NA	NA	1658.08	1443.74	2360.9	1	9	1	227	3.96476
Q3V1L4	Q3V1L4	5NTC_MOUSE	Nt5c2	NA	NA	NA	4894.91	4391.95	4135.78	NA	NA	NA	4592.99	4324.61	4687.63	7	71	7	560	12.6786
Q3V384	Q3V384	AFG1L_MOUSE	Afg1l	NA	NA	NA	954.991	NA	1092.79	NA	NA	NA	1729.63	1577.25	1483.02	2	17	2	480	3.54167
Q3V3R1	Q3V3R1	C1TM_MOUSE	Mthfd1l	NA	NA	NA	1094.96	1903.57	1293.77	NA	NA	NA	1785.31	1153.73	1113.42	2	18	2	977	1.84237
Q3V3R4	Q3V3R4	ITA1_MOUSE	Itga1	NA	8837.93	8654.09	12201.3	20591.9	15126.9	NA	NA	NA	14437.4	13005.5	12316.3	11	117	11	1179	9.92366
Q4FK66	Q4FK66	PR38A_MOUSE	Prpf38a	NA	NA	NA	1317.71	1602.42	1041.34	NA	NA	NA	999.474	752.205	1429.75	1	8	1	312	2.5641
Q4KL35	Q4KL35	MAGIX_MOUSE	Magix	NA	9470.54	10011.7	2279.26	2649.35	2779.25	NA	NA	NA	3436.74	3039.05	3033.4	4	45	4	324	13.8889
Q4KML4	Q4KML4	ABRAL_MOUSE	Abracl	NA	NA	NA	2514.3	2385.14	2512.87	NA	NA	NA	2427.62	2062.16	2780.97	1	9	1	81	11.1111
Q4KMM3	Q4KMM3	OXR1_MOUSE	Oxr1	NA	NA	4551.3	1797.7	2468.92	2301.03	NA	NA	NA	1806.27	2003.06	1732.65	4	44	4	866	5.08083
Q4LDD4	Q4LDD4	ARAP1_MOUSE	Arap1	NA	NA	NA	2359.84	3341.87	3116.23	NA	NA	NA	3394.24	3385.89	2704.6	5	50	5	1452	3.44353
Q4LDG0	Q4LDG0	S27A5_MOUSE	Slc27a5	9710.95	19911.1	15793.5	38801.6	29820.2	37064.9	NA	NA	NA	38653.3	29621.3	35747	14	170	14	689	24.6734
Q4PJX1	Q4PJX1	ODR4_MOUSE	Odr4	NA	3872.7	NA	4857.89	3769.68	5635.38	NA	NA	NA	4998.92	5235.88	4661.37	6	64	6	447	14.3177
Q4VAA2	Q4VAA2	CDV3_MOUSE	Cdv3	12728.3	11159.6	8389.61	5560.29	10391.7	7625.88	NA	NA	NA	5762.44	5976.13	6928.48	5	67	5	281	23.8434
Q4VBD2	Q4VBD2	TAPT1_MOUSE	Tapt1	NA	NA	NA	2374	2447.89	2301	NA	NA	NA	2796.71	3018.65	3133.91	3	36	3	564	6.38298
Q4VBE8	Q4VBE8	WDR18_MOUSE	Wdr18	NA	1012.67	NA	1266.3	1310.41	1533.05	NA	NA	NA	1496.26	1425.69	1380.54	2	20	2	431	4.64037
Q501J6	Q501J6	DDX17_MOUSE	Ddx17	17579.8	17842.2	10987.9	10395.2	13263.5	12883.9	39386	68318.4	76718.4	9701.65	9733.61	9999.89	13	152	13	650	23.3846
Q501J7	Q501J7	PHAR4_MOUSE	Phactr4	11716.7	4930.11	8826.17	985.845	1558.98	1162.56	6494.19	16623.6	11118.8	1040.58	986.735	896.489	3	42	2	694	6.05187
Q504M2	Q504M2	Q504M2_MOUSE	Pdp2	NA	NA	NA	1956.01	2000.89	2032.35	NA	NA	NA	2385.13	1627.39	2144.06	2	28	2	532	5.26316
Q505B7	Q505B7	ARCH_MOUSE	Zbtb8os	NA	NA	NA	1934.07	1959.86	2276.51	NA	NA	NA	2122.32	1878.5	1897.19	1	9	1	168	5.35714
Q505D7	Q505D7	OPA3_MOUSE	Opa3	NA	NA	NA	NA	595.742	296.767	NA	NA	NA	707.39	671.057	873.36	1	7	1	179	3.91061
Q505F5	Q505F5	LRC47_MOUSE	Lrrc47	6583.49	5300.83	5600.02	4121.06	6837.4	5536.46	NA	NA	NA	3937.46	3946.44	3613.22	8	100	8	581	17.2117
Q569X9	P56657;K7N6C2;Q569X9;E9PXC3	Q569X9_MOUSE	Cyp2c67	NA	15942.3	9774.35	8766.49	12464	6777.48	NA	NA	NA	9805.28	13190	16861	10	113	2	491	23.0143
Q569Z5	Q569Z5	DDX46_MOUSE	Ddx46	NA	4437.93	NA	4711.8	6148.81	4829.53	11871.3	NA	NA	3864.64	2940.49	3863.35	14	158	14	1032	15.3101
Q569Z6	Q569Z6	TR150_MOUSE	Thrap3	NA	4684.79	NA	2782.08	1251.12	1325.94	NA	NA	NA	2049.59	1856.47	2218.45	5	67	5	951	7.04522
Q570Y9	Q570Y9	DPTOR_MOUSE	Deptor	18305.6	19553.8	5968.17	5277.15	3842.08	3901.83	NA	NA	NA	3685.27	5976.44	5929.06	4	49	4	409	11.9804
Q571E4	Q571E4	GALNS_MOUSE	Galns	NA	28657.3	23287.2	3800.78	5699.25	3673.29	NA	NA	NA	3244.03	2923.32	3197.13	5	51	5	520	9.80769
Q571F8	Q571F8	GLSL_MOUSE	Gls2	NA	906.849	NA	5717.6	2964.91	5859.88	NA	NA	NA	5113.06	3906.86	4166.27	9	117	9	602	19.4352
Q571I9	Q571I9	A16A1_MOUSE	Aldh16a1	10542	8945.75	12642.9	8295.72	7290.85	10051.9	17694.6	NA	19971.5	9163.13	8288.85	7904.97	8	104	8	802	12.9676
Q58A65	Q58A65	JIP4_MOUSE	Spag9	NA	NA	NA	1938.56	1944.87	1714.63	NA	NA	NA	1635.86	2022.34	1612.13	9	108	8	1321	8.17562
Q59J78	Q59J78	NDUF2_MOUSE	Ndufaf2	NA	NA	NA	1386.33	1104.77	1530.57	NA	NA	NA	1381.15	1139.78	1284.82	3	38	3	168	22.619
Q5BL07	Q5BL07	PEX1_MOUSE	Pex1	NA	NA	NA	3324.67	3259.38	3638.42	NA	NA	NA	4107.09	3852.06	3876.85	8	86	8	1284	6.69782
Q5BLK4	Q5BLK4	TUT7_MOUSE	Tut7	NA	NA	NA	1875.05	3738.95	2382.74	NA	NA	NA	2214.13	2309.62	2377.31	5	59	5	1491	3.95708
Q5EBG8	Q5EBG8	CA050_MOUSE	NA	NA	NA	NA	4107.16	4293.55	4159.06	NA	NA	NA	3137.62	3386.62	3713.93	3	38	3	199	19.0955
Q5EG47	Q5EG47	AAPK1_MOUSE	Prkaa1	NA	NA	NA	1275.22	1624.37	1808.29	NA	NA	NA	2120.27	1652	1499.71	2	24	2	559	4.29338
Q5F2E7	Q5F2E7	NUFP2_MOUSE	Nufip2	11600.9	5750.6	10175.2	926.152	2039.94	1638.36	NA	NA	5664.82	1218.42	1521.1	1348.49	5	64	5	692	9.24855
Q5F2E8	Q5F2E8;Q6ZQ29	TAOK1_MOUSE	Taok1	NA	NA	NA	995.459	563.704	1248.11	NA	NA	NA	627.372	791.219	725.16	2	25	1	1001	2.4975
Q5FWK3	Q5FWK3	RHG01_MOUSE	Arhgap1	NA	NA	NA	2666.71	3642.11	3350.51	NA	NA	NA	3054.72	2772.46	2441.88	4	48	4	439	10.9339
Q5H8C4	Q5H8C4	VP13A_MOUSE	Vps13a	NA	1567.23	NA	1941.51	1726.44	1930.46	NA	NA	NA	1529.11	2113.91	1619.91	1	12	1	3166	0.379027
Q5HZI1	Q5HZI1	MTUS1_MOUSE	Mtus1	NA	NA	1161.22	1415.29	1378.33	1800.75	NA	NA	NA	1254.13	1266.44	1589.48	5	63	5	1210	5.20661
Q5I2A0	Q5I2A0	SPA3G_MOUSE	Serpina3g	NA	1594.16	NA	2385.63	1750.61	2578.75	NA	NA	NA	2329.92	2246.56	1600.03	1	16	1	440	3.63636
Q5M8N4	Q5M8N4	D39U1_MOUSE	Sdr39u1	NA	NA	NA	2721.14	1336.35	1578.56	NA	NA	NA	2567.5	2093.9	2636.68	1	11	1	293	3.75427
Q5NCB3	Q5NCB3	Q5NCB3_MOUSE	Gm5431	NA	NA	NA	1941.8	NA	NA	NA	NA	NA	1524.42	1342.58	1364.43	1	8	1	844	0.947867
Q5NCF2	Q5NCF2	TPPC1_MOUSE	Trappc1	NA	5936.94	4225.46	1336.63	1559.84	1343.95	NA	NA	NA	1025.82	1296.9	1475.46	3	28	3	145	19.3103
Q5NCI0	Q5NCI0	URGCP_MOUSE	Urgcp	NA	NA	NA	589.161	NA	778.881	NA	NA	NA	1080.71	791.338	1060.7	1	8	1	926	0.863931
Q5ND34	Q5ND34	WDR81_MOUSE	Wdr81	NA	NA	NA	2208.58	2677.59	2772.73	NA	NA	NA	2742.42	2900.8	2018.54	6	64	6	1934	3.3092
Q5RKZ7	Q5RKZ7	MOCS1_MOUSE	Mocs1	NA	NA	NA	4227.85	2907.82	3847.42	NA	NA	NA	3472.93	4031.25	3987.11	6	82	6	636	12.8931
Q5SF07	Q5SF07;Q9CPN8	IF2B2_MOUSE	Igf2bp2	NA	4973.78	NA	1426.62	570.949	1983.49	13895.8	NA	NA	NA	NA	NA	2	25	1	592	4.22297
Q5SRY7	Q5SRY7	FBW1B_MOUSE	Fbxw11	NA	NA	NA	926.45	484.364	530.029	NA	NA	NA	1097	803.684	958.358	1	12	1	542	2.21402
Q5SS80	Q5SS80	DHR13_MOUSE	Dhrs13	NA	2567.94	NA	1124.9	2223.71	1789.55	NA	NA	NA	1816.23	1708.22	1486.36	3	30	3	376	7.97872
Q5SSH7	Q5SSH7	ZZEF1_MOUSE	Zzef1	NA	NA	NA	1052.01	459.129	677.538	NA	NA	NA	984.297	959.792	744.586	3	32	3	2924	1.09439
Q5SSW2	Q5SSW2	PSME4_MOUSE	Psme4	NA	NA	NA	1396.7	1611.04	1047.72	NA	NA	NA	880.097	1310.81	960.074	3	38	3	1843	2.06186
Q5SUC9	Q5SUC9	SCO1_MOUSE	Sco1	3689.42	NA	NA	1510.02	NA	1703.6	NA	NA	NA	1234.62	2106.15	1792.87	1	16	1	284	5.6338
Q5SUF2	Q5SUF2	LC7L3_MOUSE	Luc7l3	NA	NA	NA	1341.71	1256.35	1195.97	NA	NA	NA	374.672	531.228	650.096	2	32	2	432	7.40741
Q5SUR0	Q5SUR0	PUR4_MOUSE	Pfas	6881.54	7012.59	7176.12	5663.79	7052.27	6498.76	NA	10525.9	NA	4991.97	5741.91	5705.77	10	143	10	1337	10.6956
Q5SVR0	Q5SVR0	TBC9B_MOUSE	Tbc1d9b	NA	NA	NA	NA	1007.6	1415.08	NA	NA	NA	1016.32	898.094	1177.98	2	20	2	1263	1.58353
Q5SW19	Q5SW19	CLU_MOUSE	Cluh	21449.3	18711.4	24445.3	14486	18783.7	15346.6	28914.5	17159.2	NA	13450.1	12441	12618.3	24	287	24	1315	21.8251
Q5SWD9	Q5SWD9	TSR1_MOUSE	Tsr1	NA	NA	NA	1379.46	1388.52	1749.54	NA	NA	NA	1353.57	1317.8	1203.56	3	38	3	803	4.73225
Q5SWU9	Q5SWU9	ACACA_MOUSE	Acaca	28268.5	24942.2	26405.6	21700.7	16681	19995.3	157841	169828	93424.6	16456.3	16022.1	19393.6	57	675	49	2345	28.7846
Q5SX79	Q5SX79	SHRM1_MOUSE	Shroom1	NA	NA	NA	NA	962.539	683.187	NA	NA	NA	826.539	967.556	1073.77	2	24	2	823	2.91616
Q5SYD0	Q5SYD0	MYO1D_MOUSE	Myo1d	NA	NA	78506.5	2861.37	2244.66	3065.1	NA	NA	NA	2805.25	2300.2	2757.64	2	34	2	1006	3.37972
Q5U458	Q5U458	DJC11_MOUSE	Dnajc11	NA	NA	NA	3136.24	2078.64	2249.68	NA	NA	NA	2128.09	2307.76	3310.81	5	53	5	559	9.48122
Q5U4D9	Q5U4D9	THOC6_MOUSE	Thoc6	NA	NA	NA	1286.2	659.994	1177.1	NA	NA	NA	1097.94	953.612	1313.52	3	35	3	341	10.2639
Q5U5M8	Q5U5M8	BL1S3_MOUSE	Bloc1s3	NA	NA	2149.62	1097.81	1771.31	1372.85	NA	NA	NA	1243.18	1370.14	1581.75	2	30	2	195	15.3846
Q5U5V2	Q5U5V2	HYKK_MOUSE	Hykk	NA	9241.87	9853.35	3241.02	2263.63	3218.97	NA	NA	NA	3010.12	3004.47	3518.6	6	75	6	376	19.9468
Q5XG73	Q5XG73	ACBD5_MOUSE	Acbd5	NA	7885.58	1687.68	5820.94	3990.46	3689.97	NA	NA	NA	5074.22	4975.59	5938.49	11	136	11	508	26.7717
Q5XJY5	Q5XJY5	COPD_MOUSE	Arcn1	13435.2	10143.7	6987	11429.1	9700.35	10070.8	NA	NA	19173.3	10717.7	10349.5	10484.9	19	220	19	511	43.0528
Q5XKN4	Q5XKN4	JAGN1_MOUSE	Jagn1	10986.6	8356.19	6770.5	522.421	574.28	628.521	NA	NA	NA	750.242	610.597	611.29	2	26	2	183	14.2077
Q5YD48	Q5YD48	A1CF_MOUSE	A1cf	22933.5	16188.6	13939.5	8847.31	10856.9	11083	21331.8	29463.3	21868.4	10600.1	11466.1	12394.5	19	233	17	595	39.1597
Q60590	Q60590	A1AG1_MOUSE	Orm1	NA	NA	NA	4305.06	2965.75	3378.38	NA	NA	NA	2133.16	3345.98	4433.02	6	75	5	207	36.2319
Q60596	Q60596	XRCC1_MOUSE	Xrcc1	NA	NA	NA	998.193	999.165	928.852	NA	NA	NA	467.368	553.881	643.963	2	23	2	631	3.64501
Q60597	Q60597	ODO1_MOUSE	Ogdh	55915.5	82455.7	54401.4	41489.8	37167.8	46937.6	67561.3	91385.2	63197.4	46455.7	48909.2	48125.9	20	238	15	1023	23.2649
Q60598	Q60598	SRC8_MOUSE	Cttn	44440.8	9725.19	35458.8	5871.42	8570.03	6551.6	NA	54655	55016.3	6251.24	4260.27	7093.97	14	151	14	546	27.6557
Q60605	Q60605	MYL6_MOUSE	Myl6	26095.2	37378.4	27323.1	49619.5	51620.9	60360.1	31230	29979.1	29182.8	42000.6	58375.4	45523.2	9	121	7	151	80.1325
Q60631	Q60631	GRB2_MOUSE	Grb2	15252	10172.9	8976.67	18639.1	15235.1	14558	20768.6	9817.22	19193.9	17209.6	16755.7	15022.9	6	61	6	217	28.1106
Q60634	Q60634	FLOT2_MOUSE	Flot2	NA	3926.12	NA	4044.51	5950.55	4449.02	NA	NA	NA	4689.85	5390.28	4415	11	126	11	428	29.4393
Q60648	Q60648	SAP3_MOUSE	Gm2a	NA	1578.49	NA	5434.02	5713.17	4236.23	NA	NA	NA	5076.21	3830.95	2957.61	3	31	3	193	16.0622
Q60649	Q60649	CLPB_MOUSE	Clpb	NA	1432.55	NA	3383.91	1987.36	2935.46	NA	NA	NA	2732.83	3008.84	3143.12	3	36	3	677	5.31758
Q60668	Q60668	HNRPD_MOUSE	Hnrnpd	NA	3515.4	3933.81	11243.4	12385.3	10817.1	NA	NA	NA	7679.98	7802.65	7146.32	6	68	5	355	19.1549
Q60676	Q60676	PPP5_MOUSE	Ppp5c	NA	NA	NA	1998.38	2618.63	1414.57	NA	NA	NA	1389.08	1270.57	1512.35	2	19	2	499	3.80762
Q60692	Q60692	PSB6_MOUSE	Psmb6	99821	94483.3	93666	23040.8	59180.8	39456.6	94804.1	59394.8	59756.7	40360.8	43032	36897.5	5	74	5	238	31.0924
Q60710	Q60710	SAMH1_MOUSE	Samhd1	NA	NA	NA	8497.14	6143.03	7014.88	NA	NA	NA	7222.43	6347.3	7961.16	8	95	8	658	14.4377
Q60737	Q60737	CSK21_MOUSE	Csnk2a1	NA	4982.83	NA	3971.08	3769.35	4110.38	24994.5	21672.3	25311.1	3766.51	2851.1	4701.63	6	77	6	391	19.6931
Q60749	Q9R226;Q60749;Q9WU01	KHDR1_MOUSE	Khdrbs1	4820.05	2078.7	3489.7	7180.15	12365.9	7242.97	NA	NA	NA	5610.81	5044.85	5384.18	6	64	5	443	14.447
Q60759	Q60759	GCDH_MOUSE	Gcdh	48831.2	71295.4	69059.1	70896.2	61628.9	65509.8	166268	381916	363929	80964.9	75814	78170.2	11	149	11	438	34.0183
Q60766	Q60766	IRGM1_MOUSE	Irgm1	NA	16112	73720	4273.86	4392.04	4280.8	NA	NA	NA	4321.85	3271.46	4629.32	5	53	5	409	12.9584
Q60770	Q60770	STXB3_MOUSE	Stxbp3	6055.75	5049.57	4273.04	2512.44	2386.54	1978.74	NA	NA	NA	2552.31	2438.67	2285.82	5	55	5	592	9.29054
Q60772	Q60772	CDN2C_MOUSE	Cdkn2c	NA	NA	NA	141.941	957.637	672.488	NA	NA	NA	902.864	1007.96	1345.38	1	13	1	168	7.7381
Q60823	Q60823	AKT2_MOUSE	Akt2	NA	3420.17	4925.35	1139.83	1084.55	1166.95	NA	NA	NA	744.275	1038.99	1132.19	4	45	4	481	9.35551
Q60854	Q60854	SPB6_MOUSE	Serpinb6	NA	7777.1	NA	5328.74	5679.85	6150	NA	NA	NA	5885.37	5496.28	6433.44	6	71	6	378	18.7831
Q60855	Q60855	RIPK1_MOUSE	Ripk1	NA	NA	NA	2074.85	968.298	1701.48	NA	NA	NA	2100.74	1767.27	2043.21	2	21	2	656	3.20122
Q60864	Q60864	STIP1_MOUSE	Stip1	15571.1	14666.6	17670.4	21638.4	28461.5	22134.4	36994.5	36465	36385.6	12573.4	13592.8	13266.8	23	238	23	543	43.8306
Q60865	Q60865	CAPR1_MOUSE	Caprin1	12655.6	10915.6	11678	9015.06	18014.5	13180.1	NA	NA	NA	8527.73	9463.61	8616.54	11	106	11	707	14.9929
Q60866	Q60866	PTER_MOUSE	Pter	13338.2	11838.5	7877.11	48032.7	31811.6	35969.2	NA	25903.8	NA	39557.3	36550.1	40050.9	12	163	12	349	46.7049
Q60902	Q60902	EP15R_MOUSE	Eps15l1	NA	NA	NA	3065.82	2587.32	2827.07	NA	NA	NA	2644.79	2922.28	2765.14	10	115	10	907	12.6792
Q60930	Q60930	VDAC2_MOUSE	Vdac2	42540	46729.2	34557	56199.7	41798.6	47336.5	45676.2	42038.7	23910.3	58487.4	56140.8	56586	7	85	7	295	28.8136
Q60931	Q60931	VDAC3_MOUSE	Vdac3	NA	4041.03	4778.09	9893.84	5054.9	5937.29	NA	NA	NA	6815.75	7310.5	7346.04	5	76	5	283	26.8551
Q60932	Q60932	VDAC1_MOUSE	Vdac1	23374.9	7750.4	3068.49	19968.6	12221.2	15073.4	NA	6872	NA	16807.6	17043.5	16854.6	9	127	9	296	42.9054
Q60936	Q60936	COQ8A_MOUSE	Coq8a	14925.9	8161.61	6263.8	9264.63	5479.89	6874.78	NA	NA	NA	7403.63	7525.81	7876.53	7	103	7	645	15.969
Q60953	Q60953	PML_MOUSE	Pml	NA	3629.18	NA	1180.6	842.334	1190.3	NA	NA	NA	1073.02	1222.64	994.006	4	49	4	885	5.53672
Q60967	Q60967	PAPS1_MOUSE	Papss1	NA	NA	NA	3442.13	4277.89	3913.12	NA	NA	NA	3930.47	4028.67	4226.96	3	29	3	624	4.64744
Q60972	Q60973;Q60972	RBBP4_MOUSE	Rbbp4	NA	4429.06	3822.44	1905.27	2522.07	2184.12	NA	NA	NA	1649.94	1748.7	1677.66	4	50	3	425	11.7647
Q60973	Q60973	RBBP7_MOUSE	Rbbp7	NA	NA	NA	1115.09	1415.23	993.428	NA	NA	NA	1228.94	964.456	783.603	2	22	2	425	5.17647
Q60991	Q60991	CP7B1_MOUSE	Cyp7b1	NA	NA	NA	2544.73	2399.59	2340.72	NA	NA	NA	2370.43	2046.37	2721.29	4	49	4	507	9.66469
Q60992	Q60992	VAV2_MOUSE	Vav2	NA	13035.7	11168.9	4446.93	5805.45	5198.19	NA	NA	NA	3547.7	3511.31	3249.49	2	17	2	868	1.95853
Q61009	Q61009	SCRB1_MOUSE	Scarb1	19616.2	18551.8	11004	2717.48	4455.51	3206.63	NA	NA	NA	2041.91	2234.58	2110.14	4	41	4	509	8.05501
Q61033	Q61033	LAP2A_MOUSE	Tmpo	NA	11630.4	12460.2	9846.75	10773.9	9661.13	NA	NA	NA	9779.85	7832.89	7416.97	8	111	8	693	16.0173
Q61035	Q99KK9;Q61035	HARS1_MOUSE	Hars1	10225.2	18316.5	10274	14631.8	22370.5	18603.3	NA	NA	NA	15062.7	15623.8	14514.9	14	143	11	509	28.0943
Q61037	Q61037	TSC2_MOUSE	Tsc2	NA	NA	NA	873.061	816.687	681.902	NA	NA	NA	686.362	904.716	771.562	2	23	2	1814	1.26792
Q61070	Q61070	EI24_MOUSE	Ei24	NA	NA	NA	3975.29	3490.85	2969.85	NA	NA	NA	2885.56	2550.7	2966.99	1	8	1	340	2.35294
Q61074	Q61074	PPM1G_MOUSE	Ppm1g	NA	NA	NA	2380.68	1921.69	1994.33	NA	NA	NA	2121.61	1850.3	2080.35	4	46	4	542	8.48708
Q61081	Q61081	CDC37_MOUSE	Cdc37	NA	NA	NA	1782.03	2076.61	2093.92	NA	NA	NA	1795.38	1805.64	1660.02	5	67	5	379	17.6781
Q61093	Q61093	CY24B_MOUSE	Cybb	5052.54	1744.64	7635.28	2591.53	2924.44	1853.94	NA	NA	NA	2847.51	3346.24	2062.77	3	32	3	570	5.61404
Q61096	Q61096	PRTN3_MOUSE	Prtn3	211823	22290.4	54406	3045.35	41571.9	4733.57	149756	114339	133830	3681.66	3670.35	3442.84	1	9	1	254	3.54331
Q61102	Q61102	ABCB7_MOUSE	Abcb7	NA	NA	NA	5394.75	3505.77	4044.12	NA	NA	NA	5688.37	6062.55	6608.79	6	70	6	752	9.30851
Q61129	Q61129	CFAI_MOUSE	Cfi	9333.14	5937.14	5513.13	3207.29	4961.9	4190.14	NA	23444.1	NA	3182.58	4432.3	3947	3	26	3	603	4.31177
Q61133	Q61133	GSTT2_MOUSE	Gstt2	4041.69	6263.31	5688.81	5933.15	6162.35	8146.54	NA	NA	NA	8297.56	8041.2	7859.12	5	49	4	244	20.082
Q61147	Q61147	CERU_MOUSE	Cp	34317.8	87050.7	51319.6	105614	134748	109413	49060.4	72585.1	26946.3	102594	160671	117571	29	362	29	1061	34.1188
Q61153	Q61153	IOD1_MOUSE	Dio1	NA	3502.43	NA	2770.1	2548.7	3314.13	NA	NA	NA	2455.09	3580.41	5243.94	2	17	2	257	6.61479
Q61160	Q61160	FADD_MOUSE	Fadd	NA	NA	NA	1411.5	2787.6	1468.44	NA	NA	NA	1531.81	1505.74	1561.54	1	9	1	205	4.39024
Q61166	Q61166	MARE1_MOUSE	Mapre1	7550.75	3861.68	5088.74	10334.9	14566.7	10262.2	19936.6	11523.6	13037.4	7101.17	6805.49	6204.7	6	91	5	268	33.9552
Q61171	Q61171	PRDX2_MOUSE	Prdx2	96085.5	73322.1	75196.4	55796.6	105491	94816.5	108052	85325.1	25490.5	90666.6	103916	79370.5	11	152	11	198	76.7677
Q61176	Q61176	ARGI1_MOUSE	Arg1	435374	386722	269143	253171	202787	349433	928887	772767	1045810	268357	329471	325497	28	416	28	323	128.793
Q61187	Q61187	TS101_MOUSE	Tsg101	NA	2886.55	8118.99	6606.77	8863.39	9508.81	NA	NA	NA	5816.79	5957.89	4823.5	4	42	4	391	10.7417
Q61189	Q61189	ICLN_MOUSE	Clns1a	NA	3672.21	NA	2585.69	2820.53	3260.35	NA	NA	NA	2817.05	2449.77	2793.46	1	13	1	236	5.50847
Q61191	Q61191	HCFC1_MOUSE	Hcfc1	6151.49	4946.18	16355.8	2676.16	4261.48	3605.09	NA	27024.8	NA	2639.5	3036.93	2664.1	5	60	5	2045	2.93399
Q61194	Q61194	P3C2A_MOUSE	Pik3c2a	NA	NA	NA	1874.93	NA	1525.75	NA	NA	NA	1080.77	1083.98	1194.23	2	26	2	1686	1.54211
Q61205	Q61205	PA1B3_MOUSE	Pafah1b3	NA	NA	NA	NA	493.007	NA	NA	NA	NA	NA	654.019	530.671	1	9	1	232	3.87931
Q61207	Q61207	SAP_MOUSE	Psap	NA	NA	NA	5989.01	8273.46	7755.18	NA	NA	NA	5608.36	5014.93	4243.54	2	20	2	557	3.59066
Q61210	Q61210	ARHG1_MOUSE	Arhgef1	NA	2480.51	NA	1282.06	1157.11	1211.91	NA	NA	NA	937.214	1040.91	728.489	3	48	3	920	5.21739
Q61211	Q61211	EIF2D_MOUSE	Eif2d	NA	NA	NA	479.259	NA	482.094	NA	NA	NA	451.615	528.232	475.058	1	16	1	570	2.80702
Q61233	Q61233	PLSL_MOUSE	Lcp1	30131.4	20999.3	22478	26256.2	39875.5	25279.8	NA	6936.29	NA	25121.3	30486.9	26238.5	17	198	15	627	31.5789
Q61235	Q61235	SNTB2_MOUSE	Sntb2	NA	2339.99	NA	2705.91	2331.9	2699.99	NA	NA	NA	2429.2	2487.76	2052.54	4	49	4	520	9.42308
Q61239	Q61239	FNTA_MOUSE	Fnta	NA	NA	NA	577.493	1000.44	1109.8	NA	NA	NA	890.714	1151.43	1661.64	2	22	2	377	5.83554
Q61247	Q61247	A2AP_MOUSE	Serpinf2	NA	NA	NA	2723.87	3210.65	2856.85	NA	NA	NA	2086.13	3169.06	2817.47	6	65	6	491	13.2383
Q61249	Q61249	IGBP1_MOUSE	Igbp1	NA	3181.25	3903.13	2869.25	3776.53	3318.33	NA	NA	NA	2973.76	3130.92	2909.14	3	37	3	340	10.8824
Q61268	Q61268	APOC4_MOUSE	Apoc4	NA	4173.8	4781.62	2461.72	3673.57	3573.42	NA	NA	NA	2176.52	5763.22	2038.37	1	11	1	124	8.87097
Q61285	Q61285	ABCD2_MOUSE	Abcd2	NA	NA	NA	5299.27	2461.54	3636.97	NA	NA	NA	4618.38	3366.12	5267.55	7	83	7	741	11.2011
Q61316	Q61316	HSP74_MOUSE	Hspa4	3792.67	5547.46	4555.61	8901.97	9059.09	8991.56	NA	NA	NA	8629.09	9223.86	9034.56	22	269	21	841	31.9857
Q61333	Q61333	TNAP2_MOUSE	Tnfaip2	NA	NA	NA	1244.12	NA	1635.19	NA	NA	NA	1305.26	NA	1492.19	2	25	2	691	3.61795
Q61335	Q61335	BAP31_MOUSE	Bcap31	NA	2233.75	1812.02	8681.5	6941.33	7497.01	NA	NA	NA	6860.16	8258.11	8473.33	6	64	6	245	26.1224
Q61362	Q61362	CH3L1_MOUSE	Chi3l1	NA	NA	NA	2564.79	2429.38	2295.32	NA	NA	NA	1637.31	1583.29	1024.22	1	10	1	389	2.57069
Q61387	Q61387	COX7R_MOUSE	Cox7a2l	NA	5772.42	4869.58	12482.7	6449.32	8714.13	NA	NA	NA	12554.4	11960.1	9580.32	3	29	3	111	26.1261
Q61390	Q61390	TCPW_MOUSE	Cct6b	NA	1206.72	NA	2298.5	1842.24	1596.74	NA	NA	NA	601.567	1074.34	756.769	1	21	1	531	3.9548
Q61411	Q61411	RASH_MOUSE	Hras	NA	3867.07	4771.76	2736.4	3885.1	2640.21	NA	NA	NA	2996.29	2801.4	2350.57	1	12	1	189	6.34921
Q61419	Q61419	CMAH_MOUSE	Cmah	NA	NA	NA	3669.93	3431.15	3594.55	NA	NA	NA	3574.67	3402.35	4027.62	6	52	6	577	9.01213
Q61425	Q61425	HCDH_MOUSE	Hadh	24560.6	19444.1	19102.2	22954.6	19763.1	22996.6	52195.8	46753.9	43558	25371.8	27030.6	25988.8	12	152	12	314	48.4076
Q61490	Q61490	CD166_MOUSE	Alcam	NA	8426.92	10661.3	9927.21	14452.7	12134.3	NA	NA	NA	9492.91	9367.82	8464.15	12	150	12	583	25.729
Q61503	Q61503	5NTD_MOUSE	Nt5e	NA	NA	4853.89	2764.98	3429.92	1944.13	NA	NA	NA	2507.16	2832.76	2658.2	4	41	4	576	7.11806
Q61508	Q61508	ECM1_MOUSE	Ecm1	NA	1966.08	NA	1388.89	3244.13	2480.28	NA	NA	NA	1894.25	1954.55	1533.41	3	33	3	559	5.9034
Q61510	Q61510	TRI25_MOUSE	Trim25	NA	2983.39	3655.9	4406.58	3198.08	4450.32	NA	NA	NA	3328.02	3211.5	3349.44	4	45	4	634	7.09779
Q61543	Q61543	GSLG1_MOUSE	Glg1	NA	NA	NA	2054.18	1633.37	1623.87	NA	NA	NA	1469.3	1554.21	1795.66	4	43	4	1175	3.65957
Q61545	Q61545	EWS_MOUSE	Ewsr1	NA	NA	1321.2	7074.92	6936.8	5049.37	NA	NA	NA	5709.36	5226.96	5482.54	2	29	2	655	4.42748
Q61549	Q61549	AGRE1_MOUSE	Adgre1	NA	1502.86	NA	1892.79	2450.82	2085.61	NA	NA	NA	2195.74	1996.21	1481.75	1	9	1	931	0.966702
Q61553	Q61553	FSCN1_MOUSE	Fscn1	NA	NA	783.42	3197.03	3971.11	3029.93	NA	NA	NA	2242.46	2173.15	2217.42	6	58	6	493	11.7647
Q61578	Q61578	ADRO_MOUSE	Fdxr	35994.4	17526.2	13657.6	10563.7	11701.3	12779.6	NA	23022.9	31529.6	13048.1	13809	11104.4	12	125	12	494	25.3036
Q61581	Q61581	IBP7_MOUSE	Igfbp7	NA	4592.94	5215.4	3687.65	2608.92	3541.61	NA	NA	NA	2797.72	3311.02	2644.4	1	16	1	281	5.69395
Q61584	Q61584	FXR1_MOUSE	Fxr1	18434.6	17945.9	21626.6	8430.05	12644.2	9917.97	NA	50013.2	31738.9	9120.38	8650.4	7760.97	9	109	8	677	16.1004
Q61586	Q61586	GPAT1_MOUSE	Gpam	NA	NA	NA	3485.14	1997.13	2142.79	NA	NA	NA	2616.62	2264.66	3409.62	6	69	6	827	8.34341
Q61595	Q61595	KTN1_MOUSE	Ktn1	NA	NA	NA	404.328	414.168	419.011	NA	NA	NA	453.914	570.846	375.296	1	9	1	1327	0.678222
Q61598	Q61598	GDIB_MOUSE	Gdi2	13529.8	24400.3	18739.1	15871.3	19349	17597.9	21747	20892.5	NA	15966.5	15311.9	21177.4	18	203	15	445	45.618
Q61599	Q61599	GDIR2_MOUSE	Arhgdib	NA	NA	NA	1250.9	2248.82	1104.31	NA	NA	NA	1441.86	1157.51	760.141	3	40	3	200	20
Q61635	Q61635	Q61635_MOUSE	Ifi47	NA	7558.31	5997.38	5700.07	5410.21	6084.54	NA	NA	NA	5679.84	5252.11	5641.24	11	132	10	420	31.4286
Q61646	Q61646	HPT_MOUSE	Hp	55549	6590.33	48230.3	39683.3	53678.6	40097.9	246028	NA	NA	42368.5	47698.8	29250.1	11	134	11	347	38.6167
Q61647	Q61647	HYAS1_MOUSE	Has1	6013.74	NA	3920.94	13935.9	NA	NA	NA	NA	NA	16083.4	NA	NA	1	8	1	583	1.37221
Q61656	Q61656	DDX5_MOUSE	Ddx5	10984.9	20262.9	12662.3	18982.3	26187.3	22307.4	73285.4	NA	51685.5	20829.5	18679.3	23920.1	21	229	17	614	37.2964
Q61699	Q61699	HS105_MOUSE	Hsph1	13597.4	8810.29	12282.2	9288.68	11836.5	9215.21	NA	13407.7	20975.8	9345.3	9639.72	9979.63	10	112	10	858	13.0536
Q61702	Q61702	ITIH1_MOUSE	Itih1	NA	2082	NA	1676.43	1418.42	1554.74	NA	NA	NA	1459.29	1553.4	1512.13	7	100	7	907	11.0254
Q61703	Q61703	ITIH2_MOUSE	Itih2	6739.21	4942.22	3759.21	5495.03	6473.4	5050.16	NA	NA	NA	4294.37	4849.42	4775.69	11	144	11	946	15.222
Q61704	Q61704	ITIH3_MOUSE	Itih3	NA	5909.34	7532.89	1207.88	1917.1	1287.62	22216.2	NA	NA	1292.16	2279.62	1279.74	8	112	8	889	12.5984
Q61712	Q61712	DNJC1_MOUSE	Dnajc1	15264.7	10698.5	2499.27	2883.41	3373.67	3906.59	NA	NA	NA	3162.5	2943.56	2784.29	4	40	4	552	7.24638
Q61733	Q61733	RT31_MOUSE	Mrps31	NA	NA	NA	535.659	608.236	733.281	NA	NA	NA	772.953	504.329	360.311	1	13	1	384	3.38542
Q61749	Q61749	EI2BD_MOUSE	Eif2b4	7209.01	3925.03	7147.25	5965.65	5013.47	6242.65	NA	NA	NA	5399.22	4567.8	5671.89	6	80	6	524	15.2672
Q61753	Q61753	SERA_MOUSE	Phgdh	NA	3078.9	NA	3781.89	8202.9	4265.92	NA	NA	NA	1805.12	1490.7	1498.43	8	89	8	533	16.6979
Q61768	Q61768	KINH_MOUSE	Kif5b	11255.7	5718.8	35173.7	3847.17	4577.6	4049.6	181596	15498.7	60213.1	2843.42	2300.51	2617.54	18	211	13	963	21.9107
Q61792	Q61792	LASP1_MOUSE	Lasp1	33000.8	32638.9	46710.4	27923.6	21979.2	25638	84188.4	87003.6	72026.5	28472.4	24648.3	23685.4	13	146	13	263	55.5133
Q61805	Q61805	LBP_MOUSE	Lbp	NA	NA	NA	3017	4145.98	3527.99	NA	NA	NA	2515.89	3656.06	3645.17	3	31	3	481	6.44491
Q61823	Q61823	PDCD4_MOUSE	Pdcd4	NA	5579.61	NA	7315.72	8438.17	8009.15	NA	NA	NA	8353.15	6581.1	6816.43	6	70	6	469	14.9254
Q61830	Q61830	MRC1_MOUSE	Mrc1	NA	NA	NA	6931.05	8849.86	6911.9	NA	NA	NA	5972.63	5339.33	6128.66	8	85	8	1456	5.83791
Q61838	Q61838	PZP_MOUSE	Pzp	46912.6	37111.3	37794	73677.5	104638	70979.1	101265	74824.3	42339	76674.7	163411	97676.7	29	384	28	1495	25.6856
Q61879	Q61879	MYH10_MOUSE	Myh10	NA	NA	NA	2105.67	1768.51	2288.56	NA	NA	NA	2280.96	2992.21	1931.54	5	52	3	1976	2.63158
Q61881	Q61881	MCM7_MOUSE	Mcm7	NA	3011.19	3192.12	3501.47	6492.98	3255.19	NA	NA	NA	1275.89	1755.39	1457.21	7	80	7	719	11.1266
Q61937	Q61937	NPM_MOUSE	Npm1	20963.9	10250.8	10326	19202.3	22595.6	12176.6	169860	NA	NA	10544.5	11128.8	11402	8	120	8	292	41.0959
Q61941	Q61941	NNTM_MOUSE	Nnt	19149	21191.3	17497.3	22877.9	18568.2	23560.3	NA	NA	30514.4	28107.9	31918	29493	26	293	26	1086	26.9797
Q61990	Q61990	PCBP2_MOUSE	Pcbp2	21430.2	23411.4	17766.9	30631.9	34742.7	29746.7	22557	18434.1	12230.2	14443.4	17772	14352.5	5	81	4	362	22.3757
Q62048	Q62048	PEA15_MOUSE	Pea15	NA	NA	NA	848.697	1061.95	1204.04	NA	NA	NA	883.248	937.06	1285.87	2	22	2	130	16.9231
Q62086	Q62086	PON2_MOUSE	Pon2	NA	NA	NA	895.942	576.506	NA	NA	NA	NA	597.847	471.825	488.409	3	47	3	354	13.2768
Q62087	Q62087	PON3_MOUSE	Pon3	8651.89	3735.1	5362.08	7132.45	6482.19	6491.31	NA	NA	18861.9	8600.13	6454.03	7859.75	4	55	4	354	15.5367
Q62093	Q62093	SRSF2_MOUSE	Srsf2	22950.2	32263.8	23002.9	47664.4	56749.8	39916.9	NA	14118.6	8801.03	34744.9	30378.9	35425.9	3	32	3	221	14.4796
Q62095	Q62095	DDX3Y_MOUSE	Ddx3y	NA	NA	NA	210.952	NA	NA	NA	NA	NA	NA	NA	NA	1	16	1	658	2.43161
Q62148	Q62148	AL1A2_MOUSE	Aldh1a2	6487.11	6984.9	7027.8	4174.03	6193.84	4400.64	NA	NA	NA	5433.88	5932.97	5319.94	2	20	2	518	3.861
Q62167	P16381;Q62095;Q62167	DDX3X_MOUSE	Ddx3x	23625.1	25474.5	24166.7	28226.3	35308.7	32122.4	51280.7	82754.8	182482	29678.8	25516.3	28923.3	34	404	6	662	61.0272
Q62186	Q62186	SSRD_MOUSE	Ssr4	12730.1	43845.5	44636.9	36879.1	28349.9	31985.5	14515	NA	24248.6	35716	27092.2	29080.5	7	96	7	172	55.814
Q62188	Q62188	DPYL3_MOUSE	Dpysl3	NA	4111.5	4992.3	4058.42	5577.98	4066.55	NA	NA	NA	3689.33	4436.17	3029.61	5	71	5	570	12.4561
Q62189	Q62189	SNRPA_MOUSE	Snrpa	5333.39	4570.1	4568.36	7133.49	5667.81	6971.09	NA	NA	NA	6564.62	6511.32	7118.13	7	93	6	287	32.4042
Q62203	Q62203	SF3A2_MOUSE	Sf3a2	NA	NA	NA	3497.7	3771.35	3659.47	NA	NA	NA	2850.39	2571.05	3144.76	2	18	2	475	3.78947
Q62230	Q62230	SN_MOUSE	Siglec1	8489.76	NA	NA	2924.5	5332.6	4041.52	35601	NA	NA	4100.75	3272.96	3124.25	11	135	11	1695	7.9646
Q62241	Q62241	RU1C_MOUSE	Snrpc	NA	NA	NA	2374.92	3436.96	3931.46	NA	NA	NA	1757.94	1926.19	2227.5	1	9	1	159	5.66038
Q62261	Q62261	SPTB2_MOUSE	Sptbn1	24022.5	17540.5	17999.9	16119.6	17600	15385.4	NA	21194.3	31935.2	14456	15078.3	13666	52	633	50	2363	26.788
Q62264	Q62264	THRSP_MOUSE	Thrsp	8572.46	4077.75	NA	3426.05	2093.82	3362.39	NA	NA	NA	1916.12	2109.01	1497.82	3	32	3	150	21.3333
Q62318	Q62318	TIF1B_MOUSE	Trim28	14393	8968.61	9252.82	5337.13	6733.42	5738.44	NA	NA	NA	4853.44	5235.02	5518.18	9	111	9	834	13.3094
Q62348	Q62348	TSN_MOUSE	Tsn	NA	NA	NA	3523.98	2796.02	3443.52	NA	NA	NA	2103.94	2311.23	2244.85	4	46	4	228	20.1754
Q62351	Q62351	TFR1_MOUSE	Tfrc	NA	5580.33	23543.6	2253.35	3931.53	2633.17	89302.8	27183.9	66390.3	2474.67	2317.67	3399.11	2	19	2	763	2.49017
Q62376	Q62376	RU17_MOUSE	Snrnp70	NA	6516.24	7369.05	12512	10364.2	10667.8	NA	NA	NA	9186.64	9861.25	11948.1	10	108	10	448	24.1071
Q62383	Q62383	SPT6H_MOUSE	Supt6h	NA	1896.11	NA	1831.95	2638.33	2370.61	NA	NA	NA	2843.42	2567.09	2507.86	4	44	4	1726	2.54925
Q62384	Q62384	ZPR1_MOUSE	Zpr1	3639.22	6001.25	9337.07	2042.55	2568.12	2431.16	NA	NA	NA	2110.7	2463.4	2573.36	5	61	5	459	13.2898
Q62393	Q62393	TPD52_MOUSE	Tpd52	NA	NA	NA	782.426	981.496	1596.38	NA	NA	NA	921.198	1056.31	676.235	1	14	1	224	6.25
Q62417	Q62417	SRBS1_MOUSE	Sorbs1	NA	10234.1	9180	3710.82	3831.58	4328.44	NA	NA	NA	4830.91	4557.65	4098.68	10	133	10	1290	10.3101
Q62418	Q62418	DBNL_MOUSE	Dbnl	24261	20791.5	19371.5	8618.9	9041.62	9173.47	32546.7	27777.9	19716.7	8966.79	7569.01	7911.25	6	66	6	436	15.1376
Q62419	Q62420;Q62419	SH3G1_MOUSE	Sh3gl1	NA	6671.09	9783.46	2622.94	4007.63	3606.55	NA	NA	NA	2870.45	2512.36	2494.69	3	28	2	368	7.6087
Q62422	Q62422	OSTF1_MOUSE	Ostf1	NA	9790.41	4364.26	2688.4	3995.57	2998.75	NA	NA	NA	1887.26	2821.16	3154.37	3	59	3	215	27.4419
Q62425	Q62425	NDUA4_MOUSE	Ndufa4	5508.53	7614.38	5013	87743.3	31784.7	38661.5	8163.76	10329.7	10713.4	73819.4	63775.6	64451.1	2	18	2	82	21.9512
Q62426	Q62426	CYTB_MOUSE	Cstb	32048.6	11544.5	11210.6	12002.9	12237.1	11224.6	NA	NA	NA	12345.9	12510.8	9640.48	5	57	5	98	58.1633
Q62433	Q62433	NDRG1_MOUSE	Ndrg1	NA	1594.47	2248.49	1342.02	2002.36	1422.92	NA	NA	NA	1446.9	1935.65	1374.8	3	47	3	394	11.9289
Q62446	Q62446	FKBP3_MOUSE	Fkbp3	13614.8	9159.62	11347.5	4576.96	5399.01	4672.53	NA	NA	34392.8	3981.06	4004.87	5221.64	6	81	6	224	36.1607
Q62448	Q62448	IF4G2_MOUSE	Eif4g2	NA	4968.58	8749.71	4389.66	6284.29	5851.69	NA	NA	NA	4257.68	3821.42	3977.26	7	75	7	906	8.27815
Q62452	Q62452	UD19_MOUSE	Ugt1a9	NA	4935.19	NA	11855.6	4528.39	7043.32	NA	NA	NA	8094.25	9111.06	10830.8	3	29	3	528	5.49242
Q62465	Q62465	VAT1_MOUSE	Vat1	69230.4	32466.6	35700.4	9443.94	10611.6	10477.3	57168.9	57806.5	31209.9	8973.91	8767.14	8076.56	10	165	10	406	40.6404
Q62523	Q62523	ZYX_MOUSE	Zyx	8546.12	7490.78	6110.95	2812.29	4447.65	3824.98	NA	18391.8	NA	3642.52	3243.05	2188.28	5	74	5	564	13.1206
Q63739	Q63739	TP4A1_MOUSE	Ptp4a1	NA	NA	NA	1667.01	1887.88	1762.9	NA	NA	NA	2057.3	1881.73	2220.66	2	15	1	173	8.67052
Q63829	Q63829	COMD3_MOUSE	Commd3	49523.1	24202.7	25532.3	2967.69	6030.83	3690.82	51079.6	44499.7	37525.7	3269.47	3744.1	4470.86	3	31	3	195	15.8974
Q63836	Q63836	SBP2_MOUSE	Selenbp2	NA	6720.22	5017.66	4382.98	4180.39	4420.81	NA	NA	NA	6743.67	3730.86	4610.97	2	31	2	472	6.5678
Q63844	Q63844	MK03_MOUSE	Mapk3	28065.4	12363.1	18754.7	2768.47	7488.65	4706.85	68219.7	171059	93357.3	4051.01	4089.07	3897.68	10	111	10	380	29.2105
Q63880	Q63880	EST3A_MOUSE	Ces3a	37040.8	38109.9	49311.1	57106.4	78639.1	51450.6	129218	55680.7	119576	61277.1	56942.4	60971.7	10	140	5	571	24.5184
Q63886	P70691;B2RT14;Q62452;Q6ZQM8;Q63886;Q64435;K9J7B2;D3Z748	UD11_MOUSE	Ugt1a1	NA	21921.6	23485	75452.2	64859.6	61247.6	NA	NA	NA	65816.5	78178.8	82719.6	15	169	8	535	31.5888
Q63932	Q63932	MP2K2_MOUSE	Map2k2	NA	NA	NA	5136.27	4135.65	5173.49	NA	NA	NA	3288.01	3510.68	3688.33	3	36	3	401	8.97756
Q63961	Q63961	EGLN_MOUSE	Eng	NA	4380.45	4857.5	2010.5	6205.99	2791.85	NA	NA	NA	3458.35	3448.86	3231.11	1	10	1	653	1.53139
Q64010	Q64010	CRK_MOUSE	Crk	15695.5	9771.08	11668.1	3363.93	6950.37	4897.33	NA	NA	NA	5105.84	6139.23	7120.53	8	101	8	304	33.2237
Q64012	Q64012	RALY_MOUSE	Raly	3591.24	7219.44	5774.82	3342.67	3945.99	3493.33	NA	NA	NA	4109.41	3980.57	3801.41	9	115	9	312	36.859
Q64105	Q64105	SPRE_MOUSE	Spr	88394.6	86557.3	81100.8	49825.2	98986	80388	134787	131204	100073	76842.1	76606.2	81517.3	9	120	9	261	45.977
Q64133	Q64133	AOFA_MOUSE	Maoa	NA	3144.12	NA	5922	2948.37	4179.44	NA	NA	NA	5197.83	4989.58	5849.49	5	51	5	526	9.69582
Q64152	Q64152	BTF3_MOUSE	Btf3	NA	2130.04	1679.37	3025.79	2770.9	2246.17	NA	NA	NA	2030.16	2064.88	2433.84	3	33	3	204	16.1765
Q64176	Q64176	EST1E_MOUSE	Ces1e	NA	NA	NA	1623.81	2200.56	1837.61	NA	NA	NA	1916.78	1318.24	1778.67	3	38	3	562	6.76157
Q64213	Q64213	SF01_MOUSE	Sf1	NA	11059.4	NA	3149.94	3849.73	3180.23	NA	NA	NA	1951.91	2431.7	2548.38	6	83	6	653	12.7106
Q64261	Q64261	CDK6_MOUSE	Cdk6	NA	NA	NA	1680.28	1837.05	1719.64	NA	NA	NA	1110.04	1448.44	1347.04	1	12	1	326	3.68098
Q64310	Q64310	SURF4_MOUSE	Surf4	NA	6118.62	6038.43	31196.8	31485	33363.8	NA	NA	NA	29774.8	28045.6	34613.7	3	26	3	269	9.66543
Q64324	Q64324	STXB2_MOUSE	Stxbp2	NA	11855.3	NA	5423.34	4313.67	5032.35	NA	NA	NA	4392.44	6994.25	4556.63	3	33	3	593	5.56492
Q64331	Q64331	MYO6_MOUSE	Myo6	NA	NA	NA	1450.99	1183.26	1029.22	NA	NA	NA	1101.19	1285.34	1298.8	4	44	4	1262	3.48653
Q64337	Q64337	SQSTM_MOUSE	Sqstm1	NA	NA	NA	301.803	NA	NA	NA	NA	NA	364.407	186.374	NA	1	15	1	442	3.39367
Q64339	Q64339	ISG15_MOUSE	Isg15	13715.2	24741	14980.4	16136.4	17225.4	24288.5	NA	NA	NA	16800.2	17435.4	17595.6	1	9	1	161	5.59006
Q64356	Q64356	SVS6_MOUSE	Svs6	NA	2409.92	4947.54	1073.91	3674.18	6427.27	NA	NA	NA	907.678	2219.94	1646.39	1	8	1	99	8.08081
Q64373	Q64373	B2CL1_MOUSE	Bcl2l1	NA	NA	NA	1939.58	1823.37	1511.51	NA	NA	NA	2350.97	1426.82	1946.98	2	20	2	233	8.58369
Q64374	Q64374	RGN_MOUSE	Rgn	321253	292571	470283	351802	567750	366879	530045	376804	204464	387345	497701	388930	17	234	17	299	78.2609
Q64378	Q64378	FKBP5_MOUSE	Fkbp5	7613.82	6772.05	7433.3	5888.81	6838.42	5731.66	NA	NA	NA	5959.49	5224.58	6828.56	6	66	6	456	14.4737
Q64433	Q64433;Q9JI95	CH10_MOUSE	Hspe1	243844	199883	163939	56390.8	55594.8	58896.5	473231	225756	260122	59530.9	76904.6	69220.9	17	201	6	102	197.059
Q64442	Q64442	DHSO_MOUSE	Sord	33174.2	46351.3	58075.4	102108	140664	107626	81048.6	55861.8	56559.6	121771	154843	155431	13	173	13	357	48.4594
Q64458	Q91X77;Q64458	CP2CT_MOUSE	Cyp2c29	NA	6841.67	14922.6	17914.2	21467.3	15887.6	NA	NA	NA	18162.5	21760.9	24972.8	9	106	6	490	21.6327
Q64459	Q64459;Q64481;Q9EQW4	CP3AB_MOUSE	Cyp3a11	14646.7	9106.26	18211.9	10286.9	17548.5	12924.3	76246.3	77392	92766.2	12020.4	13686.8	13471.5	6	63	3	504	12.5
Q64462	Q64462	CP4B1_MOUSE	Cyp4b1	NA	NA	NA	868.98	NA	865.929	NA	NA	NA	NA	NA	641.163	1	17	1	511	3.32681
Q64464	Q64464	CP3AD_MOUSE	Cyp3a13	27945	17568.4	25318.1	4476.84	5174.41	3003.22	32164.9	27140.5	36644.5	5879.57	4495.3	5504.49	7	80	6	503	15.9046
Q64471	Q64471	GSTT1_MOUSE	Gstt1	12016.9	22092.4	21327.4	27861	15787.5	23182.7	NA	NA	18946.7	20487.1	22576.9	19572.6	7	72	7	240	30
Q64481	Q64481	CP3AG_MOUSE	Cyp3a16	NA	NA	NA	886.694	1910.78	NA	NA	NA	NA	888.954	1263.37	2020.63	2	24	2	504	4.7619
Q64487	Q64487	PTPRD_MOUSE	Ptprd	NA	6453.47	NA	3679.89	5391.67	3875.98	NA	NA	NA	4034.68	3871.85	3593.79	9	105	9	1912	5.49163
Q64511	Q64511	TOP2B_MOUSE	Top2b	NA	3433.54	3195.53	3013.85	3728.18	3331	NA	NA	NA	3542.85	3201.57	3797.85	7	79	5	1612	4.90074
Q64514	Q64514	TPP2_MOUSE	Tpp2	6717.94	8178.12	5092.22	13471.1	13812.4	13140.8	NA	NA	NA	13883.7	12227.2	13317.4	16	199	16	1262	15.7686
Q64516	Q64516	GLPK_MOUSE	Gk	21871.5	22665.8	18350.6	21987	21993.9	25151.4	30642.6	18396.7	NA	24233.3	24533.3	20307.5	11	121	5	559	21.6458
Q64521	Q64521	GPDM_MOUSE	Gpd2	NA	13593.5	36349.3	12035.1	9317.73	10906.1	NA	116937	NA	14592.5	14599.1	13687.6	21	248	21	727	34.1128
Q64525	P10854;Q64525;Q64475;Q6ZWY9;P70696;Q64524;Q64478;Q9D2U9;Q8CGP2;Q8CGP0;P10853;Q8CGP1	H2B2B_MOUSE	Hist2h2bb	2677890	2405840	3064380	272286	675697	452235	4079740	3538600	4537580	327467	485597	521067	19	250	1	126	198.413
Q64669	Q64669	NQO1_MOUSE	Nqo1	NA	NA	NA	2140.55	7016.01	3039.38	NA	NA	NA	NA	NA	NA	1	8	1	274	2.91971
Q64674	Q64674	SPEE_MOUSE	Srm	38781.3	31304.5	31063.1	16017.3	18460.2	14273.4	26140.9	35498.4	36356.6	19192.9	17254.9	15054.9	8	93	8	302	30.7947
Q64685	Q64685	SIAT1_MOUSE	St6gal1	3029.96	3036.43	6191.85	10129	11439.1	9590.98	NA	NA	NA	10594.5	10700.5	9648.78	8	106	8	403	26.3027
Q64726	Q64726	ZA2G_MOUSE	Azgp1	NA	6245.54	NA	2098.18	2550.12	2949.34	NA	NA	NA	2657.49	2785.31	3003.04	4	51	4	307	16.6124
Q64727	Q64727	VINC_MOUSE	Vcl	28895.5	17042.7	15795.3	21680.2	19708.5	20133	NA	31029.8	24125.3	22006.1	20890.2	20050.4	36	437	36	1066	40.9944
Q64735	Q64735	CR1L_MOUSE	Cr1l	NA	NA	NA	2827.9	2802.03	2879.41	NA	NA	NA	2339.5	2211.38	2738.77	2	33	2	483	6.8323
Q64737	Q64737	PUR2_MOUSE	Gart	10997.1	7410.92	4943.32	7556.1	8027.28	7673.99	NA	NA	NA	7343.4	8246.74	8349.54	9	98	9	1010	9.70297
Q64FW2	Q64FW2	RETST_MOUSE	Retsat	NA	2213.63	NA	1814.77	1200.98	1798.94	NA	NA	NA	1987.31	1452.68	1928.61	2	29	2	609	4.7619
Q66GT5	Q66GT5	PTPM1_MOUSE	Ptpmt1	NA	1852.42	NA	4917.87	2625.69	5162.4	NA	NA	NA	4803.9	3826.16	4450.33	2	20	2	193	10.3627
Q68FD5	Q68FD5	CLH1_MOUSE	Cltc	18849.8	40489.2	30090.2	50880.6	49694.3	49529	15045.4	21886.3	19049.1	47595.6	48570.8	51322.7	49	624	49	1675	37.2537
Q68FE2	Q68FE2	ATG9A_MOUSE	Atg9a	NA	2625.14	NA	1546.96	NA	2403.48	NA	NA	NA	1518.74	1628.49	1009.04	2	26	2	839	3.09893
Q68FG2	Q68FG2	Q68FG2_MOUSE	Sptbn2	10885.3	7653.55	11592.8	7226.98	6919.95	7653.8	NA	NA	41662	6003.73	6690.68	6073.21	36	512	36	2388	21.4405
Q68FH4	Q68FH4	GALK2_MOUSE	Galk2	NA	2064.4	NA	1684.42	3095.32	3347.47	NA	NA	NA	2623.66	2802.16	3543.48	4	62	4	458	13.5371
Q68FL6	Q68FL6	SYMC_MOUSE	Mars1	NA	3817.8	2809.77	7085.05	6092.27	6317.02	NA	NA	NA	6570.06	6699.89	6698.9	11	124	11	902	13.7472
Q69ZQ1	Q69ZQ1	MYORG_MOUSE	Myorg	NA	NA	NA	2329.62	2624.85	2197.29	NA	NA	NA	1950.34	2253.07	2015	2	20	2	716	2.7933
Q69ZR2	Q69ZR2	HECD1_MOUSE	Hectd1	NA	6372.05	6780.87	2892.24	3243.63	3446.63	NA	NA	NA	3052.33	2658.53	2900.14	12	128	12	2618	4.88923
Q69ZS7	Q69ZS7	HBS1L_MOUSE	Hbs1l	NA	2070.85	3831.65	1670.81	1389.82	1591.68	NA	NA	NA	1443.03	1213.57	1386.2	7	89	7	682	13.0499
Q6A028	Q6A028	SWP70_MOUSE	Swap70	NA	2773.48	NA	2155.88	1994.12	2174.44	NA	NA	NA	1348.71	1909.07	1556.15	3	29	3	585	4.95726
Q6A068	A0A1W2P6Q8;A0A1W2P7S8;A0A1W2P7H4;Q6A068;A0A1W2P7Z8;A0A1W2P855	CDC5L_MOUSE	Cdc5l	NA	NA	1497.44	2385.76	2738.42	2771.2	NA	NA	NA	3439.14	2599.05	3356.43	5	60	1	802	7.4813
Q6A0A2	Q6A0A2	LAR4B_MOUSE	Larp4b	11747.7	6046.34	7324.78	2010.25	3294.51	3257.15	NA	NA	NA	2863.24	2816.77	2554.88	8	94	8	741	12.6856
Q6A0A9	Q6A0A9	F120A_MOUSE	FAM120A	34949.1	7102.58	37089.2	4142.78	6270.93	5660.89	NA	45658.2	56143.6	4325.63	5035.09	5786.61	16	218	16	1112	19.6043
Q6A4J8	Q6A4J8	UBP7_MOUSE	Usp7	NA	944.789	NA	2435.1	2634.55	2388.77	62892.1	NA	NA	1683.66	1997.43	1839.57	6	60	6	1103	5.43971
Q6AW69	Q6AW69	CGNL1_MOUSE	Cgnl1	NA	NA	NA	2034.22	2659.51	2340.83	NA	NA	NA	2159.11	2446.41	2637.21	8	89	8	1297	6.86199
Q6DFW4	Q6DFW4	NOP58_MOUSE	Nop58	7737.42	8131.13	7681.24	6434.17	4635.11	5201.42	NA	NA	NA	4790.24	5736.47	5734.26	8	108	8	536	20.1493
Q6DFZ1	Q6DFZ1	Q6DFZ1_MOUSE	Gbf1	NA	NA	NA	4338.02	3654.65	3548.14	NA	NA	NA	3671.57	4003.73	4046.44	3	31	3	1861	1.66577
Q6GQS1	Q6GQS1	SCMC3_MOUSE	Slc25a23	NA	NA	NA	747.666	1322.24	992.58	NA	NA	NA	1176.74	1109.13	1356.06	2	21	2	467	4.49679
Q6GQT9	Q6GQT9	NOMO1_MOUSE	Nomo1	12417.3	9633.05	13475.5	9419.52	9342.35	8036.32	NA	NA	15705.9	8428.77	9753.22	9673.18	11	137	11	1214	11.285
Q6GQW0	Q6GQW0	BTBDB_MOUSE	Btbd11	NA	NA	NA	3769.74	NA	3813.18	NA	NA	NA	4196.89	3300.03	3700.89	1	9	1	1109	0.811542
Q6GV12	Q6GV12	KDSR_MOUSE	Kdsr	NA	NA	NA	1335.61	1663.92	1020.2	NA	NA	NA	763.853	932.195	1227.86	3	35	3	332	10.5422
Q6IRU2	Q6IRU2	TPM4_MOUSE	Tpm4	22706.2	10230.5	16194.5	6841.58	4362.36	6343.71	22296.3	27769.6	18071.5	6155.52	6558.47	5741.88	9	108	9	248	43.5484
Q6IRU5	Q6IRU5	CLCB_MOUSE	Cltb	5222.41	3723.96	NA	12488.8	8976.23	13317.9	NA	NA	NA	12899.7	13208.7	12841.3	3	28	3	229	12.2271
Q6KAR6	Q6KAR6	EXOC3_MOUSE	Exoc3	NA	NA	NA	1427.22	1782.21	934.357	NA	NA	NA	1071.71	1157.24	941.679	3	40	3	755	5.29801
Q6NS46	Q6NS46	RRP5_MOUSE	Pdcd11	NA	NA	NA	1602.05	1332.97	1411.73	NA	NA	NA	1441.23	1314	875.727	1	16	1	1862	0.859291
Q6NSR8	Q6NSR8	PEPL1_MOUSE	Npepl1	NA	5514.64	6947.39	6247.52	6118.07	5892.97	NA	NA	NA	5974.29	7286.03	7139.87	6	64	6	524	12.2137
Q6NT99	Q6NT99	DUS23_MOUSE	Dusp23	11856.4	4981.77	6814.35	2668.24	3813.78	3928.78	NA	NA	NA	4288.37	3909.76	4543.45	5	49	5	150	32.6667
Q6NV83	Q6NV83	SR140_MOUSE	U2surp	NA	1444.2	NA	8623.71	4879.05	4101	NA	NA	NA	4101.82	4614.1	6847.48	5	54	5	1029	5.24781
Q6NVF9	Q6NVF9	CPSF6_MOUSE	Cpsf6	29721.6	18122.6	18715.8	6771.09	5644.6	5491.56	30824.2	44023.4	22398	4361.61	4842.51	5282.89	5	61	5	551	11.0708
Q6NWW9	Q6NWW9	FND3B_MOUSE	Fndc3b	NA	1662.62	NA	1233.65	NA	1081.02	NA	NA	NA	765.386	747.749	912.668	3	45	3	1207	3.72825
Q6NXL1	Q6NXL1	Q6NXL1_MOUSE	Sec24d	NA	4612.53	4117.02	8309.72	8159.23	8722.77	NA	NA	NA	7893.9	8498.61	9071.83	13	125	13	1032	12.1124
Q6NXN1	Q6NXN1	SZRD1_MOUSE	Szrd1	4830.91	4274.95	3831.83	610.584	3011.38	NA	NA	NA	NA	NA	1366.32	1498.4	1	8	1	152	5.26316
Q6NZB0	Q6NZB0	DNJC8_MOUSE	Dnajc8	NA	NA	NA	2082.5	4090.95	2615.12	NA	NA	NA	1302.2	1132.59	1259.25	2	17	2	253	6.71937
Q6NZC7	Q6NZC7	S23IP_MOUSE	Sec23ip	NA	NA	NA	4296.1	4799.02	4040.71	NA	NA	NA	4813.43	4719.06	5235	6	63	6	998	6.31263
Q6NZJ6	Q6NZJ6	IF4G1_MOUSE	Eif4g1	26686.1	17907.9	24352.2	24165.2	27203	23483.1	NA	NA	44709.1	20826.3	19216.5	21364.6	32	395	30	1600	24.6875
Q6NZR5	Q6NZR5	Q6NZR5_MOUSE	Skiv2l	9904.63	4566.03	4050.13	4362.02	4749.37	4697.42	NA	NA	NA	3938.77	3835.02	2877.82	5	53	5	1244	4.26045
Q6P069	Q6P069	SORCN_MOUSE	Sri	NA	8394.58	7556.73	10691.2	13135.4	11474.3	NA	NA	NA	11237.6	10578.1	11546.5	5	47	5	198	23.7374
Q6P1B1	Q6P1B1	XPP1_MOUSE	Xpnpep1	9078.83	5820.28	5924.01	3280.43	4502.6	4712.92	NA	NA	NA	4068.06	4329.4	5163.63	7	77	7	623	12.3596
Q6P1F6	Q6P1F6	2ABA_MOUSE	Ppp2r2a	NA	NA	NA	3378.74	5378.75	3506.01	NA	NA	NA	1703.25	1346.13	1632.62	4	42	3	447	9.39597
Q6P2K6	Q6P2K6;Q922R5	P4R3A_MOUSE	Ppp4r3a	NA	3008.7	2067.3	1109.49	1135.04	1025.72	NA	NA	NA	1094.19	984.49	1156.14	2	19	1	820	2.31707
Q6P3A8	Q6P3A8	ODBB_MOUSE	Bckdhb	NA	7086.24	6135.23	6442.13	6570.72	5360.82	NA	NA	NA	6575.7	6424.7	7882.03	3	50	3	390	12.8205
Q6P3D0	Q6P3D0	NUD16_MOUSE	Nudt16	NA	NA	NA	5021.58	4817.06	4105.18	NA	NA	NA	4577.99	4095.29	5249.27	6	58	5	195	29.7436
Q6P4S6	Q6P4S6	SIK3_MOUSE	Sik3	40040.2	6180.34	2392.94	1264.51	1020.7	1310.17	NA	NA	NA	1342.01	1130.54	774.493	3	42	3	1369	3.06793
Q6P4T2	Q6P4T2	U520_MOUSE	Snrnp200	NA	4823.67	NA	5321.79	4357.99	3944.78	NA	NA	NA	4234.83	3976.37	4851.94	22	236	22	2136	11.0487
Q6P542	Q6P542	ABCF1_MOUSE	Abcf1	17916.2	11675	14698.4	7059.58	10372.2	8505.37	NA	NA	NA	7255.25	7210.54	7609.55	17	216	17	837	25.8065
Q6P5D8	Q6P5D8	SMHD1_MOUSE	Smchd1	NA	NA	NA	297.877	NA	312.68	NA	NA	NA	217.925	NA	551.066	1	16	1	2007	0.79721
Q6P5E4	Q6P5E4	UGGG1_MOUSE	Uggt1	5441.23	6881.29	7720.3	9035.16	10548.9	10803.8	NA	NA	NA	10171.5	9725.64	10319.3	26	307	25	1551	19.7937
Q6P5F9	Q6P5F9	XPO1_MOUSE	Xpo1	NA	NA	NA	3930.2	3505.36	3511.3	NA	NA	NA	2772.9	2841.42	3664.13	10	108	10	1071	10.084
Q6P6J9	Q6P6J9	TXD15_MOUSE	Txndc15	2874.28	6278.77	4814.45	5147.47	5883.46	3800.83	NA	NA	NA	4110.47	5094.23	4461.06	2	30	2	344	8.72093
Q6P6M5	Q6P6M5	PX11C_MOUSE	Pex11g	NA	NA	NA	860.435	NA	NA	NA	NA	NA	NA	NA	886.327	1	12	1	241	4.97925
Q6P6M7	Q6P6M7	SPCS_MOUSE	Sepsecs	15063.3	10467.4	25174.8	5144.02	7789.59	5823.28	456866	53039.1	88079.2	6632.18	6821.69	6556.84	9	104	9	504	20.6349
Q6P8I4	Q6P8I4	PCNP_MOUSE	Pcnp	12036.1	12605.7	9716.55	6091.22	8262.23	5948.63	NA	NA	21306.6	6298.44	6424.17	6617.13	3	33	3	178	18.5393
Q6P8J2	Q6P8J2	SAT2_MOUSE	Sat2	NA	NA	NA	1353.86	774.462	823.76	NA	NA	NA	485.279	917.455	1173.51	1	14	1	170	8.23529
Q6P8K8	Q6P8K8	CBPA4_MOUSE	Cpa4	NA	2292.02	NA	761.731	4565.79	2011.26	NA	NA	NA	1847.14	NA	868.976	1	8	1	420	1.90476
Q6P8M1	Q6P8M1	TATD1_MOUSE	Tatdn1	NA	NA	NA	583.042	770.643	926.157	NA	NA	NA	611.854	519.643	758.714	1	11	1	295	3.72881
Q6P8X1	Q6P8X1	SNX6_MOUSE	Snx6	NA	3256.96	NA	4879.71	6153.02	5133.23	NA	NA	NA	4101.78	3055.36	3389.23	4	39	4	406	9.60591
Q6P9Q4	Q6P9Q4	FHOD1_MOUSE	Fhod1	NA	NA	NA	880.388	1204.64	855.856	NA	NA	NA	952.544	1194.37	827.272	2	23	2	1197	1.92147
Q6P9Q6	Q6P9Q6	FKB15_MOUSE	Fkbp15	10175.5	6719.36	7959.64	3992.02	4665.78	4607.66	NA	NA	NA	4078.81	4347.2	3543.23	12	151	12	1216	12.4178
Q6P9R2	Q6P9R2	OXSR1_MOUSE	Oxsr1	NA	3006.88	3605.42	3816.21	4608.39	3441.26	NA	NA	NA	4018.82	3959.29	3701.07	4	39	3	527	7.40038
Q6PA06	Q6PA06	ATLA2_MOUSE	Atl2	NA	55725.9	32017.1	19809.4	20256	21134.7	NA	NA	NA	22164.7	25475.1	27754.6	4	51	4	583	8.74786
Q6PAM1	Q6PAM1	TXLNA_MOUSE	Txlna	NA	NA	NA	2248.52	2823.08	2190.02	NA	NA	NA	1398.32	1319.41	1701.03	8	87	8	554	15.704
Q6PAR5	Q6PAR5	GAPD1_MOUSE	Gapvd1	NA	5069.73	5792.46	4141.71	4386.18	4587.94	NA	NA	NA	3095.72	3588.88	3235.03	5	50	5	1458	3.42936
Q6PAV2	Q6PAV2	HERC4_MOUSE	Herc4	NA	NA	NA	2271.51	1744.32	2623.64	NA	NA	NA	2388.36	2624.78	2206.18	4	47	4	1057	4.44655
Q6PB44	Q6PB44	PTN23_MOUSE	Ptpn23	NA	NA	NA	1743.62	1678.93	1640.9	NA	NA	NA	1777.45	1602.29	1522.7	3	32	3	1692	1.89125
Q6PB66	Q6PB66	LPPRC_MOUSE	Lrpprc	NA	6729.41	7543.58	6409.25	5196.26	6567.29	NA	NA	45185.7	7072.86	6601.83	7078.32	31	324	31	1392	23.2759
Q6PB93	Q6PB93	GALT2_MOUSE	Galnt2	NA	2701.72	NA	3167.26	3345.61	3796.59	NA	NA	NA	3263.5	3199.15	3013.36	1	10	1	570	1.75439
Q6PD03	Q6PD03	2A5A_MOUSE	Ppp2r5a	NA	NA	NA	2447.59	3262.71	3098.3	NA	NA	NA	2796.85	3370.87	3409.3	2	21	2	486	4.32099
Q6PD26	Q6PD26	PIGS_MOUSE	Pigs	NA	NA	NA	4023.51	4326.75	5766.69	NA	NA	NA	4559.33	4555.11	3942.11	2	16	2	555	2.88288
Q6PDG8	Q6PDG8	MON1A_MOUSE	Mon1a	NA	NA	NA	1413.18	1779.63	1528.05	NA	NA	NA	1254.64	1456.63	1875.41	2	22	2	556	3.95683
Q6PDI5	Q6PDI5	ECM29_MOUSE	Ecpas	NA	3263.53	5483.37	5019.98	5520.11	4833.97	NA	NA	NA	3649.24	3900.28	3914.49	11	134	11	1840	7.28261
Q6PDL0	Q6PDL0	DC1L2_MOUSE	Dync1li2	NA	NA	NA	1398.75	1255.68	1144.7	NA	NA	NA	995.137	1119.39	1064.28	4	57	4	492	11.5854
Q6PDM2	Q6PDM2	SRSF1_MOUSE	Srsf1	6736.73	10449.9	8448.67	27985.5	35082.9	25557.9	96773	23220.7	NA	19205.1	20615.7	19630	11	105	10	248	42.3387
Q6PDN3	Q6PDN3	MYLK_MOUSE	Mylk	NA	2918.53	NA	5148.24	6705.77	5805.53	NA	NA	NA	6916.88	7053.99	6820.39	7	70	7	1941	3.60639
Q6PDQ2	Q6PDQ2	CHD4_MOUSE	Chd4	NA	10971.6	52466.7	9078.96	10167.9	8554.69	173907	NA	56299.2	7104.07	8034.11	9232.13	16	166	7	1915	8.66841
Q6PDY2	Q6PDY2	AEDO_MOUSE	Ado	3160.62	4025.84	3425.81	1693.89	2221.21	1799.74	NA	NA	NA	1585.16	1620.53	1426.64	3	27	3	256	10.5469
Q6PE01	Q6PE01	SNR40_MOUSE	Snrnp40	NA	NA	NA	401.973	525.87	NA	NA	NA	NA	189.779	NA	NA	1	11	1	358	3.07263
Q6PE15	Q6PE15	ABHDA_MOUSE	Abhd10	NA	NA	NA	1111.7	NA	1015.96	NA	NA	NA	NA	1310.09	804.486	1	11	1	297	3.7037
Q6PER3	Q6PER3	MARE3_MOUSE	Mapre3	3284.43	2779.7	2563.45	4088.43	2950.52	2398.72	NA	NA	NA	3996.61	3802.13	2420.01	1	16	1	281	5.69395
Q6PF93	Q6PF93	PK3C3_MOUSE	Pik3c3	NA	NA	NA	317.933	587.873	258.005	NA	NA	NA	472.209	480.899	521.991	1	12	1	887	1.35287
Q6PFD9	Q6PFD9	NUP98_MOUSE	Nup98	NA	NA	NA	2197.13	1964.54	1722.23	NA	NA	NA	2263.94	2483.19	2391.49	2	29	2	1816	1.59692
Q6PFR5	Q6PFR5	TRA2A_MOUSE	Tra2a	NA	NA	NA	1616.14	3368.49	1407.25	NA	NA	NA	1207.37	656.49	1783	2	21	2	281	7.47331
Q6PGB6	Q6PGB6	NAA50_MOUSE	Naa50	NA	3179.71	NA	3131.04	5498.91	4540.6	NA	NA	6206.29	2171.19	2205.56	2050.93	7	75	7	169	44.3787
Q6PGC1	Q6PGC1	DHX29_MOUSE	Dhx29	20809.1	13308	1382.96	2201.01	2009.77	2227.56	NA	NA	NA	1880.13	1971.69	2078.78	4	43	4	1365	3.15018
Q6PGF5	Q6PGF5	Q6PGF5_MOUSE	Bms1	NA	3115.02	NA	1536.21	NA	1981	NA	NA	NA	1762.96	1254.55	1548.53	1	9	1	1284	0.700935
Q6PGF7	Q6PGF7	EXOC8_MOUSE	Exoc8	NA	3896.68	4982.29	1992.66	3875.22	2896.5	NA	NA	NA	2954.6	3415.66	2404.28	2	24	2	716	3.35196
Q6PGH2	Q6PGH2	JUPI2_MOUSE	Jpt2	NA	2695.07	NA	3755.12	2365.99	2650.36	NA	NA	NA	1446.23	2155.22	NA	1	14	1	190	7.36842
Q6PGL7	Q6PGL7	WASC2_MOUSE	Washc2	NA	1510.28	NA	1253.52	1571.68	1430.54	NA	NA	NA	813.567	1260.62	1132.68	2	28	2	1334	2.09895
Q6PHN9	Q6PHN9	RAB35_MOUSE	Rab35	NA	NA	NA	4118.74	3394.1	3800.92	NA	NA	NA	4226	3330.71	2950.48	5	54	5	201	26.8657
Q6PHQ8	Q6PHQ8	NAA35_MOUSE	Naa35	NA	NA	NA	2438.01	3080.94	3685.96	NA	NA	NA	2186.84	1443.28	2373.89	2	17	2	725	2.34483
Q6PHQ9	Q6PHQ9	Q6PHQ9_MOUSE	Pabpc4	35460.9	10547.7	9795.11	12372.7	14259	14269.1	NA	37570.1	18177.5	9142.11	7439.27	9943.23	14	152	13	660	23.0303
Q6PHZ2	Q6PHZ2	KCC2D_MOUSE	Camk2d	NA	1035.82	NA	1082.72	1059.57	1443.49	NA	NA	NA	1879.35	1049.54	1174.88	2	21	2	499	4.20842
Q6PI62	Q6PI62	GP173_MOUSE	Gpr173	NA	NA	NA	NA	NA	2022.03	NA	NA	NA	NA	2656.65	NA	1	7	1	373	1.87668
Q6PIP5	Q6PIP5	NUDC1_MOUSE	Nudcd1	NA	511.988	NA	1742.56	1576.29	1604	NA	NA	NA	2278.79	1976.66	2280.13	3	34	3	582	5.84192
Q6Q899	Q6Q899	DDX58_MOUSE	Ddx58	26130	11746.7	8335.27	7311.92	9488.3	8532.98	NA	NA	16366.5	8756.24	8336.15	8622.96	10	102	10	926	11.0151
Q6QD59	Q6QD59	SEC20_MOUSE	Bnip1	NA	NA	NA	3320.89	3229.09	3725.61	NA	NA	NA	3520.22	2882.15	3550.04	4	37	4	228	16.2281
Q6QI06	Q6QI06	RICTR_MOUSE	Rictor	NA	NA	NA	539.136	473.256	615.835	NA	NA	NA	466.528	490.223	614.311	1	11	1	1708	0.644028
Q6R0H7	Q6R0H7	GNAS1_MOUSE	Gnas	NA	6469.09	6153.77	5119.93	4232.44	5480.43	NA	NA	NA	4064.66	4898.5	4867.29	8	101	7	1133	8.91439
Q6TCG2	Q6TCG2	PAQR9_MOUSE	Paqr9	44945.2	7514.93	11012.1	11746.7	12352.3	11512.1	NA	NA	NA	12111.1	11861.1	12884	3	34	3	375	9.06667
Q6URW6	Q6URW6	MYH14_MOUSE	Myh14	NA	NA	NA	3216.33	3261.06	3669.66	NA	NA	NA	3073.58	3297.73	3308.94	7	65	7	2000	3.25
Q6VN19	Q6VN19	RBP10_MOUSE	Ranbp10	NA	1673.61	NA	2561.04	2524.76	3010.21	NA	NA	NA	2583.53	2188.16	1987.22	2	21	2	620	3.3871
Q6VNS1	Q6VNS1	NTRK3_MOUSE	Ntrk3	NA	NA	NA	NA	NA	681.471	NA	NA	NA	NA	NA	NA	1	10	1	825	1.21212
Q6WKZ7	Q6WKZ7	NOSTN_MOUSE	Nostrin	NA	NA	NA	881.407	NA	1115.76	NA	NA	NA	1203.63	1186.69	997.674	2	21	2	506	4.1502
Q6WKZ8	Q6WKZ8	UBR2_MOUSE	Ubr2	3408.82	2729.43	NA	1781.55	2468.9	1873.07	NA	NA	NA	1630.07	1571.49	1717.85	1	10	1	1755	0.569801
Q6WVG3	Q6WVG3	KCD12_MOUSE	Kctd12	26997.4	5924.35	3289.71	4835.54	5830.18	5408.13	NA	NA	NA	5766.31	4926.88	4859.91	6	74	5	327	22.63
Q6X893	Q6X893	CTL1_MOUSE	Slc44a1	NA	NA	NA	NA	757.859	643.204	NA	NA	NA	NA	356.628	503.815	1	14	1	653	2.14395
Q6XPS7	Q6XPS7	Q6XPS7_MOUSE	Tha1	NA	3990.32	NA	3171.3	2588.48	4178.84	NA	NA	NA	4345.97	3636.5	3467.81	5	52	5	400	13
Q6XVG2	Q6XVG2	CP254_MOUSE	Cyp2c54	NA	2299.28	1939.08	1429.6	3116.62	820.385	NA	NA	NA	1756.93	2622.72	1975.75	3	41	3	490	8.36735
Q6Y7W8	Q6Y7W8	GGYF2_MOUSE	Gigyf2	NA	10732.1	12804.6	5930.75	8074.43	8690.9	218321	27979.8	36830.8	5879	5378.26	3619.82	6	74	6	1291	5.73199
Q6ZPE2	Q6ZPE2;E9PXF8	MTMR5_MOUSE	Sbf1	NA	1739.16	2506.15	1423.44	713.792	1008.19	NA	NA	NA	1012.14	1113.36	1046.82	5	59	4	1867	3.16015
Q6ZPJ3	Q6ZPJ3	UBE2O_MOUSE	Ube2o	NA	5117.58	2604.19	1390.92	2776.55	1693.79	NA	NA	NA	1106.08	860.694	994.906	4	40	4	1288	3.10559
Q6ZPR6	Q6ZPR6	IBTK_MOUSE	Ibtk	NA	NA	NA	1063.57	609.493	1303.54	NA	NA	NA	778.247	1082.29	780.387	1	9	1	1352	0.66568
Q6ZQ08	Q6ZQ08	CNOT1_MOUSE	Cnot1	NA	3530.69	3071.44	2688.17	2813.94	2541.25	NA	NA	NA	2258.33	2214.43	2238.63	11	123	11	2375	5.17895
Q6ZQ38	Q6ZQ38	CAND1_MOUSE	Cand1	20501.5	18462.9	10175.8	9150.68	8429.88	9173.45	NA	55715.8	NA	7200.03	7399.35	7635.36	20	251	20	1230	20.4065
Q6ZQ58	Q6ZQ58	LARP1_MOUSE	Larp1	6934.28	3482.03	NA	8183.81	9713.24	8697.82	NA	NA	NA	6761.3	6746.33	6657.98	8	85	8	1072	7.9291
Q6ZQ73	Q6ZQ73	CAND2_MOUSE	Cand2	NA	NA	NA	1039.48	1597.66	1486.26	NA	NA	NA	2031.76	1697.26	1944.33	4	45	4	1235	3.64372
Q6ZQB6	A2ARP1;Q6ZQB6	VIP2_MOUSE	Ppip5k2	NA	1942.01	NA	1709.9	1876.65	2385.39	NA	NA	NA	1760.49	1947.69	1825.73	3	36	2	1129	3.18866
Q6ZQI3	Q6ZQI3	MLEC_MOUSE	Mlec	67282.1	74475.3	80107.3	25071.2	31026.5	26623	34725.8	76513.9	75181.2	27864.8	28274.6	31779.4	13	150	13	291	51.5464
Q6ZWM4	Q6ZWM4	LSM8_MOUSE	Lsm8	1716.76	NA	NA	2585.13	2436.47	2774.37	NA	NA	NA	2284.46	1995.44	2420	1	10	1	96	10.4167
Q6ZWN5	Q6ZWN5	RS9_MOUSE	Rps9	101604	199664	211835	124925	284021	207058	133479	111156	137810	210808	195527	217391	24	249	24	194	128.351
Q6ZWQ7	Q6ZWQ7	SPCS3_MOUSE	Spcs3	NA	7329.99	22378.6	13767.9	11554.9	13790.6	NA	16128.8	NA	14369.5	12807.6	13679.2	1	9	1	180	5
Q6ZWU9	Q6ZWU9	RS27_MOUSE	Rps27	21351.5	12839.5	3263.97	11151.3	14032.1	9854.89	NA	NA	NA	8398.47	9535.44	9328.18	3	36	3	84	42.8571
Q6ZWV3	Q6ZWV3	RL10_MOUSE	Rpl10	39691.6	54485.1	72900.1	58465.1	66350.1	68493.1	70613	39051.2	63197.7	42052.8	56657.1	45619.8	12	125	3	214	58.4112
Q6ZWV7	Q6ZWV7	RL35_MOUSE	Rpl35	167711	139996	168041	61306.9	75966.7	54461	55733.6	53031	67878.4	39206.5	38994.9	47317.9	6	75	6	123	60.9756
Q6ZWX6	Q6ZWX6	IF2A_MOUSE	Eif2s1	15588.6	10251.4	14858.5	15270.3	20729	16916.4	NA	15414.8	16364	14045.2	13194.1	14894.3	16	188	16	315	59.6825
Q6ZWY3	Q6ZWY3;Q6ZWU9	RS27L_MOUSE	Rps27l	8723.18	7716.16	6904.4	29166.3	28764.9	30709.9	NA	NA	NA	19900.4	18840.3	21552.2	3	38	1	84	45.2381
Q6ZWZ2	Q6ZWZ2	UB2R2_MOUSE	Ube2r2	NA	NA	NA	2350.58	NA	2320.77	NA	NA	NA	2153.03	2494.23	1735.73	1	11	1	238	4.62185
Q711T7	Q711T7	NADE_MOUSE	Nadsyn1	3819.12	5074.27	3097.36	2346.05	2615.27	2715.9	NA	NA	NA	2551.1	2313.75	2324.2	3	30	3	725	4.13793
Q71KT5	Q71KT5	ERG24_MOUSE	Tm7sf2	NA	NA	NA	3072.47	3670.28	2903.41	NA	NA	NA	2393.49	1950.94	2770.07	3	47	3	418	11.244
Q71KU9	Q71KU9	FGL1_MOUSE	Fgl1	NA	9000.33	16526.1	4375.81	5165.63	4041.68	NA	NA	NA	5869.81	4909.6	4716.52	7	76	7	314	24.2038
Q71LX4	Q71LX4	TLN2_MOUSE	Tln2	NA	1061.06	NA	777.255	754.715	820.375	NA	NA	NA	693.681	821.375	656.215	5	73	5	2375	3.07368
Q71RI9	Q71RI9	KAT3_MOUSE	Kyat3	8768.96	10165.9	13775.1	10247.6	7819.36	7958.32	NA	NA	NA	9917.22	9632.48	11701.3	3	37	3	455	8.13187
Q75N73	Q75N73	S39AE_MOUSE	Slc39a14	NA	NA	NA	10835.3	9130.86	7424.82	NA	NA	NA	3877.38	6026.84	5991.73	1	12	1	489	2.45399
Q76LS9	Q76LS9	MINY1_MOUSE	Mindy1	8874.86	7450.48	7009.64	3696.85	5314.54	4510.58	NA	NA	NA	4352	3476.58	3235.84	4	52	4	468	11.1111
Q76MZ3	Q76MZ3	2AAA_MOUSE	Ppp2r1a	33049	25000.2	27155.7	17518	26333	18136.1	NA	NA	NA	18214.8	20281.6	21895.9	13	147	9	589	24.9576
Q78IK2	Q78IK2	ATPMK_MOUSE	Atp5mk	NA	NA	2099.45	12352.5	5598.32	6504.56	NA	NA	NA	8075.65	8798.74	9095.24	3	41	3	58	70.6897
Q78IK4	Q78IK4	MIC27_MOUSE	Apool	NA	2713.78	2571.02	3586.37	2835.82	3086.78	NA	NA	NA	3686.82	3835.02	3100.28	3	35	3	265	13.2075
Q78IS1	Q78IS1	TMED3_MOUSE	Tmed3	NA	NA	NA	733.509	1155.9	1092.4	NA	NA	NA	845.555	884.954	956.328	1	10	1	221	4.52489
Q78J03	Q78J03	MSRB2_MOUSE	Msrb2	NA	1433.62	NA	2465.12	2177.49	2679.32	NA	NA	NA	2637.41	2284	1851.42	2	21	2	175	12
Q78JE5	Q78JE5	FBX22_MOUSE	Fbxo22	NA	NA	NA	3056.64	2531.62	2530.5	NA	NA	NA	3019.29	2857	2912.21	5	59	5	402	14.6766
Q78JT3	Q78JT3	3HAO_MOUSE	Haao	64396.6	143374	145396	162918	139995	151792	63442.1	220322	94096.7	149978	154354	152353	18	240	18	286	83.9161
Q78JW9	Q78JW9	UBFD1_MOUSE	Ubfd1	NA	NA	NA	2004.31	NA	NA	NA	NA	NA	1099.6	NA	1086.38	1	11	1	368	2.98913
Q78KK3	Q78KK3	S22AI_MOUSE	Slc22a18	NA	1518.43	2009.3	1758.62	2066.31	1405.1	NA	NA	NA	2168.66	2005.47	2439.05	3	47	3	406	11.5764
Q78PG9	Q78PG9	CCD25_MOUSE	Ccdc25	NA	3831.43	NA	2722.05	2968.2	2485.34	NA	NA	NA	2429.92	2277.96	2597.21	3	35	3	208	16.8269
Q78PY7	Q78PY7	SND1_MOUSE	Snd1	179212	186247	211193	162823	212207	209077	468626	319560	409270	163922	144900	153108	45	619	45	910	68.022
Q78ZA7	Q78ZA7	NP1L4_MOUSE	Nap1l4	NA	10670.2	NA	4512.73	5219.65	4430.4	NA	NA	NA	3024.49	3660.21	3878.35	5	60	3	375	16
Q791T5	Q791T5	MTCH1_MOUSE	Mtch1	20994.2	7162.53	17172.9	5192.95	4124.49	3195.99	51353.6	24954.2	40208.4	2966.9	3058.31	2339.47	2	21	2	389	5.39846
Q791V5	Q791V5	MTCH2_MOUSE	Mtch2	9228.38	12931.3	11381.2	17652	16753.8	16124	NA	22520.7	NA	25305.9	22002	27438.8	7	88	7	303	29.0429
Q792Z1	Q792Z1	Q792Z1_MOUSE	Try10	NA	NA	NA	15970.8	60959.8	24214.6	NA	NA	NA	12104.2	10008.2	11348.6	1	10	1	246	4.06504
Q793I8	Q793I8	TIFA_MOUSE	Tifa	NA	1540.71	NA	2380.47	1076.22	1358.44	NA	NA	NA	2074.49	1658.24	2024.34	7	81	7	184	44.0217
Q7M6Y3	Q7M6Y3	PICAL_MOUSE	Picalm	NA	7542.81	9680.13	8030.42	10199.4	8695.95	NA	NA	NA	8867.87	7497.94	9697.95	8	97	7	660	14.697
Q7TMB8	Q7TMB8	CYFP1_MOUSE	Cyfip1	6791.35	5339.65	6425.61	7151.33	6996.2	6371.59	NA	NA	NA	5405.29	6580.42	5586.19	16	180	8	1253	14.3655
Q7TMC8	Q7TMC8	FCSK_MOUSE	Fcsk	NA	NA	NA	1824.68	1358.93	1810.77	NA	NA	NA	1537.07	1317.51	1428.42	3	33	3	1090	3.02752
Q7TMF3	Q7TMF3	NDUAC_MOUSE	Ndufa12	NA	5018.03	3579.95	5024.02	2530.28	3814.38	NA	NA	NA	5352.58	4898.74	5141.02	6	71	6	145	48.9655
Q7TMK6	Q7TMK6	HOOK2_MOUSE	Hook2	NA	1966.45	NA	2548.65	6103.65	11822.9	NA	NA	NA	6950	3024.92	3018.18	2	18	2	716	2.51397
Q7TMK9	Q7TMK9	HNRPQ_MOUSE	Syncrip	31880.6	28956.3	30536.1	30061.3	35801.5	31869.1	33383.7	23148.5	25540.8	24872.7	24189.1	23240.9	20	233	15	623	37.3997
Q7TMM9	Q7TMM9;Q9CWF2	TBB2A_MOUSE	Tubb2a	32142	9671.7	7251.39	22289.2	14210.3	21180.2	NA	35256.3	NA	20763	19034.8	16740.3	4	52	2	445	11.6854
Q7TMQ7	Q7TMQ7	WDR91_MOUSE	Wdr91	NA	NA	NA	876.48	1216	1197.51	NA	NA	NA	948.914	1187.17	1209.15	3	35	3	748	4.67914
Q7TMR0	Q7TMR0	PCP_MOUSE	Prcp	NA	NA	NA	1520.21	2328.18	1977.42	NA	NA	NA	1827.63	2400.95	2232.58	2	24	2	491	4.88798
Q7TMS5	Q7TMS5	ABCG2_MOUSE	Abcg2	NA	NA	NA	2181.18	2354.56	2272.15	NA	NA	NA	1975.36	2309.11	2362.79	1	10	1	657	1.52207
Q7TMW6	Q7TMW6	CIAO3_MOUSE	Ciao3	NA	2119.74	NA	2735.29	1952.67	2797.38	NA	NA	NA	2665.35	2708.67	2497.74	4	49	4	476	10.2941
Q7TMY4	Q7TMY4	THOC7_MOUSE	Thoc7	NA	NA	NA	718.502	NA	NA	NA	NA	NA	515.434	565.277	589.837	1	13	1	204	6.37255
Q7TMY8	Q7TMY8	HUWE1_MOUSE	Huwe1	10037.8	5501.69	11220.3	4786.25	5979.9	4815.72	NA	NA	NA	3729.98	4156.58	3818.74	16	188	16	4377	4.29518
Q7TN29	Q7TN29	SMAP2_MOUSE	Smap2	NA	NA	NA	1929.47	1620.91	1908.94	NA	NA	NA	820.634	1606.58	1538.13	1	13	1	428	3.03738
Q7TNC4	Q7TNC4;Q9CYI4	LC7L2_MOUSE	Luc7l2	NA	NA	NA	3636.41	5192.68	3514.9	12590	NA	NA	1902.82	1464.69	1996.46	6	67	3	392	17.0918
Q7TNG5	Q7TNG5	EMAL2_MOUSE	Eml2	NA	3856.77	4116.81	6258.43	6814.25	6718.98	NA	NA	NA	6553.21	7205.34	6847.19	7	92	7	649	14.1757
Q7TNG8	Q7TNG8	LDHD_MOUSE	Ldhd	21309.2	25258.4	25202.2	23182.6	16631.5	20941.1	52882	50451.5	32033.8	23217.7	24915.6	25166.2	8	113	8	484	23.3471
Q7TNL5	Q7TNL5	Q7TNL5_MOUSE	Ppp2r5d	NA	NA	NA	979.629	843.415	1176.66	NA	NA	NA	446.623	689.9	931.986	1	14	1	595	2.35294
Q7TNP2	Q7TNP2	2AAB_MOUSE	Ppp2r1b	NA	1345.88	NA	949.522	NA	1310.62	NA	NA	NA	807.868	973.248	712.92	3	43	3	601	7.15474
Q7TNV0	Q7TNV0	DEK_MOUSE	Dek	9674.66	9655.05	NA	2577.68	4751.76	3058.06	156247	NA	NA	2516.58	2036.02	2684.2	5	48	5	380	12.6316
Q7TPC1	Q7TPC1	CDSN_MOUSE	Cdsn	NA	12342.9	NA	NA	9531.63	5312.95	NA	NA	NA	11054.5	2625.68	1937.05	1	9	1	561	1.60428
Q7TPE5	Q7TPE5	S7A6O_MOUSE	Slc7a6os	NA	NA	NA	672.726	515.456	660.853	NA	NA	NA	1000.15	1239.59	678.749	1	13	1	306	4.24837
Q7TPR4	Q7TPR4	ACTN1_MOUSE	Actn1	3303.25	3918.77	3410.7	6736.49	5047.27	5874.41	NA	NA	15806.9	5549.66	6743.95	5594.45	22	287	18	892	32.1749
Q7TPV4	Q7TPV4	MBB1A_MOUSE	Mybbp1a	NA	6202.66	3649.58	6564	6965.12	6481.18	NA	NA	NA	6536.49	6574.91	7229.09	11	153	11	1344	11.3839
Q7TQD2	Q7TQD2	TPPP_MOUSE	Tppp	NA	2129.37	NA	1568.32	3202.7	2032.69	NA	NA	NA	1319.05	1991.5	2199.76	2	23	2	218	10.5505
Q7TQG1	Q7TQG1	PKHA6_MOUSE	Plekha6	NA	NA	NA	1615.48	1293.33	1334.52	NA	NA	NA	1428.78	913.553	1224.14	2	25	2	1173	2.13129
Q7TQH0	Q7TQH0	ATX2L_MOUSE	Atxn2l	8904.22	6018.98	5958.37	3270.98	3896.51	3660.2	NA	22732.7	NA	2838.84	2699.01	2698.04	10	109	10	1049	10.3908
Q7TQI3	Q7TQI3	OTUB1_MOUSE	Otub1	NA	NA	NA	8597.27	5303.19	6647.65	NA	NA	NA	6838.95	7245.85	8253.14	5	54	5	271	19.9262
Q7TQK1	Q7TQK1	INT7_MOUSE	Ints7	NA	1667.19	NA	961.798	892.654	777.497	NA	NA	NA	935.109	1095.64	627.248	2	24	2	966	2.48447
Q7TQK5	Q7TQK5	CCD93_MOUSE	Ccdc93	NA	2107.83	NA	1969.86	1817.07	2136.52	NA	NA	NA	2180.74	2051.25	1895.78	6	58	6	629	9.22099
Q7TSC1	Q7TSC1	PRC2A_MOUSE	Prrc2a	NA	1228.76	NA	614.606	1096.18	826.531	NA	NA	NA	720.303	664.835	582.126	2	27	2	2158	1.25116
Q7TSH2	Q7TSH2	KPBB_MOUSE	Phkb	NA	8044.35	NA	1885.97	2846.82	3032	NA	NA	NA	2090.92	2296.97	2551.66	5	54	5	1085	4.97696
Q7TSI3	Q7TSI3	PP6R1_MOUSE	Ppp6r1	14108.5	6918.57	7677.52	2079.27	2301.06	2568.73	NA	NA	NA	2726.58	2365.85	2707.41	4	49	4	856	5.7243
Q7TSQ8	Q7TSQ8	PDPR_MOUSE	Pdpr	NA	NA	NA	NA	NA	775.937	NA	NA	NA	931.321	711.464	607.788	1	12	1	878	1.36674
Q7TSV4	Q7TSV4	PGM2_MOUSE	Pgm2	NA	5583.84	NA	5143.11	7619.53	6988.96	NA	NA	NA	6597.54	4555.08	5808.51	7	77	7	620	12.4194
Q7TT37	Q7TT37	ELP1_MOUSE	Elp1	NA	3597.66	NA	2433.92	3080.26	2834.62	NA	NA	NA	3053.6	2634.24	2902.63	6	72	6	1333	5.40135
Q7TT50	Q7TT50	MRCKB_MOUSE	Cdc42bpb	4448.41	2719.3	NA	2834.88	2859.86	2934.8	NA	NA	NA	2974.39	2706.37	2993.53	13	149	10	1713	8.69819
Q80SU7	Q80SU7	GVIN1_MOUSE	Gvin1	NA	NA	2268.36	1167.75	NA	946.761	NA	NA	NA	984.001	902.338	737.866	4	46	4	2427	1.89534
Q80SW1	Q80SW1;Q68FL4	SAHH2_MOUSE	Ahcyl1	8429.32	2839.36	5266.1	5518.35	4413.63	3987.54	NA	NA	NA	3315.59	4010.85	4376.97	5	55	3	530	10.3774
Q80SY4	Q80SY4	MIB1_MOUSE	Mib1	21898	18466.1	15877.3	22646.1	25303.6	26086.9	NA	NA	23263.8	24231.5	19705	19917.6	4	42	4	1006	4.17495
Q80SY5	Q80SY5	PR38B_MOUSE	Prpf38b	NA	3671.53	3171.37	2494.37	5943.08	3028.73	NA	NA	10652	1394.82	1722.29	2490.94	3	35	3	542	6.45756
Q80TL7	Q80TL7	MON2_MOUSE	Mon2	NA	2156.11	2411.94	1381.01	2844.41	2787.72	NA	NA	NA	2874.21	2472.57	2777.12	4	48	4	1715	2.79883
Q80TM9	Q80TM9	NISCH_MOUSE	Nisch	NA	3645.85	2569.64	2241.07	2076.55	1601.44	NA	NA	NA	1919.61	1610.66	1544.32	2	23	2	1593	1.44382
Q80U63	Q80U63	MFN2_MOUSE	Mfn2	NA	NA	NA	3416.11	2098.42	2887.72	NA	NA	NA	2878.35	3103.11	3104.22	4	38	3	757	5.01982
Q80U72	Q80U72	SCRIB_MOUSE	Scrib	NA	2901.11	NA	2777.3	2809.24	3492.79	NA	NA	NA	2955.37	3420.96	2500.23	7	79	7	1612	4.90074
Q80U78	Q80U78	PUM1_MOUSE	Pum1	NA	4651.38	NA	1385.76	1463.32	1248.44	NA	NA	NA	1009.93	1376.48	1154.44	2	21	2	1189	1.76619
Q80U93	Q80U93	NU214_MOUSE	Nup214	7865.86	4229.24	5527.93	1383.37	2089.43	1710.97	NA	NA	NA	1522.24	1761.04	1524.13	5	58	5	2085	2.78177
Q80U95	Q80U95	UBE3C_MOUSE	Ube3c	NA	NA	NA	1081.33	1119.01	1264.1	NA	NA	NA	1214.31	1086.28	1179.34	2	21	2	1083	1.93906
Q80UG1	Q80UG1	FADS6_MOUSE	Fads6	NA	NA	NA	2166.32	NA	1156.86	NA	NA	NA	NA	1467.78	2210.13	1	7	1	342	2.04678
Q80UG5	Q80UG5	SEPT9_MOUSE	Septin9	8580.02	7168.67	5218.02	5974.58	6662.89	6998.67	NA	NA	NA	5960.38	5538.17	5691.36	22	251	22	583	43.0532
Q80UJ7	Q80UJ7	RB3GP_MOUSE	Rab3gap1	NA	NA	NA	286.144	147.77	225.704	NA	NA	NA	319.12	473.55	308.265	1	17	1	981	1.73293
Q80UM3	Q80UM3	NAA15_MOUSE	Naa15	NA	4135.33	NA	8274.71	9497.15	8162.1	NA	NA	NA	5208.27	6535.5	6557.48	9	86	7	865	9.9422
Q80UM7	Q80UM7	MOGS_MOUSE	Mogs	67326.4	35942.8	36056.8	10536.6	12175.4	14249	NA	400066	58970.4	12193.4	11746.3	11299.2	10	118	10	834	14.1487
Q80UN9	Q80UN9	MOD5_MOUSE	Trit1	NA	NA	NA	623.151	789.475	847.949	NA	NA	NA	667.996	776.914	537.283	1	10	1	467	2.14133
Q80UU1	Q80UU1	ANKZ1_MOUSE	Ankzf1	NA	3595.79	NA	1175.28	717.737	1162.49	NA	NA	NA	1177.03	1306.58	818.294	4	51	4	748	6.81818
Q80UU9	Q80UU9	PGRC2_MOUSE	Pgrmc2	NA	5694.66	7987.33	7959.36	9196.5	9969.92	NA	NA	NA	11905.6	9687.98	13076.8	3	30	3	217	13.8249
Q80UW8	Q80UW8	RPAB1_MOUSE	Polr2e	NA	3735.3	NA	3307.69	2531.17	3771.1	NA	NA	NA	2788.98	3184.49	2236.52	2	23	2	210	10.9524
Q80UY1	Q80UY1	CARME_MOUSE	Carnmt1	NA	1589.06	NA	1015.13	1729.78	1479.02	NA	NA	NA	1005.71	1195.33	999.889	2	24	2	400	6
Q80V26	Q80V26	IMPA3_MOUSE	Bpnt2	NA	NA	NA	1071.7	NA	1341.62	NA	NA	NA	620.328	843.925	1238.16	1	12	1	356	3.37079
Q80V86	Q80V86	INT8_MOUSE	Ints8	NA	NA	NA	1568.68	1076.35	979.546	NA	NA	NA	1371.5	1165.71	1172.56	1	7	1	995	0.703518
Q80VD1	Q80VD1	FA98B_MOUSE	Fam98b	NA	NA	NA	1994.03	1454.46	1802.53	NA	NA	NA	1696.22	1664.55	1893.56	3	33	3	429	7.69231
Q80VI1	Q80VI1	TRI56_MOUSE	Trim56	NA	NA	NA	2869.88	1930.46	2958.79	NA	NA	NA	2872.16	2245.85	2504.28	2	25	2	734	3.40599
Q80VJ2	Q80VJ2	SRA1_MOUSE	Sra1	7662.77	3502	4499	3836.06	3958.77	3503.4	NA	NA	NA	4033.43	3233.17	3791.06	2	20	2	220	9.09091
Q80VJ3	Q80VJ3	DNPH1_MOUSE	Dnph1	NA	2125.22	NA	809.117	1349.74	1194.13	NA	NA	NA	986.172	1174.06	853.159	3	39	3	173	22.5434
Q80VP1	Q80VP1	EPN1_MOUSE	Epn1	NA	2181.6	NA	2630.43	5085.93	3553.03	NA	NA	NA	3722.4	3761.15	5288.62	3	33	1	575	5.73913
Q80VW5	Q80VW5	WHRN_MOUSE	Whrn	NA	12084.9	49693.1	7130.85	13292.6	20428.9	86456.6	30685.4	100595	4712.37	5380.28	5330.99	2	19	2	918	2.06972
Q80W00	Q80W00	PP1RA_MOUSE	Ppp1r10	NA	NA	NA	NA	NA	590.446	NA	NA	NA	713.972	495.159	675.055	1	8	1	888	0.900901
Q80W21	Q80W21	GSTM7_MOUSE	Gstm7	4750.2	7641.72	8454.46	7387.84	6893.62	7396	NA	NA	NA	6587.91	8346.09	7644.05	6	76	6	218	34.8624
Q80W22	Q80W22	THNS2_MOUSE	Thnsl2	NA	8137.59	7567.13	8181.75	8168.73	7482.46	NA	NA	NA	7423.84	7845.18	8704.43	7	91	7	483	18.8406
Q80W54	Q80W54	FACE1_MOUSE	Zmpste24	4197.87	6179.38	3124.89	6156.43	5727.59	5132.48	NA	NA	NA	5142.69	5343.68	4791.55	5	58	5	475	12.2105
Q80WC7	Q80WC7	AGFG2_MOUSE	Agfg2	NA	NA	NA	817.793	NA	733.705	NA	NA	NA	539.741	692.914	453.698	1	19	1	479	3.9666
Q80WG5	Q80WG5	LRC8A_MOUSE	Lrrc8a	NA	NA	NA	471.088	649.044	561.599	NA	NA	NA	210.399	516.609	NA	1	15	1	810	1.85185
Q80WJ7	Q80WJ7	LYRIC_MOUSE	Mtdh	32953.8	18367.8	21196	16451.3	21786.4	15332.1	178617	107588	183646	16441.6	16086.8	13411.1	13	171	13	579	29.5337
Q80WR5	Q80WR5	CA174_MOUSE	NA	5400.28	1891.69	NA	1118.38	1392.47	1010.64	NA	NA	NA	845.758	987.675	884.142	2	27	2	230	11.7391
Q80WS3	Q80WS3	FBLL1_MOUSE	Fbll1	NA	NA	NA	8575.7	NA	8093.69	NA	NA	NA	9014.54	8077.85	10888.6	1	11	1	314	3.50318
Q80WW9	Q80WW9	DDRGK_MOUSE	Ddrgk1	34613.7	32969.4	22093	8659.38	9827.67	8273.65	22743.8	33656.2	68647.2	9495.53	9280.74	10265.5	2	25	2	315	7.93651
Q80X19	Q80X19	COEA1_MOUSE	Col14a1	NA	3606.38	NA	2533.43	2626.07	2402.06	NA	NA	3402.06	1594.53	1094.86	1139.32	4	54	4	1797	3.00501
Q80X50	Q80X50	UBP2L_MOUSE	Ubap2l	NA	4266.7	2482.26	2019.39	2823.57	2408	NA	NA	NA	1664.37	1680.27	1763.43	6	92	6	1107	8.31075
Q80X71	Q80X71	T106B_MOUSE	Tmem106b	NA	NA	NA	642.109	745.523	567.576	NA	NA	NA	611.153	491.188	630.581	2	25	2	275	9.09091
Q80X73	Q80X73	PELO_MOUSE	Pelo	NA	904.175	2391.65	2185.65	1897.35	1863.72	NA	NA	NA	1406.59	1447.99	1361.35	6	63	6	385	16.3636
Q80X76	Q80X76	SPA3F_MOUSE	Serpina3f	NA	NA	NA	1735.27	1276.49	1456.59	NA	NA	NA	1486.93	1224.82	1022.62	3	42	3	445	9.4382
Q80X81	Q80X81	Q80X81_MOUSE	Acat3	325496	163504	149639	67533.1	151892	107305	327634	356519	210222	110952	142452	134486	3	37	2	397	9.3199
Q80X85	Q80X85	RT07_MOUSE	Mrps7	NA	NA	NA	2140.37	1138.52	2245.52	NA	NA	NA	1445.87	1747.81	2020.09	4	59	4	242	24.3802
Q80X90	Q80X90	FLNB_MOUSE	Flnb	9533.91	8495.42	9301.64	9445.12	10839.8	10109.1	NA	27879.9	NA	9571.14	10162.9	8594.57	53	667	52	2602	25.6341
Q80X95	Q6NTA4;Q80X95	RRAGA_MOUSE	Rraga	NA	NA	NA	2547.18	2622.79	2210.69	NA	NA	NA	2737.42	2138.84	2399.88	3	34	1	313	10.8626
Q80XI3	Q80XI3	IF4G3_MOUSE	Eif4g3	7791	6171.06	9728.68	4413.74	5737.31	4847.66	NA	NA	NA	4953.49	4453.19	3971.71	7	77	7	1579	4.8765
Q80XI4	Q80XI4	PI42B_MOUSE	Pip4k2b	NA	1082.78	NA	261.488	458.402	549.309	NA	NA	NA	268.96	NA	486.618	1	14	1	416	3.36538
Q80XL6	Q80XL6	ACD11_MOUSE	Acad11	10185.2	11850	12092.7	24056.6	12292.4	16653.1	NA	18082.7	12101.3	23913.5	22283	24164.6	15	182	15	779	23.3633
Q80XN0	Q80XN0	BDH_MOUSE	Bdh1	36003	98662.8	73920.9	72020.3	53690	66146.4	24964.5	30853	52165.8	82077.8	88046.5	81726.5	5	43	5	343	12.5364
Q80XQ2	Q80XQ2	TBCD5_MOUSE	Tbc1d5	NA	NA	NA	875.681	1167.78	877.361	NA	NA	NA	954.713	945.696	1059.94	2	23	2	815	2.82209
Q80XU3	Q80XU3	NUCKS_MOUSE	Nucks1	NA	5535.1	8080.81	5114.54	8282.14	8502.6	NA	NA	34437.7	5618.81	3977.25	4847.23	2	20	2	234	8.54701
Q80Y14	Q80Y14	GLRX5_MOUSE	Glrx5	NA	3470.95	4797.38	1077.69	578.59	916.731	NA	NA	NA	1452.78	1114.9	915.35	2	26	2	152	17.1053
Q80Y20	Q80Y20	ALKB8_MOUSE	Alkbh8	NA	NA	4348.18	7254.27	8765.21	13996.5	NA	NA	NA	3296.54	4367.32	4469.97	1	8	1	664	1.20482
Q80Y55	Q80Y55	BSDC1_MOUSE	Bsdc1	NA	NA	NA	748.557	1523	1215.04	NA	NA	NA	1261.44	1241.45	1397.6	1	10	1	427	2.34192
Q80Y81	Q80Y81	RNZ2_MOUSE	Elac2	NA	NA	NA	4233.46	3054.54	3713.58	NA	NA	NA	3192.29	3556.09	3095.98	3	31	3	831	3.73045
Q80YD1	Q80YD1	SUV3_MOUSE	Supv3l1	NA	NA	NA	749.081	578.822	743.357	NA	NA	NA	736.823	839.242	822.119	2	23	2	779	2.9525
Q80YE7	Q80YE7	DAPK1_MOUSE	Dapk1	NA	NA	NA	600.587	NA	NA	NA	NA	NA	NA	NA	NA	1	16	1	1442	1.10957
Q80YR4	Q80YR4	ZN598_MOUSE	Znf598	5456.29	NA	NA	576.865	1066.27	1153.63	NA	NA	NA	763.995	702.314	850.21	4	56	4	908	6.1674
Q80YR5	Q80YR5	SAFB2_MOUSE	Safb2	NA	NA	NA	1965.2	1506.94	2329.46	NA	NA	NA	1792.06	1711.71	1814.52	3	34	3	991	3.43088
Q80YV4	Q80YV4	PANK4_MOUSE	Pank4	NA	NA	NA	445.097	268.418	224.482	NA	NA	NA	499.105	489.862	226.019	1	14	1	820	1.70732
Q80ZM3	Q80ZM3	ETKMT_MOUSE	Mettl20	NA	NA	NA	720.098	827.072	1081.73	NA	NA	NA	972.542	1489.21	NA	1	10	1	255	3.92157
Q80ZS3	Q80ZS3	RT26_MOUSE	Mrps26	5197.23	5628.82	4479	3666.1	3756.64	4443.4	NA	NA	NA	3583.32	3565.64	3394.13	3	29	3	200	14.5
Q80ZX0	Q80ZX0	Q80ZX0_MOUSE	Sec24b	18317.6	7912.08	13384.7	2457	3006.6	2322.54	24728.8	37403.9	46816	2210.07	1937.12	2159.68	4	55	4	1251	4.39648
Q810A3	Q810A3	TTC9C_MOUSE	Ttc9c	NA	NA	NA	570.485	NA	514.768	NA	NA	NA	536.676	NA	473.382	2	27	2	171	15.7895
Q810A7	Q810A7	DDX42_MOUSE	Ddx42	NA	NA	NA	3851.6	6833.82	5299.25	NA	NA	NA	4918.94	4696.29	5667.49	6	63	6	929	6.78149
Q810B6	Q810B6	ANFY1_MOUSE	Ankfy1	NA	NA	NA	2047.35	1882.41	1669.03	NA	NA	NA	1698.85	2071.11	1811.88	4	58	4	1169	4.96151
Q811D0	Q811D0	DLG1_MOUSE	Dlg1	9624.21	15094.9	14149.5	13644.1	12650.1	13652.5	NA	NA	NA	13853.5	15498.4	12471.8	15	191	13	905	21.105
Q811U4	Q811U4	MFN1_MOUSE	Mfn1	NA	NA	1794.56	2671.53	2138.46	3834.08	NA	NA	NA	1200.48	1002.9	1134.65	2	22	2	741	2.96896
Q812E0	Q7TN98;Q7TN99;Q812E0	CPEB2_MOUSE	Cpeb2	NA	1135.62	NA	466.896	987.183	984.638	NA	NA	NA	763.971	991.229	528.954	2	28	1	521	5.37428
Q8BFP9	Q8BFP9	PDK1_MOUSE	Pdk1	NA	NA	NA	1216.69	1136.34	470.031	NA	NA	NA	636.354	1065.1	750.908	1	7	1	434	1.6129
Q8BFQ4	Q8BFQ4	WDR82_MOUSE	Wdr82	NA	NA	NA	2196.31	3413.42	2795.96	NA	NA	NA	3020.74	2246.03	2614.22	4	36	4	313	11.5016
Q8BFQ8	Q8BFQ8	GALD1_MOUSE	Gatd1	NA	2040.65	NA	925.044	1666.7	1551.55	NA	NA	NA	1485.14	1886.35	1352.02	3	43	3	220	19.5455
Q8BFR4	Q8BFR4	GNS_MOUSE	Gns	6723.48	6067.39	6325.39	4397.19	8029.23	6017.03	NA	NA	NA	6207.1	5734.85	4914.19	6	55	6	544	10.1103
[truncated: 1,907 more rows]

## Sheet: Fig2B-F_stats
Name	Precursors	Proteins	Total.Quantity	MS1.Signal	MS2.Signal	FWHM.Scans	FWHM.RT	Median.Mass.Acc.MS1	Median.Mass.Acc.MS1.Corrected	Median.Mass.Acc.MS2	Median.Mass.Acc.MS2.Corrected	MS2.Mass.Instability	Normalisation.Instability	Median.RT.Prediction.Acc	Average.Peptide.Length	Average.Peptide.Charge	Average.Missed.Tryptic.Cleavages
Bluto_20230417_AnM_con1_1_A1_1_3024.d	18104	2930	396000000	34238718637	757000000000	3.041	0.048	5.67622	1.66765	5.73906	2.19637	0	0.551974	0.1626	11.486	2.304	0.318
Bluto_20230417_AnM_con1_2_A2_1_3034.d	32560	4088	757000000	26208488903	371000000000	2.775	0.044	5.55117	1.71741	5.92419	2.23553	0	0.0530855	0.13179	11.843	2.301	0.276
Bluto_20230417_AnM_con1_3_A3_1_3044.d	32875	4216	766000000	25176078993	349000000000	2.758	0.044	5.41733	1.70138	5.61093	2.08043	0	0.0814158	0.110037	11.92	2.301	0.269
Bluto_20230417_AnM_con2_1_A5_1_3025.d	32629	4170	813000000	26343465726	441000000000	2.88	0.046	5.69152	1.73618	6.12293	2.16462	0	0.167191	0.12598	11.847	2.294	0.275
Bluto_20230417_AnM_con2_2_A6_1_3035.d	34157	4227	753000000	26599278574	385000000000	2.822	0.045	5.7664	1.63759	5.93842	2.40849	0	0.067681	0.129063	11.903	2.303	0.282
Bluto_20230417_AnM_con2_3_A7_1_3045.d	17931	2968	171000000	19609723065	146000000000	2.47	0.039	5.60404	1.6467	5.26885	2.52455	0	0.251208	0.10752	11.665	2.272	0.254
Bluto_20230417_AnM_con3_1_A9_1_3026.d	29754	3965	729000000	27812153135	489000000000	2.942	0.047	5.91109	1.68012	6.01566	2.19162	0	0.107615	0.140818	11.879	2.308	0.297
Bluto_20230417_AnM_con3_2_A10_1_3036.d	8961	1591	49900000	12362183653	69852713508	2.396	0.038	6.82432	1.83833	6.68391	2.84189	0	0.218696	0.128153	11.311	2.238	0.226
Bluto_20230417_AnM_con3_3_A11_1_3046.d	28702	3886	511000000	23164042505	265000000000	2.705	0.043	5.23135	1.66655	5.41982	2.46087	0	0.0945377	0.109914	11.83	2.305	0.289
Bluto_20230417_AnM_con4_1_C1_1_3027.d	35279	4030	720000000	23790209735	368000000000	2.837	0.045	6.15242	1.58653	6.10361	2.42033	0	0.0578946	0.131643	11.898	2.31	0.286
Bluto_20230417_AnM_con4_2_C2_1_3037.d	31035	3731	439000000	22581924738	238000000000	2.674	0.042	5.76547	1.62348	5.81678	2.41854	0	0.0686729	0.123322	11.847	2.32	0.294
Bluto_20230417_AnM_con4_3_C3_1_3047.d	30449	3740	453000000	23532105101	267000000000	2.69	0.043	5.55208	1.61189	5.83851	2.42192	0	0.0727768	0.114842	11.867	2.326	0.3
Bluto_20230417_AnM_con5_1_C5_1_3028.d	28216	3826	754000000	28590859572	515000000000	2.954	0.047	5.53954	1.69465	5.84875	2.14645	0	0.196812	0.13405	11.796	2.269	0.256
Bluto_20230417_AnM_con5_2_C6_1_3038.d	28120	3843	750000000	30320871176	497000000000	2.961	0.047	5.99198	1.71095	6.42973	2.19746	0	0.0783934	0.127266	11.847	2.296	0.285
Bluto_20230417_AnM_con5_3_C7_1_3048.d	30258	4130	779000000	29239183438	464000000000	2.927	0.046	5.1518	1.67474	5.60799	2.19418	0	0.086154	0.107506	11.77	2.28	0.257
Bluto_20230417_AnM_con2_4_C9_1_3029.d	27893	3855	812000000	31578254233	640000000000	2.986	0.047	5.80996	1.73136	5.95556	2.16079	0	0.313455	0.143781	11.946	2.293	0.286
Bluto_20230417_AnM_con2_5_C10_1_3039.d	29622	3964	784000000	30329847134	523000000000	2.977	0.047	5.54534	1.68095	6.07254	2.15284	0	0.127591	0.124728	11.827	2.29	0.275
Bluto_20230417_AnM_con2_6_C11_1_3049.d	28162	3975	652000000	27478414179	393000000000	2.885	0.046	5.31	1.64969	5.54534	2.19126	0	0.050134	0.106631	11.719	2.272	0.248
Bluto_20230417_AnM_con3_4_E1_1_3030.d	28109	3815	663000000	27186245174	456000000000	2.87	0.046	5.8916	1.62866	5.99475	2.09986	0	0.167396	0.118133	11.813	2.283	0.272
Bluto_20230417_AnM_con3_5_E2_1_3040.d	28605	3976	712000000	29942298363	497000000000	2.935	0.047	5.54561	1.74601	5.91065	2.08718	0	0.0780631	0.120751	11.862	2.297	0.277
Bluto_20230417_AnM_con3_6_E3_1_3050.d	28124	3938	580000000	26985700424	369000000000	2.834	0.045	5.43747	1.62929	5.8831	2.27254	0	0.0440814	0.10334	11.76	2.278	0.254
Bluto_20230417_AnM_con6_1_E5_1_3031.d	29011	3664	485000000	24364808652	297000000000	2.682	0.043	5.88336	1.63463	5.85357	2.25637	0	0.0775607	0.117416	11.871	2.315	0.295
Bluto_20230417_AnM_con6_2_E6_1_3041.d	28959	3819	454000000	24562224298	300000000000	2.678	0.042	5.36627	1.67653	5.51568	2.26045	0	0.088696	0.115351	11.864	2.312	0.284
Bluto_20230417_AnM_con6_3_E7_1_3051.d	30340	3763	551000000	24954741042	329000000000	2.703	0.043	5.32183	1.65982	5.41143	2.22745	0	0.0715945	0.104502	11.869	2.311	0.284
Bluto_20230417_AnM_con7_1_E9_1_3032.d	2638	757	33100000	16071234343	124000000000	2.097	0.033	6.08431	1.51025	6.06545	2.32985	0	1	0.145558	11.744	2.067	0.11
Bluto_20230417_AnM_con7_2_E10_1_3042.d	22953	3451	451000000	25529418338	317000000000	2.716	0.043	5.38825	1.65442	5.52536	2.2928	0	0.098362	0.106455	11.759	2.287	0.269
Bluto_20230417_AnM_con7_3_E11_1_3052.d	28364	3875	630000000	26927709590	383000000000	2.803	0.044	5.19796	1.66739	5.51667	2.16831	0	0.0572361	0.0964949	11.777	2.28	0.255

## Sheet: Fig2B-F_pg.matrix
Protein.Group	Protein.Ids	Protein.Names	Genes	First.Protein.Description	Bluto_20230417_AnM_con1_1_A1_1_3024.d	Bluto_20230417_AnM_con1_2_A2_1_3034.d	Bluto_20230417_AnM_con1_3_A3_1_3044.d	Bluto_20230417_AnM_con2_1_A5_1_3025.d	Bluto_20230417_AnM_con2_2_A6_1_3035.d	Bluto_20230417_AnM_con2_3_A7_1_3045.d	Bluto_20230417_AnM_con3_1_A9_1_3026.d	Bluto_20230417_AnM_con3_2_A10_1_3036.d	Bluto_20230417_AnM_con3_3_A11_1_3046.d	Bluto_20230417_AnM_con4_1_C1_1_3027.d	Bluto_20230417_AnM_con4_2_C2_1_3037.d	Bluto_20230417_AnM_con4_3_C3_1_3047.d	Bluto_20230417_AnM_con5_1_C5_1_3028.d	Bluto_20230417_AnM_con5_2_C6_1_3038.d	Bluto_20230417_AnM_con5_3_C7_1_3048.d	Bluto_20230417_AnM_con2_4_C9_1_3029.d	Bluto_20230417_AnM_con2_5_C10_1_3039.d	Bluto_20230417_AnM_con2_6_C11_1_3049.d	Bluto_20230417_AnM_con3_4_E1_1_3030.d	Bluto_20230417_AnM_con3_5_E2_1_3040.d	Bluto_20230417_AnM_con3_6_E3_1_3050.d	Bluto_20230417_AnM_con6_1_E5_1_3031.d	Bluto_20230417_AnM_con6_2_E6_1_3041.d	Bluto_20230417_AnM_con6_3_E7_1_3051.d	Bluto_20230417_AnM_con7_1_E9_1_3032.d	Bluto_20230417_AnM_con7_2_E10_1_3042.d	Bluto_20230417_AnM_con7_3_E11_1_3052.d	# of peptides	# of unique peptides	Sum_Length	Sequence.Length	Protein_sequence_coverage (%)
A0A075B6D5	A0A075B6D5	A0A075B6D5_MOUSE	Igkv19-93	Immunoglobulin kappa chain variable 19-93	NA	NA	1869.12	1396.99	2007.4	NA	1802.97	NA	1108.68	1601.12	NA	2650.88	1256.76	NA	1556.88	NA	2104.71	1341.83	NA	1290.64	1602.49	NA	1325.47	2201.18	NA	NA	1791.02	1	1	16	114	14.0351
A0A0B4J1G0	A0A0B4J1G0	FCG3A_MOUSE	Fcgr4	Low affinity immunoglobulin gamma Fc region receptor III-A	2079.27	2479.83	3709.95	3178.53	3006.98	NA	5292.38	NA	2987.93	3062.52	2373.72	NA	NA	3794.22	3166.03	4526.89	3639.33	5202.92	3285.12	4670.05	2460.26	2653.72	3515.62	2680.68	NA	4281.64	NA	1	1	10	249	4.01606
A0A140LIS8	A0A140LIS8	A0A140LIS8_MOUSE	Gm4756	Predicted gene 4756	3027.58	6455.2	5648.9	5253.13	6329.97	NA	5452.36	NA	4355.05	5247.97	4589.77	4960.25	6404.88	4088.25	4844.61	3680.49	4098.03	3847.39	5201.42	5848.09	7876.71	3478.29	4663.1	4898.23	NA	NA	5310.68	3	3	32	335	9.55224
A0A140T8M1	A0A140T8M1;P04946;P01647;P01648;P01644;P01645;P01646	A0A140T8M1_MOUSE	Igkv10-96	Immunoglobulin kappa variable 10-96 (Fragment)	8096.49	4823.75	5270.12	5480.1	6253.4	3968.97	5774.98	NA	4394.57	5738.35	5239.89	5028.41	4585.46	4829.79	5729.85	4772.1	6658.79	4574.52	4144.93	4200.37	4517.92	3937.42	3884.2	4399.24	NA	3590.43	4053.27	2	2	16	115	13.913
A0A140T8M2	P01635;A0A140T8M2	A0A140T8M2_MOUSE	Igkv12-44	Immunoglobulin kappa variable 12-44 (Fragment)	NA	1351.22	1193.14	1122.74	1220.68	NA	1787.49	NA	902.968	1362.85	979.009	1205.42	1041.07	1530.92	1282.78	1543.84	1887.55	1401.03	851.47	1698.34	NA	1072.82	1223.62	846.285	NA	1317.33	1257.91	2	1	23	115	20
A0A140T8M3	A0A140T8M3	A0A140T8M3_MOUSE	Igkv8-30	Immunoglobulin kappa chain variable 8-30 (Fragment)	NA	987.832	1152.01	1239.55	1468.82	NA	1993.86	NA	NA	1657.06	1218.65	1981.65	2018.99	1411.08	1648.46	2684.8	2836.18	1281.07	954.415	1018.35	1428.29	3256.71	973.026	970.288	NA	1055.54	1206.19	3	2	39	121	32.2314
A0A140T8M6	P01660;A0A140T8M6	A0A140T8M6_MOUSE	Igkv3-5	Immunoglobulin kappa chain variable 3-5 (Fragment)	7938.46	7081.39	6818.66	4838.06	6084.24	7365.64	7124.4	NA	7337.26	6594.35	9604.74	10122	5156.64	5781.78	5755.2	7399.12	8913.49	6321.81	6154.09	4760	7354.76	7340.66	9231.78	7919.5	NA	5898.48	5704.05	1	1	11	119	9.2437
A0A286YCV9	A0A286YCV9	A0A286YCV9_MOUSE	Kif13b	Kinesin family member 13B	18693.3	17488.8	17188.5	16612.3	16478.4	16020.4	17671.7	16619.2	16759.5	19139.5	17318.2	17926.1	17646.9	18237	16136.4	15774.2	16598.4	17385.2	18721.5	16467.8	18007.9	16833.4	16844.7	16902.6	270895	15961.2	15650.8	36	34	415	1847	22.4689
A0A286YCX6	A0A286YCX6	A0A286YCX6_MOUSE	Trappc8	Trafficking protein particle complex 8	3516.41	3465.5	3002.93	3274.32	2960.12	NA	3434.67	NA	2906.2	3506.35	2673.95	3001.04	3179.14	2888.95	2715.23	3263.71	2692.98	2775.26	2766.91	2852.8	3000.84	2576.83	3121.2	2484.77	NA	3021.49	2842.2	7	7	67	1437	4.66249
A0A571BF69	A0A571BF69	A0A571BF69_MOUSE	Mgam	Maltase-glucoamylase	NA	1411.86	1700.11	1558.16	1528.74	1814.56	2303.38	NA	1646.8	1843.81	1570.96	NA	NA	2197.79	1793.34	2045.81	1770.7	1781.24	1484.21	1795.17	1294.6	NA	2036.99	1608.93	NA	NA	1984.3	2	2	17	3616	0.470133
A0A7N9VSG0	A0A7N9VSG0	A0A7N9VSG0_MOUSE	Spata5l1	Spermatogenesis-associated 5-like 1	12786.2	24354.1	23393.5	23664.4	22046.6	10683.3	19445.3	15683.9	18017.7	19083.9	14010.1	13073.1	29987.8	25361.5	34092.5	26452.2	29526.4	29358	20656.4	24253.5	25373.2	13664.5	14363.4	17313.1	NA	19032.6	23742.5	1	1	12	747	1.60643
A0JNU3	A0JNU3	LPP60_MOUSE	Aspg	60 kDa lysophospholipase	20387.6	23537.5	31824.9	26071.9	22403.2	15567	25402.5	18216.9	28316.1	21421	16707	30342.7	12948.6	29853.2	29179.9	19136.7	21191.5	26094.3	26307.8	19153.3	10754.9	30156.9	19697.6	29007.8	225129	28254.3	27535.3	12	12	149	564	26.4184
A1L314	A1L314	MPEG1_MOUSE	Mpeg1	Macrophage-expressed gene 1 protein	3364.54	3963.68	3646.79	3893.97	3182.61	4383.18	3604.68	NA	4196	3782.18	3441.74	3666.96	4246.15	3540.1	3295.82	3028.6	3388.9	3633.64	3126.46	4137.32	4469.65	3566.57	3262.95	3757.15	NA	3719.17	3510.13	4	4	39	713	5.46985
A2A432	A2A432	CUL4B_MOUSE	Cul4b	Cullin-4B	2568.57	NA	1707.82	1974.01	1754.49	NA	1691.34	NA	NA	1659.18	NA	NA	2259.74	1939.85	1792.9	1393.52	1793.84	2475.95	1610.08	NA	2464.27	1824.06	4320.06	NA	NA	NA	1923.1	3	3	40	970	4.12371
A2A5R2	A2A5R2	BIG2_MOUSE	Arfgef2	Brefeldin A-inhibited guanine nucleotide-exchange protein 2	8471.19	8638.81	8725.43	10637.3	10014.3	2563.29	10362.2	NA	8830.3	8268.34	6602.24	7680.22	7788.86	9441.83	9441.48	9517.23	10037.3	9395.65	8851.4	10138.8	10905.5	7538.46	8616.28	9151.39	NA	8378.86	10065.9	18	12	199	1792	11.1049
A2A7S8	A2A7S8	K1522_MOUSE	Kiaa1522	Uncharacterized protein KIAA1522	NA	2780.82	2981.94	3030.49	2213.72	3709.58	3001.61	8678.94	2287.03	3408.57	3357.58	2975.59	2366.97	2911.37	3010.35	2586.38	2661.56	2587.53	2755.89	2298.55	2290.29	3159.64	2924.67	2846.46	NA	3037.26	3335.37	6	6	87	1013	8.58835
A2A8L5	A2A8L5;Q64487	PTPRF_MOUSE	Ptprf	Receptor-type tyrosine-protein phosphatase F	9815.79	11788.3	11504.9	9333.2	9021.58	12554.4	10792.3	10204.3	10782.3	10999.6	11574.2	12336.8	7695.25	10209.2	9081.46	8947.03	9516.1	10315.3	10093.9	10212.1	9356.77	10672.4	12495.7	12805	NA	10708.3	10692.4	19	16	234	1898	12.3288
A2A8Z1	A2A8Z1	OSBL9_MOUSE	Osbpl9	Oxysterol-binding protein-related protein 9	NA	1604.03	1579.5	1603.5	1545.86	NA	1282.48	NA	1212.33	1911.99	1829.52	1847.3	1552.73	1735.07	1421.38	NA	1394.28	1527.99	1759.51	1420.38	1176.58	1396.38	903.98	NA	NA	1882.55	1928.63	3	3	30	736	4.07609
A2ADY9	A2ADY9	DDI2_MOUSE	Ddi2	Protein DDI1 homolog 2	27220.2	32419.2	34029.1	30299.5	29841.2	33057.1	31723	26070.7	33678	27995.4	28867.3	32047.1	28041.7	30805.7	30423.4	30512.3	29027.3	30714.7	28794.1	31517.9	30083.9	34237	33899.6	31878.6	483576	33727.9	31264.3	11	11	144	399	36.0902
A2AGT5	A2AGT5	CKAP5_MOUSE	Ckap5	Cytoskeleton-associated protein 5	NA	2259.3	1939.98	2084.94	2107.3	2478.91	2084.81	NA	1978.9	2423.62	1920.57	2389.36	1753.39	2284.97	2578.58	2320.06	2643.21	2260.71	2586.79	2555.63	2432.81	2244.16	2912.07	2011.07	NA	2355.8	2631.82	9	9	101	2032	4.97047
A2AIL4	A2AIL4	NDUF6_MOUSE	Ndufaf6	NADH dehydrogenase (ubiquinone) complex I, assembly factor 6	NA	1512.99	NA	1479.14	1714.43	NA	2260.01	NA	1313.93	1453.63	NA	NA	NA	2743.34	NA	NA	2110.44	1717.69	NA	2063.53	NA	1420	1830.55	1282.22	NA	NA	NA	1	1	10	333	3.003
A2AJ15	A2AJ15	MA1B1_MOUSE	Man1b1	Endoplasmic reticulum mannosyl-oligosaccharide 1,2-alpha-mannosidase	NA	NA	NA	771.554	858.857	NA	NA	NA	NA	NA	NA	NA	NA	NA	941.069	1155.85	NA	1366.64	898.362	NA	1140.3	NA	NA	NA	NA	NA	1000.71	2	2	22	658	3.34347
A2AJI0	A2AJI0	MA7D1_MOUSE	Map7d1	MAP7 domain-containing protein 1	5388.29	7093.27	8399.35	8207.82	7310.56	24187.5	6953.12	5752.95	8271.8	6990.97	8829.41	7817.7	7084.61	7608.03	8477.26	6879.14	8251.42	8068.6	9736.47	8727.85	8125.31	12070.7	10707	8642.88	NA	10470.1	7817.66	6	6	69	846	8.15603
A2AJL3	A2AJL3	FGGY_MOUSE	Fggy	FGGY carbohydrate kinase domain-containing protein	24493.1	26062.8	27049.3	26539.8	26563.9	12513	26180.8	18810	23156	33740.7	27233.3	26476.2	28878	23272.6	25683.9	27659.7	26398	23329.9	26434.5	27614.6	25285.7	22826.4	23726.2	24128.8	80956.7	18814.5	24351.6	9	9	122	552	22.1014
A2AKK5	A2AKK5	ACNT1_MOUSE	Acnat1	Acyl-coenzyme A amino acid N-acyltransferase 1	NA	1745.33	1705.41	1325.13	1515.02	2926.37	1601.88	NA	1630.52	1300.71	1684.99	2760.84	1442.89	1502.86	1731.42	1609.47	1330.03	1160.8	1196.33	1232.09	1400.12	1819.22	1973.8	2340.28	NA	1300.41	1785.85	4	4	56	416	13.4615
A2ALU4	A2ALU4	SHRM2_MOUSE	Shroom2	Protein Shroom2	2558.85	1671.36	1548.68	1152.62	1166.72	2256.95	1614.44	NA	1296.71	1516.6	1572.21	2486.51	1564.95	1628.05	1047.63	1738	1521.17	1372.31	1712.7	NA	1373.54	1061.78	1658.39	1455.52	NA	1095.25	1270.8	1	1	13	1481	0.877785
A2ALV5	A2ALV5	SHOC1_MOUSE	Shoc1	Protein shortage in chiasmata 1 ortholog	NA	2652.91	2085.91	1693.05	1457.65	NA	NA	NA	3180.31	NA	NA	1533.59	NA	2540.44	2956.7	2526.24	2535.27	2602.95	1833.84	1876.5	NA	3171.71	2042.98	2219.79	NA	2796.51	2381.92	1	1	10	1481	0.675219
A2ALW5	A2ALW5	DJC25_MOUSE	Dnajc25	DnaJ homolog subfamily C member 25	NA	1452.41	1048.93	1608.34	1655.64	NA	1501.82	NA	940.461	1506.66	1705.53	NA	1220.01	1201.57	1706.63	1194.86	1665.31	1012.28	1421.82	1333.23	1112.9	NA	1115.59	1158.58	NA	1924.83	1419.41	3	3	38	357	10.6443
A2AN08	A2AN08	UBR4_MOUSE	Ubr4	E3 ubiquitin-protein ligase UBR4	7859.53	6228.36	6346.48	6155.07	5746.85	5416.77	6708.05	NA	5690.77	6538.64	5622	5998.97	6493.27	6188.94	5888.58	6398.08	6178.68	5868.71	5965.19	5867.98	5973.06	5126.53	5433.96	6112.32	NA	4996.55	5514.42	34	34	380	5180	7.33591
A2APT9	A2APT9	KLD7A_MOUSE	Klhdc7a	Kelch domain-containing protein 7A	11442.2	8063.13	6948.53	7393.61	7842.38	3463.03	7201.95	3915.02	5668.5	8637.72	7073.12	7552.02	6974.09	7126.26	6940.83	8078	7400.43	5681.17	6711.84	7606.92	8424.16	6289.66	7039.09	7136.25	NA	5159.44	6962.97	5	5	53	773	6.8564
A2AQ07	A2AQ07	TBB1_MOUSE	Tubb1	Tubulin beta-1 chain	NA	1993.9	2035.34	1299.27	1170.33	NA	NA	NA	1510.27	NA	NA	NA	921.818	NA	NA	NA	NA	NA	1444.79	1969.91	NA	NA	NA	NA	NA	NA	NA	1	1	15	451	3.32594
A2AQ19	A2AQ19	RTF1_MOUSE	Rtf1	RNA polymerase-associated protein RTF1 homolog	NA	NA	NA	NA	1960.98	NA	2263.15	NA	1578.16	672.974	NA	NA	1751.12	899.114	585.914	1604.72	NA	NA	NA	736.256	NA	NA	NA	NA	NA	NA	459.388	2	2	24	715	3.35664
A2ARZ3	A2ARZ3	FSIP2_MOUSE	Fsip2	Fibrous sheath-interacting protein 2	NA	479.562	643.949	628.086	413.538	NA	951.727	NA	679.592	606.636	751.231	1158.84	NA	325.237	NA	420.607	NA	NA	NA	NA	NA	NA	551.55	983.831	NA	NA	NA	1	1	11	6995	0.157255
A2AS37	A2AS37	A2AS37_MOUSE	AI182371	Expressed sequence AI182371	NA	NA	606.672	1316.63	971.27	NA	NA	NA	NA	NA	906.882	NA	NA	1117.99	517.852	NA	935.392	854.003	820.4	1276.46	NA	NA	NA	1441.85	NA	NA	955.882	2	2	25	356	7.02247
A2AS89	A2AS89	SPEB_MOUSE	Agmat	Agmatinase, mitochondrial	45258.3	47814	48975.8	43691.8	53546.8	88525.5	49647.3	44453.5	54450.4	56404.9	63884.2	58179	47976.6	52545.6	45194	54599.3	50255.6	52612.6	63094.4	61338.1	59229.3	58383.4	69535.4	49023.3	608242	63230.7	49752.8	9	9	116	358	32.4022
A2ASZ8	A2ASZ8	SCMC2_MOUSE	Slc25a25	Calcium-binding mitochondrial carrier protein SCaMC-2	NA	2842.55	2637.58	3296.09	3519.14	NA	2794.18	NA	2947.06	2911.75	1849.84	2350.61	3127.45	3550.17	3886.79	3167.06	3550.55	3326.54	2982.1	2503.93	NA	2713.69	2266.71	3777.49	NA	4546.15	3685.06	3	3	32	469	6.82303
A2AT37	A2AT37	RENT2_MOUSE	Upf2	Regulator of nonsense transcripts 2	NA	1350.72	1449	1048.86	1090.84	NA	1648	NA	1277.19	1868.39	1608.12	1371.7	1462.59	1807.3	1722.26	1674.02	1546.89	1482.86	1159.49	1006.29	NA	1530.78	1059.47	1018.61	NA	2427.36	1484.16	5	5	62	1269	4.88574
A2ATU0	A2ATU0	DHTK1_MOUSE	Dhtkd1	2-oxoadipate dehydrogenase complex component E1	58950.8	86224	75761.6	73512.1	74778.8	59319.3	71137.9	71302.3	71640.3	84373.6	66905.7	74384.3	75576.9	83419.4	82849.4	78236	86110.6	80032.4	81872.8	77335.2	78850.6	78975.6	75400.1	88465.4	779885	82544.8	82409	23	22	291	921	31.5961
A2AWA9	A2AWA9	RBGP1_MOUSE	Rabgap1	Rab GTPase-activating protein 1	NA	1568.2	1977.51	1142.65	1397.86	1574.43	1913.47	NA	2148.43	1946.46	1758.55	NA	1812.56	1275.47	2821.79	1965.27	2434.52	2025.2	1492.8	2263.81	2306.13	1949.33	2263.66	2454.77	NA	NA	2125.77	2	2	22	1064	2.06767
A2AWP8	A2AWP8	ARGAL_MOUSE	Arhgef10l	Rho guanine nucleotide exchange factor 10-like protein	3597.34	2671.65	2475.45	2725.58	2511.96	3235.75	2712.97	5243.97	2406.87	2644.21	2703.04	2523.93	2651.95	3043.5	2882.02	2704.22	2630.14	2215.07	3417.19	3281.31	2750.4	2776.51	3374.08	3028.49	NA	2308.64	2898.52	8	8	94	1280	7.34375
A2BDX3	A2BDX3	MOCS3_MOUSE	Mocs3	Adenylyltransferase and sulfurtransferase MOCS3	3370.87	3957.67	3919.45	3106.52	2846.94	4827.01	3086.25	NA	3844.14	4675.23	5793.65	5309.43	2851.03	2693.05	2538.12	2602.02	3042.58	2375.68	2829.22	3287.86	3080.49	4347.74	2832.97	4409.04	NA	2178.4	2714.82	5	5	57	460	12.3913
A2BH40	A2BH40	ARI1A_MOUSE	Arid1a	AT-rich interactive domain-containing protein 1A	2251.4	NA	2020.21	NA	1092.7	2036.36	NA	NA	1682.52	1458.45	1732.63	1747.31	1804.84	1691.87	1445	2263.09	1775.84	1882.2	1510.13	2091.39	1548.81	1925.04	1870.53	1561.15	NA	1972.5	2054.67	2	2	22	2283	0.963644
A2RTL5	A2RTL5	RSRC2_MOUSE	Rsrc2	Arginine/serine-rich coiled-coil protein 2	931.592	469.374	813.484	716.857	880.373	NA	868.586	NA	892.922	773.512	851.367	832.619	1128.19	820.052	723.6	1050.03	792.723	NA	763.752	762.802	805.917	810.896	452.89	NA	NA	792.879	542.049	2	2	22	376	5.85106
A3KGB4	A3KGB4	TBC8B_MOUSE	Tbc1d8b	TBC1 domain family member 8B	3214.96	3733.35	3756.23	3869.93	3679.39	1743.11	3348.04	NA	3084.46	4055.97	2722.95	2518.9	3792.17	3015.58	3610.52	2972.75	3485.06	3708.71	3543.54	3108.02	3500.54	3354.88	3344.89	3234.45	NA	3396.06	3522.27	4	4	48	1114	4.3088
A3KMP2	A3KMP2	TTC38_MOUSE	Ttc38	Tetratricopeptide repeat protein 38	39042	40165.6	37047.3	32299.7	32593	31383.1	35321.5	28667.8	33856.8	37164.1	31090	32050.4	36767.7	34002.9	33152.7	39314.4	34775.6	32920	32507.7	36303.5	35808.2	32432.7	36921.8	34565.7	709206	39818.1	33809	16	16	198	465	42.5806
A6H5Z3	A6H5Z3;Q8R313	EXC6B_MOUSE	Exoc6b	Exocyst complex component 6B	NA	1478.55	2358.96	NA	NA	NA	NA	NA	2021.82	1720.9	NA	2021.67	NA	NA	1022.14	NA	NA	NA	NA	1857.99	NA	NA	1615.82	2215.37	NA	NA	NA	2	1	19	810	2.34568
A6H611	A6H611	MIPEP_MOUSE	Mipep	Mitochondrial intermediate peptidase	NA	1266.29	827.032	1120.2	941.483	1051.73	663.683	NA	NA	1073.07	1338.33	NA	1000.34	1375.83	1290.38	1013.42	914.252	1349.5	1181.27	1181.2	1008.46	800.388	NA	713.488	NA	1281.27	1266.12	2	2	22	711	3.09423
A6H630	A6H630	ARMT1_MOUSE	Armt1	Damage-control phosphatase ARMT1	NA	NA	1570.65	1203.86	1332.29	NA	NA	NA	NA	1433.94	NA	NA	1690.93	1383.07	1627.57	1630.5	1904.14	1712.46	NA	NA	NA	NA	NA	NA	NA	NA	1383.49	3	3	34	439	7.74487
A6H6A9	A6H6A9	RBG1L_MOUSE	Rabgap1l	Rab GTPase-activating protein 1-like	NA	1573.83	1869.64	1761.71	1727.76	NA	1529.71	NA	1931.44	1447.19	1532.69	1734.38	1741.66	1858.95	2189.69	NA	NA	2794.43	1871.06	1656.37	2209.8	1152.73	NA	1579.86	NA	NA	1687.26	3	3	35	815	4.29448
A6H6J2	A6H6J2	A6H6J2_MOUSE	Cyp2b13	Cytochrome P450	3037.3	2333.9	1638.49	1413.68	1342.58	1791.43	1539.67	NA	1217.27	2131.56	3567.95	1598.63	1884.05	1206.09	1230.99	1551.46	1558.86	1531.18	1992.34	1543.4	2231.88	1760.42	1590.41	1412.26	NA	1533.7	NA	2	2	25	491	5.09165
A6X919	A6X919	D19L1_MOUSE	Dpy19l1	Probable C-mannosyltransferase DPY19L1	3992.59	3204.37	3580.35	3102.44	2892.77	NA	2962.41	NA	2287.19	3346.73	2302.76	3124.65	2962.63	4085.22	4183.39	3251.59	3631.23	3710.9	3722.75	2793.49	3085.61	3056.01	NA	2855.92	NA	3103.81	3872.24	1	1	14	746	1.87668
A6X935	A6X935	ITIH4_MOUSE	Itih4	Inter alpha-trypsin inhibitor, heavy chain 4	16235.1	18456.5	21610.2	24328.5	23314.6	18418.5	20548.9	23045.6	21574.9	22324.1	22122.9	24130.4	16452.3	20399.8	21316.6	20191.5	24485.7	23197.4	23497.7	17394.8	20758.7	24177.7	23017.5	24682	232517	22336.8	23644.1	27	27	318	942	33.758
A7MCT6	A7MCT6	EKI2_MOUSE	Etnk2	Ethanolamine kinase 2	NA	2800.09	3072.46	3438.39	4501.28	NA	4379.77	NA	NA	5271.91	4620.2	5453.71	4240.94	4590.51	4135.12	4329.24	3967.9	4353.62	4763.7	4712.13	6200.91	4912.33	6640.56	5784.33	NA	NA	3571.29	2	2	19	385	4.93506
A8Y5H7	A8Y5H7	S14L1_MOUSE	Sec14l1	SEC14-like protein 1	NA	2024.59	374.875	NA	NA	NA	2217.1	NA	NA	2288.51	2312.71	1033.85	NA	NA	341.354	1679.24	1533.72	1659.96	NA	NA	2276.9	NA	1334.01	NA	NA	NA	NA	2	2	24	715	3.35664
B1ARW8	B1ARW8	CA122_MOUSE	NA	Uncharacterized protein C1orf122 homolog	NA	1549.62	1924.31	1555.89	1235.11	NA	1615.96	NA	1058.72	1562.08	1484.16	1180.58	2001.97	NA	NA	NA	1764.47	1472.57	1712.19	1811.23	1394.94	1491.18	1753.87	2074.54	NA	NA	827.396	2	2	23	110	20.9091
B1AUN2	B1AUN2	B1AUN2_MOUSE	Eif2b3	Eukaryotic translation initiation factor 2B, subunit 3	4670.68	4008.8	4497.13	3518.08	3970.79	4761.57	3731.63	NA	4282.08	4237.39	3973.49	4137.74	4069.65	3802.23	3816.93	3670.41	3819.43	3986.36	4163.66	3749.14	4635.88	3773.33	4443.66	3761.75	108977	3936.07	3942.15	12	12	139	452	30.7522
B1AUY3	B1AUY3	B1AUY3_MOUSE	Arhgap4	Rho GTPase-activating protein 4	NA	NA	NA	NA	NA	NA	NA	NA	593.065	NA	NA	NA	NA	NA	NA	NA	NA	NA	NA	NA	NA	NA	559.936	NA	NA	NA	NA	1	1	14	965	1.45078
B1AVZ0	B1AVZ0	UPP_MOUSE	Uprt	Uracil phosphoribosyltransferase homolog	1402.48	2404.83	2764.88	2618.28	2352.23	NA	NA	NA	1780.96	1245.76	1978.25	1968.15	1426.94	703.64	NA	1864.65	1428.42	NA	2078.52	1275.83	2075.46	2290.99	2663.88	1583.93	NA	NA	2549.04	1	1	9	310	2.90323
B1AY13	B1AY13	UBP24_MOUSE	Usp24	Ubiquitin carboxyl-terminal hydrolase 24	2086.93	3609.74	3402.03	3061.74	3429.58	NA	3661.8	NA	2605.84	3291.47	2628.01	3200.9	3705.34	3692.98	3985.22	3584.8	3294.08	2973.01	3527.85	3388.54	3843.03	2916.27	2696.45	3001.55	NA	3182.94	2849.32	6	6	69	2617	2.63661
B1AZA5	B1AZA5	TM245_MOUSE	Tmem245	Transmembrane protein 245	NA	1277.36	1615.25	1478.54	1338.9	1604.1	NA	NA	1383.68	NA	NA	1694.84	NA	1620.33	1143.33	1427.34	1444.47	1797.9	1558.71	1556.4	1179.4	1389.63	1738.64	NA	NA	1699.87	1193.49	1	1	12	876	1.36986
B2RQC6	B2RQC6	PYR1_MOUSE	Cad	CAD protein	9388.55	9029.78	9087.47	8377.58	8127.47	9994.55	9600.26	8857.67	9825.35	9030.81	9642.17	9407.29	6936.54	9036.61	8354.97	8085.31	7988.02	8400.28	7373.9	8284.87	8608.28	8219.09	8405.96	8628.21	NA	7556.97	8898.2	24	24	293	2225	13.1685
B2RRE7	B2RRE7	OTUD4_MOUSE	Otud4	OTU domain-containing protein 4	1679.89	1154.35	1289.42	1250.79	1236.26	959.563	1819.59	NA	848.584	1712.34	931.545	1297.62	1241.78	1535.54	948.818	1425.7	1084.42	1531.14	1291.12	1522.48	804.256	987.653	962.068	1525.88	NA	NA	1007.39	4	4	45	1107	4.06504
B2RT14	B2RT14	B2RT14_MOUSE	Ugt1a5	UDP-glucuronosyltransferase	NA	5234.79	6407.37	5891.78	8129.67	NA	6707.46	NA	4604.23	7409.85	6530.17	5298.81	10787.9	6032.58	7480.2	7416.43	8648.3	5506.92	7305.95	6672.25	9999.38	2996.87	4071.01	4295.11	NA	4524.73	6411.64	6	5	68	529	12.8544
B2RVL6	B2RVL6	ZCH24_MOUSE	Zcchc24	Zinc finger CCHC domain-containing protein 24	3849.39	3582.86	3891.02	3153.07	3160.53	2960.49	2852.23	NA	3650.58	3724.02	3940.95	3650.94	2659.72	2576.68	3049.37	2644.9	2999.69	2620.81	3439.91	2975.03	2475.95	3289.16	3461.98	2745.18	NA	2933.21	2621.95	1	1	10	241	4.14938
B2RX12	B2RX12;B2RUS7;P70170	MRP3_MOUSE	Abcc3	ATP-binding cassette sub-family C member 3	NA	1032.03	614.739	NA	NA	1432.46	913.754	NA	NA	NA	NA	NA	NA	NA	NA	735.728	NA	NA	584.747	774.459	1041.19	NA	2321.83	2139.68	NA	NA	NA	2	1	23	1523	1.51018
B2RXC1	B2RXC1	TPC11_MOUSE	Trappc11	Trafficking protein particle complex subunit 11	NA	1622.15	1444.24	1944.61	1566.65	NA	2252.09	NA	1785.22	1891.76	NA	1479.61	1919.1	2313.65	1604.18	1879.73	2462.07	1660.74	1816.7	1805.58	2299.36	1455.03	NA	1442.49	NA	NA	1535.13	5	5	46	1133	4.06002
B2RXQ2	B2RXQ2	B2RXQ2_MOUSE	Ppfia1	Ppfia1 protein	3032.47	1871.81	1924.21	1789.11	1731.81	2252.08	2480.76	NA	1788.9	1950.21	1658.42	2104.13	1718.74	1778.83	1694.15	1934.9	1887.14	1740.44	1891.64	1580.58	1802.51	1719.52	2209.82	1691.91	NA	2137.22	1752.61	5	4	63	1266	4.9763
B2RXS4	B2RXS4	PLXB2_MOUSE	Plxnb2	Plexin-B2	10964.4	11317.1	10431.1	10379.9	10849.1	10307	11970.6	6986.07	11357.8	11474	12159	12112.1	8400.96	9562.76	9738.92	9225.23	9613.74	11601	10613.3	11803.3	11335.2	11721.6	13522.5	14523.4	NA	12642.9	10572.8	16	16	194	1842	10.532
B2RY56	B2RY56	RBM25_MOUSE	Rbm25	RNA-binding protein 25	NA	1933.23	2537.36	2126.16	2490.82	1564.25	1952.91	NA	3914.29	1142.6	2057.65	2649.3	NA	1815.45	1886.08	NA	NA	2720.23	NA	NA	2880.52	2841.74	3113.17	1358.12	NA	1722.51	2261.46	4	4	41	838	4.8926
B7ZMP1	B7ZMP1	XPP3_MOUSE	Xpnpep3	Xaa-Pro aminopeptidase 3	6485.94	7781.79	8395.06	7204.63	7002.75	7962.58	7563.9	NA	8622.06	7559.14	8646.75	8059	7051.59	7697.78	7566.19	7416.84	6951.84	7099.35	7101.11	6988.61	6723.4	7593.02	8147.03	8613.14	NA	7244.03	7433.77	5	5	57	506	11.2648
B8JJ69	B8JJ69	B8JJ69_MOUSE	2310061I04Rik	RIKEN cDNA 2310061I04 gene	NA	NA	610.518	602.827	233.578	NA	NA	NA	404.809	NA	601.295	309.234	NA	NA	NA	NA	NA	NA	NA	NA	NA	NA	NA	NA	NA	NA	NA	1	1	11	315	3.49206
B8JK39	B8JK39	ITA9_MOUSE	Itga9	Integrin alpha-9	NA	2645.17	2933.62	2892.47	2817.26	NA	2772.78	NA	5059.86	NA	6807	NA	NA	2903.87	3137.77	3572.3	1609.52	NA	4346.87	2527.84	NA	NA	3349.23	NA	NA	NA	2499.89	1	1	22	1036	2.12355
B9EKI3	B9EKI3	TMF1_MOUSE	Tmf1	TATA element modulatory factor	2920.7	1227.41	960.206	1039.08	1069.84	1136.87	1213.19	NA	2001.86	1108.78	NA	970.901	1499.73	1138.42	1148.93	1262.6	NA	1113.18	1362.71	1395.12	NA	NA	NA	1380.84	NA	NA	NA	4	4	54	1091	4.94959
D3YXK2	D3YXK2	SAFB1_MOUSE	Safb	Scaffold attachment factor B1	4360.97	3495.35	3547.04	3142.04	3213.42	3762.01	3129.24	NA	3836.73	3265.92	4445.06	5438.71	2120.87	2371.11	1772.61	2379.51	2321.97	2314.72	3689.49	3453.64	2272.99	2909.54	2603.48	2080.32	46406.6	3837.49	2023.99	5	4	91	937	9.71185
D3YZZ5	D3YZZ5	D3YZZ5_MOUSE	Tmed7	Transmembrane p24-trafficking protein 7	15834.1	19619.9	17586.4	18364.2	16682.6	8549.2	17642.8	12182.7	15979.2	19762.7	16938.2	16352.8	19040.7	17283.3	18321.4	18672.6	16589.4	19276.5	18443.4	18548.2	18820.5	17257	16740.6	16852.1	308985	16405	17616.1	5	5	45	224	20.0893
D3Z0M9	D3Z0M9	D3Z0M9_MOUSE	Ddx23	RNA helicase	9137.16	7518.08	8185.29	6959.2	6907.96	6170.62	7702.86	12209.6	7509.46	6627.62	8818.75	8348.44	7943.54	7916.43	7572.83	6069.04	7420.77	7629.29	8201.17	8338.69	7134.45	7263.44	6687.46	6285.49	NA	5404.29	7714.2	10	10	94	819	11.4774
D3Z2H9	D3Z2H9	D3Z2H9_MOUSE	Tpm3-rs7	Tropomyosin 3, related sequence 7	63144.7	71432.3	67968.6	66984.8	68615.8	88902.9	74650.4	50723.3	62914.5	64244.6	58387.9	43475.4	58244.7	80053.9	65792.8	75338.6	77980.1	74458.4	62302.9	72693	68794.4	65526.6	68530.4	61272.1	698109	63083.1	62767.7	11	11	130	248	52.4194
D3Z3N4	D3Z3N4	D3Z3N4_MOUSE	Hnrnph3	Heterogeneous nuclear ribonucleoprotein H3	6572.94	3800.88	3930.37	3022.33	3486.39	6513.65	3902.24	2258.05	3298.74	3783.2	4718.97	3812.37	4058.37	3222.74	2611.96	3777.65	3666.49	3494.63	3762.28	4427.44	3275.06	4079.53	4840.35	3933.12	NA	2818.06	4367.66	3	3	36	346	10.4046
D3Z450	D3Z450	D3Z450_MOUSE	Serpina3i	Serine (or cysteine) peptidase inhibitor, clade A, member 3I	1824.04	1607.38	1489.14	2093.24	1701.25	NA	2600.5	NA	1485.28	1737.56	1604.65	1393.66	1880.64	2798.07	2111.52	2701.19	2844.03	2375.03	1568.4	2567.18	2068.07	2577.85	1881.34	2408.67	NA	2205.63	2640.43	2	1	29	408	7.10784
D3Z4S3	D3Z4S3	PTRD1_MOUSE	Ptrhd1	Putative peptidyl-tRNA hydrolase PTRHD1	NA	NA	1046.92	NA	1374.44	NA	NA	NA	659.559	NA	NA	NA	1519.06	NA	NA	NA	NA	1421.56	NA	1992.77	NA	NA	NA	NA	NA	NA	NA	1	1	12	140	8.57143
D3Z5G7	D3Z5G7	D3Z5G7_MOUSE	Ces1b	Carboxylic ester hydrolase	7067.79	2977.64	4336.7	3857.39	4940.12	3941.32	6895.03	6642.59	4202.78	5775.27	5743.65	4276.87	4225.27	1897.87	2628.61	3472.61	3364.28	2326.8	3675.34	3370.69	3500.24	2913.66	3601.4	5537.12	NA	2379.3	3420.12	2	2	27	567	4.7619
D3Z6Q9	D3Z6Q9	BIN2_MOUSE	Bin2	Bridging integrator 2	3312	2987.18	3466.05	3211.05	3202.88	4874.22	4266.8	NA	3277.6	3046.59	3072.79	3659.17	2418.82	2788.21	3039.86	3412.99	3126.59	3612.41	2738.12	3644.63	2671.13	2731.89	4187.52	3501.63	NA	3489.5	3203.6	8	6	90	489	18.4049
D3Z7X0	D3Z7X0	D3Z7X0_MOUSE	Acad12	Acyl-Coenzyme A dehydrogenase family, member 12	5905.58	10093.1	9226.19	9338.5	9817.99	10460.3	9485.87	9590.76	10497.1	8926.61	11816.3	10794.6	5996.24	9877.51	8417.65	4925.85	10241.8	9367.63	8339.29	9319.71	7459.63	11712.9	9310.23	9436.93	NA	11034.5	8735.47	2	2	17	555	3.06306
D4AFX7	D4AFX7	D4AFX7_MOUSE	Dnajc13	DnaJ heat shock protein family (Hsp40) member C13	3363.01	3573.8	3225.72	3322.6	3469.21	3115.29	3218.86	NA	2964.71	3147.35	3180.59	2972.29	3077.89	3649.51	3676.16	3699.17	3547.05	3820.53	3234.6	3769.58	3486.23	3361.21	3118.78	2859.46	NA	2966.64	3471.26	13	13	159	2248	7.07295
E0CZ22	E0CZ22	E0CZ22_MOUSE	Mroh1	Maestro heat-like repeat family member 1	1543.3	977.28	1945.91	1728.18	1454.22	NA	1980.86	NA	2386.81	2266.22	2111.47	1942.69	1763.81	2102.13	2139.89	959.416	1302.22	2087.37	1165.44	1721.45	1753.22	1279.55	1697.91	1765.88	NA	NA	1890.06	3	3	31	1640	1.89024
E9PUR0	E9PUR0;Q99NH0	E9PUR0_MOUSE	Ankhd1	Ankyrin repeat and KH domain-containing 1	NA	2999.8	3248.05	4439.26	3068.17	2376.27	3518.72	NA	3043.51	2933.35	2965.33	3228.61	NA	2919.88	2981.59	2749.13	3686.21	3455.19	3227.78	3523.05	3618.73	3007.3	2998.65	3319.74	NA	3283.38	4375.62	4	2	48	2548	1.88383
E9PV24	E9PV24	FIBA_MOUSE	Fga	Fibrinogen alpha chain	44652.8	60133.1	77079.9	74409.7	72155.3	30048.5	76470.5	62467.6	56948.1	62911.1	54723.1	65427.6	73905	84885.1	77740.3	77824.9	112200	70389.1	64983	50868.7	62098.4	48922.9	51339.1	44844.2	673526	50619.2	52619.3	25	25	299	789	37.8961
E9PV38	Q91WG0;E9PV38	E9PV38_MOUSE	Ces2g	Carboxylic ester hydrolase	9964.19	14525.4	15210.3	16903.6	15239.7	13027	15014.4	15947.2	13781.5	15502.9	15001.7	16953.2	13909.8	17130.2	17728.2	12062.4	14548.1	16934.1	13559.2	17868.3	15684	17568.7	15334.4	16324	NA	19272	19946.2	10	7	130	560	23.2143
E9PVA8	E9PVA8	GCN1_MOUSE	Gcn1	eIF-2-alpha kinase activator GCN1	14058.5	14971	15001.6	15358	14881.9	15284.6	14725.9	12859.6	14338.9	15319.5	13724.7	14957.3	15696.6	15745.8	15148	14551.4	14865.3	15990.9	15189.5	15868.1	16225.7	15030.1	15296.5	14750.6	290472	17033.7	15277.6	58	58	675	2671	25.2714
E9PVZ8	E9PVZ8	E9PVZ8_MOUSE	Golgb1	Golgi autoantigen, golgin subfamily b, macrogolgin 1	6179.01	6253.34	5600.6	6110.81	6273.38	7207.48	6905.57	128184	6768.62	5830.35	5883.03	5802.42	6863.54	6597.13	6508.58	6121.39	6147.03	6361.43	6214.48	6449.22	6087.07	5811.46	5534.93	5973.01	NA	6249.7	5975.48	49	49	555	3238	17.1402
E9PW74	E9PW74	GIMD1_MOUSE	Gimd1	GTPase IMAP family member GIMD1	NA	1799.39	1670.48	2217.52	NA	2363.5	NA	NA	1861.78	1829.8	NA	NA	NA	NA	NA	NA	NA	NA	NA	NA	NA	NA	1594.14	2053.57	NA	2163.54	1774.45	1	1	10	217	4.60829
E9PWQ3	E9PWQ3	E9PWQ3_MOUSE	Col6a3	Collagen, type VI, alpha 3	5030.43	3421.33	3874.25	6491.82	3411.8	4305.72	2561.89	NA	3836.64	3484.56	2947.32	4643.23	3736.99	8020.19	4715.33	4325.54	4502.2	3988.73	3377.05	3289.98	4530.58	8134.88	4147.89	4864.98	NA	4514.11	5700.2	24	24	271	3284	8.25213
E9PXC3	E9PXC3	E9PXC3_MOUSE	Cyp2c69	Cytochrome P450, family 2, subfamily c, polypeptide 69	4186.43	3100.58	830.621	NA	2357.1	1896.87	NA	NA	1077.57	4463.53	2199.4	2407.71	3986.49	NA	NA	1941.51	2931.33	NA	2240.99	3319.4	7670.04	NA	3316.28	NA	NA	NA	NA	3	2	38	491	7.73931
E9PY03	E9PY03	E9PY03_MOUSE	Tstd1	Thiosulfate sulfurtransferase (rhodanese)-like domain-containing 1	1807.58	5975.97	6187.52	5900.12	3774.98	931.857	3679.06	NA	3813.82	3736.75	2534.78	5475.1	1694.55	7148.84	5601.94	3250.39	4881.08	5150.59	3961.95	2651.95	964.358	7716.13	4560.75	6142.87	NA	5918.04	5713.2	2	2	35	133	26.3158
E9PYD1	E9PYD1	E9PYD1_MOUSE	Fam98c	Family with sequence similarity 98, member C	NA	1443.39	1885.91	2622.29	1933.43	2519.12	2585.82	NA	2352.46	1987.16	2193.12	2227.09	1610.76	2264.92	1488.33	2412.41	NA	1664.67	1738.72	2705.46	1725.02	2021.88	1808.49	1989.63	NA	2995.74	1538.32	2	2	28	344	8.13953
E9PYF4	E9PYF4	E9PYF4_MOUSE	Lmo7	LIM domain only 7	2500.9	NA	1480.71	1172.57	1683.68	2548.54	NA	NA	2103.84	1513.81	1744.04	2114.81	NA	NA	2000.11	NA	1261.77	1974.59	NA	1326.15	2292.29	NA	2561.35	2034.15	NA	1273.55	1739.61	3	3	34	1699	2.00118
E9PYG6	E9PYG6	E9PYG6_MOUSE	Rasa1	RAS p21 protein activator 1	NA	793.993	901.908	NA	860.543	NA	967.68	NA	NA	1077.39	NA	NA	NA	1331.1	1110.52	NA	713.375	1212.98	776.107	NA	675.088	NA	799.716	NA	NA	NA	NA	2	2	29	1038	2.79383
E9PYK3	E9PYK3	PARP4_MOUSE	Parp4	Protein mono-ADP-ribosyltransferase PARP4	NA	793.296	1132.49	953.469	756.948	1079.33	701.279	NA	1018.98	921.7	671.197	996.315	8564.86	1200.56	1222.47	NA	1167.39	1165.56	740.056	1126.55	737.154	970.97	1280.88	1026.35	NA	NA	996.849	4	4	53	1969	2.69172
E9PZJ8	E9PZJ8	ASCC3_MOUSE	Ascc3	Activating signal cointegrator 1 complex subunit 3	3296.21	3277.05	3162.98	3578.93	3166.84	2573.03	3198.76	NA	3309.94	3186.79	3107.77	3662.53	3050.38	3430.16	3404.71	2583.25	3179.53	3090	3452.97	3258.46	3100.11	3346.89	3196.63	3065.9	NA	3232	3044.42	7	7	73	2198	3.3212
E9PZM7	E9PZM7	E9PZM7_MOUSE	Scaf11	SR-related CTD-associated factor 11	NA	1679.66	NA	2131.6	1635.8	NA	1746.69	NA	NA	1453.2	NA	1719.41	2413.58	2519.52	1350.25	5166.06	2604.51	2076.27	2862.34	1807.68	NA	1399.91	1443.66	NA	NA	3031.75	NA	1	1	10	1456	0.686813
E9Q0S6	E9Q0S6	E9Q0S6_MOUSE	Tns1	Tensin 1	4558.06	3354.15	3514.35	4424.8	3636.8	4928.37	4069.38	NA	4211.36	3466.57	4183.1	3765.23	3206.5	4198.53	3882.13	4649.13	3587	3709.94	3601.83	3290.28	3127.59	4606.59	3981.65	4675.61	NA	3604.15	3641.24	11	11	138	1888	7.30932
E9Q137	E9Q137	TX264_MOUSE	Tex264	Testis-expressed protein 264 homolog	6610.4	6139.44	6917.72	4089.91	5358.99	6312.1	5611.39	7607.67	5014.26	8103.29	5737.36	5915.44	6691.74	4976.33	4481.63	5270.92	4939.2	6059.91	6870.79	6179.57	8842.23	5307.1	8540.86	6227.28	NA	5245.14	5049.23	4	4	50	309	16.1812
E9Q1Z6	E9Q1Z6	E9Q1Z6_MOUSE	Pira12	Paired-Ig-like receptor A12	NA	653.678	761.41	NA	802.433	NA	NA	NA	NA	605.53	NA	481.683	559.123	699.253	NA	528.15	579.927	763.408	2032.57	NA	666.342	NA	NA	NA	NA	NA	NA	2	1	30	680	4.41176
E9Q238	E9Q238	E9Q238_MOUSE	Kank1	KN motif and ankyrin repeat domains 1	NA	932.756	614.207	730.118	604.629	1109.06	891.065	NA	739.775	720.435	NA	524.176	NA	768.739	624.789	741.098	793.229	832.392	1174.22	NA	864.792	NA	1345.48	715.004	NA	NA	NA	3	3	37	1360	2.72059
E9Q394	E9Q394	AKP13_MOUSE	Akap13	A-kinase anchor protein 13	NA	1128.22	1234.62	1743.4	1299.53	NA	1269.12	NA	1481.27	936.141	NA	NA	1309.4	1547.1	1257.69	1451.25	1599.91	1391.96	1430.07	1665.82	1022.67	1686.59	1588.07	1612.84	NA	2003.68	NA	2	2	26	2776	0.936599
E9Q3C1	E9Q3C1	C2CD2_MOUSE	C2cd2	C2 domain-containing protein 2	8413.17	9576.29	9354.18	8685.09	10333.8	9236.9	7927.06	13501.2	10314	9378.11	8659.34	8423.67	8746.22	7855.32	8617.11	6289	8281.7	8186.29	6926.62	9143.81	10387.8	8070.37	8697.76	8727.02	NA	7742.63	7922.21	4	4	41	696	5.8908
E9Q3E1	E9Q3E1;J3QMK6;Q80VQ0	AL3B2_MOUSE	Aldh3b2	Aldehyde dehydrogenase family 3 member B2	4877.24	3220.32	3628.03	3265.21	2544.86	5314.42	5424.27	NA	3608.12	4999.93	5494.64	5681.91	3190.49	4180.93	4135.41	4955.41	4323.65	3540.79	6422.55	5144.1	3299.41	4210.69	4616.12	3690.62	NA	2563.38	4004.6	3	1	37	479	7.72443
E9Q3G8	E9Q3G8	E9Q3G8_MOUSE	Nup153	Nucleoporin 153	NA	1431.43	1169.55	1919.72	1907.27	2287.58	1728.99	NA	2105.29	1040.58	1589.06	1959.57	2130.34	1869.98	1934.66	1340.94	1691.98	2139.35	1818.27	2175.98	2065.14	1908.37	1525.62	2274.22	NA	1840.3	1778.27	4	4	54	1462	3.69357
E9Q3L2	E9Q3L2	PI4KA_MOUSE	Pi4ka	Phosphatidylinositol 4-kinase alpha	4493.21	4094.08	3974.98	3266.66	3459.07	2978.34	3475.41	15800.9	3386.96	4381.45	4026.97	3534.86	3520.82	3317.55	3153.85	3683.89	3774.44	3376.54	3587.22	3800.82	3647.01	3064.73	3298.8	3283.28	NA	2749.05	3280.19	8	8	91	2105	4.32304
E9Q411	E9Q411	E9Q411_MOUSE	Nbas	Neuroblastoma-amplified sequence	6720.37	7207.15	5950.8	5476.97	6262.4	7147.36	6306.02	NA	6128.81	6258.93	6015.67	6686.74	6997.35	6445.36	6105.72	6364.89	6333.38	6160.44	6476.48	6575.33	6855.3	5513.23	5550.57	6523.9	NA	4476.2	5477.06	21	21	238	2356	10.1019
E9Q414	E9Q414	APOB_MOUSE	Apob	Apolipoprotein B-100	18825	21090.4	21729.6	22734.5	21467.7	11952	22717.8	18025.7	21146.7	21569.8	21681.9	20770.9	21615.3	22756.5	23877.2	22774.1	26517.4	25960.3	22788.6	20671.8	22687.4	22038.8	22327.6	22341.5	578518	23003.2	23506.2	53	53	595	4505	13.2075
E9Q4P1	E9Q4P1	WDFY1_MOUSE	Wdfy1	WD repeat and FYVE domain-containing protein 1	3213.69	2849.27	2805.98	3247.07	3023.79	NA	3305.6	NA	2570.85	2718.52	2080.15	2473.28	2446.28	2303.5	2968.81	2012.39	2916.6	2629.63	3228.48	2701.18	2996.54	2527.53	1943.7	2692.87	NA	2450.93	2353.66	3	3	40	410	9.7561
E9Q4Z2	E9Q4Z2	ACACB_MOUSE	Acacb	Acetyl-CoA carboxylase 2	7028.48	6624.81	7211.86	6122.65	6617.42	6787.25	6402.19	10235.2	6455.17	5899.89	6207.67	6150.06	6045.33	6806.23	7185.9	6203.83	6140.11	5817.79	6114.03	6440.12	6031.85	5849.75	5777.21	6141.38	NA	5746.1	6394.91	26	26	299	2448	12.2141
E9Q512	E9Q512	E9Q512_MOUSE	Trip11	Thyroid hormone receptor interactor 11	3550.27	2620.85	2281.75	2512.5	2470.11	3115.4	2900.42	3295.35	2511.85	2339.79	2093	2131.09	2534.26	2647.5	2684.54	2895.2	2443.62	2534.06	2325.33	2633.23	2320.1	2337.97	2203.12	1824.49	NA	2018.78	2195.03	17	17	196	1976	9.91903
E9Q555	E9Q555	RN213_MOUSE	Rnf213	E3 ubiquitin-protein ligase RNF213	7633.23	7411.57	7671.47	7717.31	6340.5	5414.07	7852.91	NA	7500.5	7067.86	6971.51	7297.8	6659.63	8244.14	7733.49	7600.56	7251.18	8147.65	7703.62	7186.7	7055.51	8066.96	6836.39	7193.79	97909.8	8075.14	7509	27	27	292	5148	5.67211
E9Q557	E9Q557	DESP_MOUSE	Dsp	Desmoplakin	23263.9	23166.3	10571.9	12270.5	9397.86	42179.4	17265.1	81394.1	43827.5	9361.93	9941.32	13288.5	30097.9	13140.8	11228.6	12387.7	11064.7	16651.3	17276.4	16784.6	9879.35	10319.6	11513.1	85423	141119	129152	44499.6	65	65	659	2883	22.8581
E9Q593	E9Q593	E9Q593_MOUSE	Cyp2b23	Cytochrome P450	NA	NA	NA	NA	NA	NA	NA	NA	NA	NA	NA	NA	NA	2234.15	2035.41	1607.68	2321.71	NA	NA	2066.81	2663.09	NA	NA	NA	NA	NA	NA	1	1	8	491	1.62933
E9Q5C9	E9Q5C9	NOLC1_MOUSE	Nolc1	Nucleolar and coiled-body phosphoprotein 1	2794.16	2400.65	2670.4	2559.17	2807.16	4208.54	2463.26	NA	2427.4	2243.69	2490.87	2750.97	3228.48	2728.87	2756.93	2249.79	2739.93	3344.35	3473.93	2811.89	2930.42	3212.82	2045.03	2569.87	NA	2177.82	2833.19	7	7	83	702	11.8234
E9Q5K4	E9Q5K4	CP2CN_MOUSE	Cyp2c23	Cytochrome P450 2C44	31399.6	21954.4	20122	25294.2	25897	12596.6	30827.5	31349.1	21738.2	25052.5	19812.4	23941.6	20746.8	25508.9	21390.9	19837	21089.2	24640.3	25346.9	18615.9	19804.3	25100.8	22449.3	25171.2	1410000	23657.6	20691.4	7	7	72	494	14.5749
E9Q616	E9Q616	E9Q616_MOUSE	Ahnak	AHNAK nucleoprotein (desmoyokin)	NA	3603.23	2799.64	4121.45	4218.65	5821.79	4743.93	NA	6283.14	2606.05	NA	NA	2835.92	3881.73	3539.05	3724.14	4224.27	5244.04	4681.98	4768.04	3754.04	4918.56	4623.41	8549.39	NA	7243.86	6803.1	5	5	65	5656	1.14922
E9Q634	E9Q634	MYO1E_MOUSE	Myo1e	Unconventional myosin-Ie	3096.1	1551.2	1455.55	1694.17	1427.93	NA	NA	NA	1682.06	1369.06	1688.68	NA	1497.92	2489.94	1733.15	NA	1853.24	1817.8	1471.09	1638.14	1394.87	1609.36	1548.06	2157.74	NA	1969.75	1314.26	3	2	35	1107	3.1617
E9Q6D8	E9Q6D8	E9Q6D8_MOUSE	C6	Complement component C6	NA	1606.42	1624.08	1382.62	2995.03	2148.33	2121.17	NA	1382.13	2993.83	2229.68	2174.17	1780.13	NA	1606.57	1198.49	1795.09	2060.06	1181.27	1812.85	1384.52	NA	1510.35	1985.29	NA	NA	1321.85	2	2	25	934	2.67666
E9Q6H8	E9Q6H8	E9Q6H8_MOUSE	Plekha5	Pleckstrin homology domain-containing, family A member 5	2025.4	1594.58	1257.34	1194.09	1199.65	1183.72	1231.6	NA	860.266	1151.45	1160.27	1434.08	1308.52	1169.83	1329.49	1382.62	1047.35	1317.74	1238.93	959.598	1871.83	840.267	934.875	1030.94	NA	NA	937.242	2	2	23	1269	1.81245
E9Q6R7	E9Q6R7	E9Q6R7_MOUSE	Utrn	Utrophin	3723.33	3274.13	3084.12	2707.24	2758.55	2424.26	3018.3	NA	2542.49	3098.65	2828.6	2570.89	3137.09	2879.61	2787.18	3364.23	3259.82	3284.89	3371.69	2769.92	3437.16	2707.83	3389.37	3091.95	NA	3272.03	2733.79	14	14	167	3430	4.8688
E9Q735	E9Q735	UBE4A_MOUSE	Ube4a	Ubiquitin conjugation factor E4 A	2891.59	3072.69	2526.95	2106.19	2636.16	NA	2645.1	NA	2145.61	2748.71	1900.73	1100.01	2305.81	2729.87	2484.84	2584.13	2718.42	2744.52	2838.68	2706.46	2625.27	2117.07	2466.09	2749.07	NA	2488.36	2788.8	6	6	73	1028	7.10117
E9Q7G0	E9Q7G0	NUMA1_MOUSE	Numa1	Nuclear mitotic apparatus protein 1	6672.89	5860.16	6523.58	6595.79	6367.29	10046.4	6088.59	7521.91	6020.56	5415.85	6475.01	5541.73	6559.52	6345.18	5847.26	6432.51	6825.13	6881.72	6383.22	7467.84	6655.44	6668.89	6241.3	6189.11	NA	7558.61	6976.03	21	21	247	2094	11.7956
E9Q7N9	E9Q7N9	E9Q7N9_MOUSE	Dnah11	Dynein, axonemal, heavy chain 11	NA	NA	NA	NA	NA	NA	NA	NA	NA	NA	NA	NA	NA	NA	1721.38	NA	NA	1838.38	NA	NA	NA	NA	NA	NA	NA	NA	NA	1	1	7	4488	0.155971
E9Q8B5	E9Q8B5	E9Q8B5_MOUSE	Cfhr4	Complement factor H-related 4	3535.79	3554	3773.38	5221.62	4726.65	NA	6085.18	NA	5019.63	2461.93	1583.76	2808.59	3517.24	4129.44	4281.6	2785.21	4113	4085.33	2970.77	2753.22	2465.64	2280.87	2670.5	NA	NA	NA	4084.38	2	1	19	879	2.16155
E9Q8D0	E9Q8D0	DJC21_MOUSE	Dnajc21	DnaJ homolog subfamily C member 21	NA	2310.96	2181.69	2096.37	1998.91	NA	4510.39	NA	3054.93	1538.85	1541.47	2861.23	603.754	1862.54	3109.39	3805.19	1465.29	1716.37	1161.99	1951.68	2175.86	2164.71	1973.34	2020.34	NA	2122.7	2618.18	3	3	35	531	6.59134
E9Q8I7	E9Q8I7	E9Q8I7_MOUSE	Nfxl1	Nuclear transcription factor, X-box-binding-like 1	2720.66	1307.91	1962.52	1279.2	1451.1	1850.81	1727.5	NA	1612.02	1986.13	2209.96	1943.91	2065.09	1674.92	1630.04	1609.17	1791.04	1585.98	2202.95	1621.07	1338.32	2450.76	2162.16	1897.81	NA	2250.63	2197.36	2	2	25	918	2.72331
E9Q912	E9Q912	GDS1_MOUSE	Rap1gds1	Rap1 GTPase-GDP dissociation stimulator 1	1850.4	1366.9	1755.46	1600.36	1732.29	1562.94	2024.91	NA	1761.23	1533.98	1376.9	1739.1	1389.93	2269.3	1731.25	2211.14	1772.41	2045.03	1682.5	1817.52	1720.33	1352.92	1602.7	1518.41	NA	2027.06	1753.84	6	6	73	607	12.0264
E9QA15	E9QA15	E9QA15_MOUSE	Cald1	Caldesmon 1	17577.3	16836	15021.9	19080.5	19557.2	18152.2	20618.3	14190.5	16672.8	16821.9	14916	14810.7	17868.4	18981	16957.8	18432	18998.1	20989.2	18174.1	18170	17507.3	17495.3	16059.1	16797.9	233971	16718.1	17697.6	28	28	340	768	44.2708
E9QAM5	E9QAM5	HELZ2_MOUSE	Helz2	Helicase with zinc finger domain 2	8524.47	8022.62	8734.45	7202.21	6973.73	8647.46	7111.33	5600.96	6750.58	7089.47	6843.51	7484.28	6846.4	7981.48	7986.02	6914.43	6997.84	7187.13	7627.23	7477.3	6771.12	7276.84	7508.72	7069.75	NA	7631.71	7687.82	39	39	441	2947	14.9644
E9QAT4	E9QAT4	SC16A_MOUSE	Sec16a	Protein transport protein Sec16A	6067.14	5717.93	5517.83	5672.28	5221.2	6904.45	6024.17	7337.92	6692.78	5938.54	6625.31	6630.25	5807.64	6235.08	6207.74	5715.86	5892.22	6024.92	6742.3	6016.8	6151.38	6651.34	6566.77	6684.19	NA	5844.89	6439.38	23	23	285	2357	12.0916
F2YMG0	F2YMG0	PRS56_MOUSE	Prss56	Serine protease 56	2994.79	2937.61	2150.27	NA	NA	NA	3595.26	NA	NA	3144.8	NA	NA	3249.42	NA	3865.48	4008.99	2876.27	NA	NA	NA	3153.17	NA	3284.07	3281.91	NA	2958.27	NA	1	1	8	604	1.3245
F2Z3U3	F2Z3U3	F2Z3U3_MOUSE	Raph1	Ras association (RalGDS/AF-6) and pleckstrin homology domains 1	7221.94	3280.78	3449.4	4455.46	3291.38	3276.05	4141.48	NA	3872.42	3719.91	4846.33	4651.42	3465.55	5077.93	4288.51	3940.76	3362.69	4150.47	4022.92	3965.47	3746.65	3951.88	4083.82	3915.47	NA	4917.01	4033.96	9	8	100	1266	7.89889
F6RWR5	F6RWR5	F6RWR5_MOUSE	Gstp3	Glutathione S-transferase	30005.2	36794.5	42898.6	45848.1	44089.2	19781.2	43175	19792.3	34526.8	39742.5	38150.1	40757.5	35597.2	44528.8	42995.4	37555.5	38944.7	38278.8	35291	43801.3	31352.9	44742.1	44452.6	50004.8	191436	46423	43701.1	6	6	101	210	48.0952
F6TUL9	F6TUL9	F6TUL9_MOUSE	Vsig4	V-set and immunoglobulin domain-containing 4	1258.05	1457.97	1024.8	1305.18	1478.4	NA	1825.85	NA	340.695	1336.18	1401.42	1281.77	1419.76	573.341	995.779	1622.81	999.13	1065.07	993.236	1369.13	829.694	692.495	850.777	810.742	10331	853.341	1638.04	3	3	34	280	12.1429
F6U5V1	F6U5V1	F6U5V1_MOUSE	Larp1b	La ribonucleoprotein domain family, member 1B	4903.64	4450.65	5358.5	3166.98	4204.95	4575.22	4143.81	NA	3875.53	5868.35	4357.55	5755.75	2892.34	3918.84	2838.28	4353.65	3942.15	3157.58	3572.34	4317.45	4093.33	4833.54	5064.79	5606.3	NA	6153.14	3751.87	2	2	24	541	4.43623
F6ZDS4	F6ZDS4	TPR_MOUSE	Tpr	Nucleoprotein TPR	6165.61	4869.91	5691.52	4913.2	4433.28	4213.44	5005.5	NA	4603.42	4632.7	4886.6	4041.77	6102.28	5019.49	5230.26	5193.71	4972.93	5157.93	5017.55	5796.5	5534.81	5001.48	4545.24	4805.58	236010	4349.59	4632.91	21	21	237	2431	9.74907
F8VPK0	F8VPK0	F8VPK0_MOUSE	Ttc37	Tetratricopeptide repeat domain 37	4938.95	4017.97	4508.46	4590.08	4223.22	2920.53	4274.36	NA	4631.57	5030.64	3522.54	3661.61	5450.7	4449.71	4563.85	6278.12	4541.56	5088.69	4639.17	4311.23	4618.72	2708.12	3368.7	3217.91	NA	5573.97	4729.54	10	10	108	1563	6.90979
F8VPN4	F8VPN4	F8VPN4_MOUSE	Agl	Glycogen debranching enzyme	48000.6	52808.4	51622.7	50912.8	50270.4	35405	50030.6	51837.6	49188.5	49733.4	50605	49948.3	46415.4	48340.5	49239.4	43209	46287.6	43404.5	45483.3	45676	46732.9	44580.2	42518.4	44973.5	263432	39778.5	46284.2	54	54	581	1532	37.9243
F8VPU2	F8VPU2	FARP1_MOUSE	Farp1	FERM, ARHGEF and pleckstrin domain-containing protein 1	8577.14	7945.1	7099.17	10218	7430.49	9958.88	7100.06	NA	8106.99	6533.89	6439.31	6803.28	6915.33	8498.59	8300.63	8788.05	8159.23	7822.28	9044.25	7759.07	5943.69	9024.55	8354.59	10904.1	NA	10226	8988.97	7	7	77	1048	7.34733
F8VQC1	F8VQC1	F8VQC1_MOUSE	Srp72	Signal recognition particle subunit SRP72	15083.7	14569.5	15046.4	18035.7	17190	9181.44	17022.1	22249.1	13797.7	16387.9	15518.9	13725.6	17504.8	15678.2	15579.8	16383.2	15906.3	16494.6	17497.6	17337	16759.3	15050.9	16307.9	15771.8	410708	17168.5	17286.3	20	20	216	671	32.1908
G3UWD9	G3UWD9	G3UWD9_MOUSE	Slc17a3	Solute carrier family 17 (sodium phosphate), member 3	NA	1485.82	1847.24	2293.17	1555.68	NA	2128.73	NA	1815.8	745.573	858.779	1283.19	1726.37	2007.92	2188.51	1832.27	2149.34	NA	NA	1868.42	2167.44	NA	NA	1915.9	NA	NA	1744.48	1	1	10	498	2.00803
G3X8U3	G3X8U3	G3X8U3_MOUSE	2210016F16Rik	Queuosine salvage protein	10125.9	10250.6	9014.27	9704.29	9160.66	10028.6	8069.17	NA	9228.44	9459.52	8848.23	8523.53	8829.38	10433.1	9452.61	10486.9	8767.97	10334.4	9587.01	9953.3	9128.15	10536.2	9880.63	8811.08	160482	10190.8	9874.01	8	8	103	338	30.4734
G3X8X0	G3X8X0	G3X8X0_MOUSE	Dhx16	RNA helicase	NA	1697.03	1210.37	NA	1494.13	NA	1592.6	NA	1573.47	1026.64	1908.47	1173.33	2018.51	1814.24	1943.76	1514.51	1763.95	1268.27	1756.69	NA	1565.66	1760.13	NA	1292.8	NA	NA	1535.31	1	1	12	1044	1.14943
G3X972	G3X972	G3X972_MOUSE	Sec24c	Sec24-related gene family, member C (S. cerevisiae)	12445.7	14286.6	13672.1	15692.6	15678.4	9234.34	13735.7	20505.7	15200.2	15230.1	15685	14099.2	13542.2	12250.4	13171.7	12986.1	14369.5	13343.8	13732.4	14516.1	14886	11887.9	13133.4	12618	40838.3	12681.7	13996.7	17	17	207	1096	18.8869
G3X982	G3X982	AOXC_MOUSE	Aox3	Aldehyde oxidase 3	14562.3	20787	13611.2	7461.96	18754.2	17826.8	14671.2	20552.1	12455.1	27362.1	22695.6	18066.8	29076.7	4514.2	9283.54	16919.5	17464.2	11912.8	21735.1	21830.9	34027	7386.31	21514.3	11852.5	194565	8543.28	11702.3	22	21	276	1335	20.6742
G3X9B1	G3X9B1	G3X9B1_MOUSE	Heatr1	HEAT repeat-containing protein 1	NA	1205.11	1326.03	1310.69	1202.57	NA	1102.72	NA	NA	1427.8	1521.01	1221.92	NA	1550.54	1246.43	1019.75	1616.93	1697.05	NA	2556.72	1427.87	1529.11	NA	1594.85	NA	NA	1687.72	1	1	11	2143	0.513299
G3X9C2	G3X9C2	FBX50_MOUSE	Nccrp1	F-box only protein 50	4232.28	2975.7	2254.22	2090.62	NA	13995.1	2523.59	20670.5	7705.81	1126.17	1216.09	2483	3236.5	1817.32	NA	2887.42	NA	2693.5	3164.01	3061.13	1066.66	NA	1527.06	10584.7	NA	10056.6	8360.91	2	2	23	266	8.64662
G3X9D6	G3X9D6	G3X9D6_MOUSE	Apon	Apolipoprotein N	2992.69	2303.07	1727.82	1395.97	1632.49	2820.59	2756.58	NA	1608.87	2484.99	1983.05	2374.96	1796.95	2154.22	1875.68	1800.87	2424.83	1515.25	4090.13	2074.29	1933.29	2410.07	2283.83	2003.27	NA	3279.02	2085.21	3	3	31	251	12.3506
G3X9K3	G3X9K3	BIG1_MOUSE	Arfgef1	Brefeldin A-inhibited guanine nucleotide-exchange protein 1	2293.1	2466.33	2639.66	2369.62	2560.43	4236.86	3127.6	NA	2435.53	2500.35	2477.08	2577.14	2627.18	1990.32	2619.47	2143.53	2647.2	2352.13	2600.8	2656.96	3019.52	2882.77	2438.01	1978.02	NA	2071.08	2556.13	12	12	146	1846	7.90899
G5E829	Q9R0K7;G5E829;Q0VF55;Q6Q477	AT2B1_MOUSE	Atp2b1	Plasma membrane calcium-transporting ATPase 1	3062.18	2837.12	2685.61	3497.95	3297.18	4345.65	3689.85	4254.05	3238.27	2488.5	3027.43	2671.3	2905.12	3124.64	3118.6	3776.87	3305.31	3056.91	3263.03	3162.67	3248.94	2866.68	3116.58	3033.59	NA	3344.26	3103.95	11	5	147	1220	12.0492
G5E870	G5E870	TRIPC_MOUSE	Trip12	E3 ubiquitin-protein ligase TRIP12	4631.63	2682.37	3240.01	2675.69	2923.94	4544.72	2906.35	NA	2866.99	2605.24	3236.17	3201.31	2877.15	2981.6	3190.45	3820.32	2714.67	3038.49	2800.76	3542.21	3307.33	3153.08	3264.78	2869.38	NA	3728.02	3647.16	7	7	79	2025	3.90123
G5E897	G5E897	PLGT3_MOUSE	Poglut3	Protein O-glucosyltransferase 3	NA	2440.23	2551.65	2391.73	2536.26	NA	2869.49	NA	2323.82	2746.46	2383.35	2838.82	2208.77	2285.62	2360.59	2114.93	2165.23	2432.91	2868.83	3465.92	2283.56	2543.07	3180.98	3981.49	NA	2983.59	3012.57	3	3	38	503	7.55467
G5E8F4	G5E8F4	FPGT_MOUSE	Fpgt	Fucose-1-phosphate guanylyltransferase	NA	1578.41	NA	1916.06	2098.44	NA	NA	NA	NA	NA	NA	NA	2205.11	NA	1329.31	NA	1540.98	NA	NA	NA	NA	NA	NA	NA	NA	NA	NA	1	1	13	590	2.20339
G5E8K5	G5E8K5	ANK3_MOUSE	Ank3	Ankyrin-3	NA	1522.25	1591	1962.63	1375.81	2045.35	1771.68	NA	1855.95	1986.49	1430.16	1203.48	1448.79	1860.97	1975.39	1863.84	1472.29	1842.68	1523.31	1932.78	1692.88	1339.04	1973.15	2166.32	NA	2016.96	1786.25	5	5	60	1961	3.05966
G5E8V9	G5E8V9	ARFP1_MOUSE	Arfip1	Arfaptin-1	6981.44	8170.75	7494.79	7856.55	7947.47	4401.12	8404.38	6314.52	7928.52	8433.55	8560.72	7660.44	8429.73	8825.51	8784.05	8640.56	7997.07	9735.17	8709.65	10074.4	9162.13	8755.56	7848.4	9624.2	NA	8253.65	7556.09	8	8	101	373	27.0777
G5E904	G5E904	G5E904_MOUSE	Sult3a2	Sulfotransferase	14777.5	13857.9	12053.2	9589.79	16295.3	12692.8	12857.6	6222.08	12267.5	20292.7	15750.4	12536.5	22860.9	7568.37	10302.1	16788	15193	10406.7	16271.9	17219.5	23661	8975.87	14837.6	8661.19	NA	9812.38	12656	12	12	131	293	44.7099
K7N6C2	P56657;K7N6C2;E9PXC3	K7N6C2_MOUSE	Cyp2c68	Cytochrome P450, family 2, subfamily c, polypeptide 68	33913.8	64949.9	46650	31222.7	64683	24360.7	34861.1	97899	43377.1	115031	47961.2	54055.8	65108.6	20566.9	27299.8	42442.4	51431.8	34900.5	52746.6	57273.2	120177	24016	76807.6	27239.5	NA	26536.7	40454.1	4	2	39	491	7.94297
K9J7B2	Q64435;K9J7B2	K9J7B2_MOUSE	Ugt1a6b	UDP-glucuronosyltransferase	26844.2	32309.5	30041.9	30576.1	32046	10416.4	29581.8	32926.4	23448.9	29645.2	25493.4	21957.8	45407.2	22442.5	26321	25660.2	25099.1	27262.8	28886.6	29903.8	31756.5	19490.3	20345.3	19127.7	80190.6	20950.9	28427.5	10	4	132	531	24.8588
L7N466	L7N466	L7N466_MOUSE	Mthfsl	5-formyltetrahydrofolate cyclo-ligase	NA	9603.91	8105.6	8109.15	8931.18	19266.9	8841.33	12618.3	11529.8	10136	13542.7	13000.1	8995.07	10162.8	9189.52	9654.57	8766.26	8677.16	9670.03	8577.22	8306.06	12559.7	11678.5	11837.6	NA	12581.7	9381.03	1	1	12	203	5.91133
O08529	O08529	CAN2_MOUSE	Capn2	Calpain-2 catalytic subunit	13380	8211.55	8409.78	8099.38	7666.09	7737.5	7901.38	NA	8897.44	7816.56	7622.4	8335.54	6770.38	7647.37	7360.28	7258.28	7808.18	9099.02	6323.85	8330.22	7993.41	7929.27	8291.11	9372.89	NA	8270.79	8248.8	9	9	118	700	16.8571
O08539	O08539	BIN1_MOUSE	Bin1	Myc box-dependent-interacting protein 1	1557.27	767.521	710.978	918.869	710.714	960.896	980.121	NA	702.739	1067.95	828.702	855.279	476.115	NA	925.576	641.742	717.098	933.783	932.117	948.707	608.068	1610.65	1734.92	1231.75	NA	1093.51	1194.3	1	1	19	588	3.23129
O08547	O08547	SC22B_MOUSE	Sec22b	Vesicle-trafficking protein SEC22b	23772.8	24583.9	25348.9	26289.7	26096.9	26807.4	23793.3	21356.7	23252.2	26837.9	25467	24379.1	24687.4	24290.7	25266.4	22246.3	24814.7	26210.7	27169.6	27279	28656.2	27033.7	28666.8	25469	212364	28819.9	27298.1	12	12	152	215	70.6977
O08553	O08553	DPYL2_MOUSE	Dpysl2	Dihydropyrimidinase-related protein 2	8918.72	10391.4	10425.9	10335.5	10270.7	8788.63	11489.1	9522.8	9260.62	9889.03	12378.3	10728.2	8880.64	11766.8	11336.3	10662.5	11300.7	10264.7	10378.9	11779.9	10057.7	11427	11208.1	13085.1	NA	9548.29	10842.8	8	6	112	572	19.5804
O08573	O08573	LEG9_MOUSE	Lgals9	Galectin-9	54590.3	70782.4	68208.1	78983.2	69260.4	48360.6	65353.3	66228	61132.9	62676.1	66163.9	64904.7	51406.6	69893.3	71057.8	64675.1	69607.7	65364.5	62895.2	60055.6	64843.8	67243.2	56961	62005.3	226302	59294.5	74351.2	7	7	81	353	22.9462
O08579	O08579	EMD_MOUSE	Emd	Emerin	3241.81	2075.63	2328.32	1870.55	1962.38	1832.79	2532.99	NA	2233.37	1572.79	2200.66	2025	2404.85	1962.43	1921.3	2428.82	1775.38	1984.43	2256.09	2086.23	2843.43	3036.68	2020.99	2516.81	NA	2291.12	2108.24	3	3	34	259	13.1274
O08582	O08582	GTPB1_MOUSE	Gtpbp1	GTP-binding protein 1	5440.45	4098.23	4181.78	4029.7	4091.32	3291.64	4782.87	NA	4302.12	4076	4067.83	4650.07	5205.99	4244.43	4945.2	4807.43	4669.01	4131.06	5014.56	4649.87	5163.94	4057.66	3109.84	2755.06	NA	3922.83	4420.41	6	6	72	668	10.7784
O08583	O08583	THOC4_MOUSE	Alyref	THO complex subunit 4	15395.1	12810.7	14630.1	10854	10343.4	11294.5	10541.2	8157.27	11323.6	11300.5	15793.9	14097.4	12002.5	11664.7	10562	10492	10621.8	9789.28	12849.1	13444.1	10521.2	14276.6	10421.2	9213.35	NA	9688.4	10158	6	3	84	255	32.9412
O08585	O08585	CLCA_MOUSE	Clta	Clathrin light chain A	62799.1	67022.1	59743.4	60064.2	60077	37030.4	74053.3	36202.3	40019.8	55487.5	53760.1	47920.6	53437.7	65281.5	62577.1	68167.9	68636	70916	62149.2	69426.3	56880.9	58255.8	61307.4	62104.3	NA	62526.6	64969.9	6	6	69	235	29.3617
O08586	O08586	PTEN_MOUSE	Pten	Phosphatidylinositol 3,4,5-trisphosphate 3-phosphatase and dual-specificity protein phosphatase PTEN	NA	2757.48	2644.79	3017.35	2638.23	NA	3007.49	NA	1775.09	3382.36	2440.02	2121.41	2801.07	3023.07	2288.68	3415.64	3331.92	3630.38	2219.55	3019.6	3048.31	2126	2824.71	2511.39	NA	NA	2731.6	2	2	20	403	4.96278
O08600	O08600	NUCG_MOUSE	Endog	Endonuclease G, mitochondrial	8876.94	14237.6	16155.1	14102.1	12274	16239.2	13794.4	17403.6	19084.9	12094.6	17379.5	19156.8	10483.5	13690.8	15735.4	11042.7	14838.8	13840.8	14896	12420.2	11545	15323.1	16958.4	18288.8	NA	12906.5	13994.6	9	9	110	294	37.415
O08601	O08601	MTP_MOUSE	Mttp	Microsomal triglyceride transfer protein large subunit	60370.8	70168.2	73559.3	77981.8	74263	32668.7	68059.8	56441.4	62933.9	74842.9	66629.1	64953	57721.3	57430.2	60918.7	52195.7	49605.4	52913	52372.8	47617.2	52422.9	48667.8	41676.8	44564.1	475997	47896.4	52523.9	44	44	551	894	61.6331
O08609	O08609	MLX_MOUSE	Mlx	Max-like protein X	NA	NA	62.6876	333.235	NA	NA	NA	NA	NA	124.353	NA	302.659	NA	NA	NA	NA	NA	NA	NA	NA	NA	NA	NA	380.913	NA	NA	NA	1	1	10	298	3.3557
O08663	O08663	MAP2_MOUSE	Metap2	Methionine aminopeptidase 2	5484.49	3642.09	3499.06	4789.83	4405.94	NA	5107.58	NA	3807.66	4746.07	4490.72	4818.43	4443.91	4313.49	4197.8	4224.21	4422.35	4438.87	4369.91	4429.69	3389.06	3426.64	3858.13	4472.59	NA	4475.61	5267.6	9	9	92	478	19.2469
O08677	O08677	KNG1_MOUSE	Kng1	Kininogen-1	8594.83	12842	16456.4	17516	17792.8	5542.62	15687.7	13712.6	13509.9	15781.9	13227.2	14381.4	13006.3	17822.1	20738.2	16813.3	25090.6	20880.2	17119.2	13791	16347.9	15773.2	12960.8	13095.5	276080	17152	21475.3	9	8	99	661	14.9773
O08692	O08692	NGP_MOUSE	Ngp	Neutrophilic granule protein	32914.2	32459.9	31324.9	17448.2	21318.8	12095.7	24751.6	7830.28	17733	30162.3	27214.7	31017.7	17981	20179.3	18440.9	14526.8	28433.9	22252.5	17346	14368.1	16482.4	16318.2	21772.8	5118.1	NA	9730.6	16940.8	7	7	71	167	42.515
O08705	O08705	NTCP_MOUSE	Slc10a1	Sodium/bile acid cotransporter	10549.6	9616.42	9339.42	17562	17945.1	8590.46	16444.4	14746.5	17881.3	10658.2	8510.92	8494.43	15112.1	16472.8	14519.4	17413.5	15261.4	15863.6	19617.3	15305.6	18093.4	15842.4	17960	15776.3	NA	13746.2	14856.4	1	1	14	362	3.8674
O08709	O08709	PRDX6_MOUSE	Prdx6	Peroxiredoxin-6	190797	298610	262934	319370	333402	112056	294862	252770	200931	325076	236249	181105	394721	268261	319108	272953	290095	367167	257331	339868	413277	220862	224984	228731	8910000	291096	314383	20	16	274	224	122.321
O08715	O08715	AKAP1_MOUSE	Akap1	A-kinase anchor protein 1, mitochondrial	5940.31	5263.82	4089.88	5677.86	6440.04	6000.06	6578.57	NA	5972.17	7504.14	7577.12	5921.74	6367.09	5911.65	4924	7070.05	5107.12	4273.36	8316.1	6096.07	5981.1	6850.63	4357.09	4640.09	NA	5512.19	3633.68	5	5	72	857	8.4014
O08734	O08734	BAK_MOUSE	Bak1	Bcl-2 homologous antagonist/killer	NA	4737.19	5558.21	3991.8	3747.16	NA	3888.4	NA	2531.77	3663.81	3671.59	3387.92	3518.42	4988.59	5596.28	4359.87	4278.47	5836.56	4647.83	4587.48	3798.76	3366.81	3076.04	4236.73	NA	4357.42	4457.62	2	2	23	209	11.0048
O08738	O08738	CASP6_MOUSE	Casp6	Caspase-6	3288.12	3166.96	3465.12	3503.28	3444.3	1761.68	3156.85	NA	2448.77	3388.88	2663.31	2475.62	NA	3245.96	3127.73	3020.67	4031.1	3443.86	2782.39	3835.23	3581.08	2610.89	2877.36	2485.4	NA	2543.47	3012.85	4	4	40	276	14.4928
O08749	O08749	DLDH_MOUSE	Dld	Dihydrolipoyl dehydrogenase, mitochondrial	52995.1	61673.6	60800.6	69870.3	74743.3	28549.6	76161.3	68744	62200.4	62946.2	55794.3	59806.3	58249.8	75961.3	77469.1	76119.5	76601.6	74816	72001.9	75313.8	67288.5	69979.3	68378.1	69630.5	842351	72935.3	65558.3	19	19	238	509	46.7583
O08756	O08756	HCD2_MOUSE	Hsd17b10	3-hydroxyacyl-CoA dehydrogenase type-2	41747.2	87165.5	106201	102969	114933	61073.3	92836.2	68497.9	75852.9	104800	90559.9	81897.5	93117.3	74741.3	106045	96581.7	99028.3	108442	99990	107541	113276	82322.6	81656.3	89037.5	NA	102558	103733	10	10	155	261	59.387
O08759	O08759	UBE3A_MOUSE	Ube3a	Ubiquitin-protein ligase E3A	NA	3811.37	3645.55	3444.05	3719.27	NA	3792.35	NA	2998.35	3151.49	2542.99	1740.9	3915.9	3760.72	3465.3	3645.96	3720.19	3484.1	4042.18	3638.59	3539.53	3426.15	3016.34	3171.42	NA	2526.27	3872.46	8	8	94	870	10.8046
O08784	O08784	TCOF_MOUSE	Tcof1	Treacle protein	NA	1782.08	905.622	1222.85	1320.38	NA	1313.53	NA	2389.52	1453.34	1800.8	3377.74	1847.32	1334.7	1486.65	1762.28	1637.04	1402.6	1112.14	1708.94	NA	1844.3	1853.99	NA	NA	NA	NA	5	5	62	1320	4.69697
O08788	O08788	DCTN1_MOUSE	Dctn1	Dynactin subunit 1	4697.81	4140.7	3997.51	4160.68	4034.51	3373.65	4227.62	NA	3984.55	4225.83	3537.59	3204.41	3974.02	4186.67	4734.14	4437.3	3775.19	4876.35	4660.45	4662.18	4558.63	3938.05	4255.06	3883.77	NA	3854.58	4513.85	11	11	133	1281	10.3825
O08795	O08795	GLU2B_MOUSE	Prkcsh	Glucosidase 2 subunit beta	40346.7	54713.1	57004.5	59601.4	56369.9	62357.8	54018	52910.1	56629.8	55492.1	54933.3	54645.1	54487	60416.3	55662.2	51279.1	53511.6	61332.4	59573.7	56392.1	53334.9	64140.8	56394.6	60754.2	575208	68029.1	65675.7	11	11	109	521	20.9213
O08796	O08796	EF2K_MOUSE	Eef2k	Eukaryotic elongation factor 2 kinase	NA	822.495	1044.12	741.963	959.705	2374.27	NA	NA	1758.15	889.371	891.719	1012.87	NA	NA	NA	NA	NA	639.546	503.625	NA	NA	723.825	1023.55	554.326	NA	NA	NA	2	2	27	724	3.72928
O08797	Q8VHQ1;Q80UK5;O08797;Q8BMT0;O08806;F6V5V4	O08797_MOUSE	Serpinb9	SPI6	NA	2253.98	2020.52	2216.62	2081.82	NA	2216.78	NA	1739.53	1612.36	2153.85	2815.97	1953.8	2544.16	2302.74	2277.05	2228.94	2520.24	2205.62	2057.05	2265.7	1784.47	1964.4	1604.85	NA	2757.57	2081.42	7	6	74	374	19.7861
O08807	O08807	PRDX4_MOUSE	Prdx4	Peroxiredoxin-4	296318	485041	517596	504233	484825	275050	488665	474249	518524	521561	514101	537216	460012	481799	440094	425357	436143	457131	494457	448975	449566	445595	372935	465048	2640000	384908	490139	11	11	138	274	50.365
O08808	O08808	DIAP1_MOUSE	Diaph1	Protein diaphanous homolog 1	6708.58	7350	7079.87	7909.83	7803.89	3839.22	7351.85	9311.08	6862.5	6541.39	6615.25	4942.88	7494.6	7401.42	8444.52	6967.55	7999.8	7542.26	7014.65	7785.87	7497.41	6526.75	7494.21	6692.89	57021.9	6108.42	6872.52	17	17	166	1255	13.2271
O08810	O08810	U5S1_MOUSE	Eftud2	116 kDa U5 small nuclear ribonucleoprotein component	6200.06	4551.5	5271.76	5662.79	5033.62	5331.57	5114.61	11025.5	5140.98	4230.17	4992.52	4983.69	6454.58	5324.56	5021.62	6035.19	5458.87	4706.01	5927.19	5903.86	5520.36	5694.49	4786.97	4282.22	NA	4370.97	5202.51	15	15	178	971	18.3316
O08856	O08856	ELL_MOUSE	Ell	RNA polymerase II elongation factor ELL	NA	619.794	238.675	NA	NA	NA	NA	NA	NA	493.219	401.53	NA	NA	381.551	NA	353.758	273.938	NA	NA	507.524	492.592	250.798	NA	NA	NA	NA	427.25	1	1	11	602	1.82724
O08912	O08912	GALT1_MOUSE	Galnt1	Polypeptide N-acetylgalactosaminyltransferase 1	3489.02	2967.06	2564.14	2546.29	2733.15	813.032	2801.24	NA	2147.52	2877.44	3083.32	3419.5	3167.55	2748.08	2564.63	2657.5	2740.68	2626.17	2745.86	3194.99	2351.94	2537.74	2293.09	2395.95	95196.2	2277.61	2474.54	4	4	38	559	6.79785
O08914	O08914	FAAH1_MOUSE	Faah	Fatty-acid amide hydrolase 1	3119.23	8329.89	8178.79	7117.29	8332.73	5499.93	8238.91	NA	8171.83	7746.87	7216.53	7114.78	8577.96	6575.32	7490.37	7739.31	7200.43	8828.46	8425.15	8239.77	10305.1	6676.27	7130.33	6015.55	166063	7382.68	8605.4	7	7	89	579	15.3713
O08915	O08915	AIP_MOUSE	Aip	AH receptor-interacting protein	3704.13	2177.42	2304.15	1953.96	2154.29	4188.56	3413.71	NA	2932.17	2930.91	3087.31	2456.34	1758.21	2004.86	2177.25	2151.94	2544.91	2339.3	2372.23	2811.78	2187.47	2621.53	3090.82	2085.14	NA	2741.08	2182	3	3	40	330	12.1212
O08917	O08917	FLOT1_MOUSE	Flot1	Flotillin-1	14655.1	14051.1	12558.7	10416.9	11089	14350	11833.6	12262.1	11996.1	13431	11430.5	13176	11800.7	12391.8	10780.2	13535.9	13292.5	11608.8	12491.3	14204.1	13962.7	12865.2	15690.4	13540.1	NA	14082.3	13147	17	17	207	428	48.3645
O08966	O08966	S22A1_MOUSE	Slc22a1	Solute carrier family 22 member 1	5398.99	6856.07	4590.66	4079.6	5222.06	NA	4126.79	NA	3201.34	6819.84	5162.55	3237.89	9558.72	2157.81	4397.06	5541.57	6776.84	2752.42	4780.76	5644.71	10934.8	NA	4041.26	3025.57	NA	NA	3859.39	3	2	27	556	4.85612
O08997	O08997	ATOX1_MOUSE	Atox1	Copper transport protein ATOX1	12671.4	18554.9	18003.7	24550.8	23164.9	34209	25446.6	36652.9	25213.6	23768.7	22352.9	21696.4	22599.1	25098.2	24609.8	23845.5	32118.1	26235.5	25099.5	23875.2	25557.2	27721.7	36058.2	26460.3	NA	25802.3	25202.9	3	3	35	68	51.4706
O09012	O09012	PEX5_MOUSE	Pex5	Peroxisomal targeting signal 1 receptor	15980.6	16802.2	20273.5	16047	12999.1	16514	14749.2	15864	18766.8	16285.8	19036	20275.6	15571.2	19082.8	15616.7	16245	17554.9	14925.4	16982.3	16344.7	17823.4	18688.3	18306.6	18473.5	NA	15284.1	17206.7	6	6	89	639	13.928
O09043	O09043	NAPSA_MOUSE	Napsa	Napsin-A	9100.38	8187.76	6879.33	6563.95	7373.59	13157.8	8719.26	8978.75	8350.22	8313.97	7516.01	5601.99	7576.44	6670.09	NA	8013.11	8772.99	7784.22	7288.45	10497.9	7979.29	5425.28	7911.88	6693.84	NA	13465.7	9483.26	1	1	9	419	2.14797
O09044	O09044	SNP23_MOUSE	Snap23	Synaptosomal-associated protein 23	8605.97	6710.5	6830.88	5477.25	6307.55	8362.43	5839.32	3697.08	7587.15	7242.76	7117.19	7352.36	4059.73	4601.69	4066.99	4484.06	4905.41	5346.29	5721.01	6261.39	6607.05	6484.51	8342.46	7247.85	NA	6055.87	5697.46	5	5	63	210	30
O09061	O09061	PSB1_MOUSE	Psmb1	Proteasome subunit beta type-1	18669.5	36860.5	37027.4	33510.7	37005.3	17291	34246.7	30857.2	30441.7	38140.1	28768.4	28082.5	41831.3	32270.5	37872	30346.2	37337.6	32638.5	37012.4	39007.3	40356.1	27329.1	26458.4	32905.9	300772	40370.2	38525.9	8	8	106	240	44.1667
O09106	O09106	HDAC1_MOUSE	Hdac1	Histone deacetylase 1	11047.6	10022.3	12262.6	10644.8	9781.31	4602.24	10897.9	11202.9	11142.9	9828.99	9325.92	8947.81	10877.9	11832	11165.9	9600.99	10952.2	8862.73	11675	12219	9917.09	11155.4	10232	8752.97	NA	8314.59	10985.6	4	1	45	482	9.3361
O09110	O09110	MP2K3_MOUSE	Map2k3	Dual specificity mitogen-activated protein kinase kinase 3	2849.37	4738.19	5262.1	5912.31	5301.85	5651.28	3987.83	NA	5683.26	5033.41	5326.76	5341.65	6100.35	5690.39	5321.46	6785.79	5655.51	7319.67	5818.31	7100.65	6570.32	5919.68	6205.89	6122.98	NA	6496.95	5974.75	7	6	65	347	18.732
O09111	O09111	NDUBB_MOUSE	Ndufb11	NADH dehydrogenase [ubiquinone] 1 beta subcomplex subunit 11, mitochondrial	7481.81	12627.5	11982.2	18517.1	17940.6	20102.9	13273.5	22871.4	20064.1	12240.6	12871.8	14816.3	12645.4	16871.8	15851.5	7541.22	14546.2	17015.7	14399.6	13457.2	13777.8	18126.2	16859.7	17626.3	NA	18440.2	16387.3	1	1	10	151	6.62252
O09131	O09131	GSTO1_MOUSE	Gsto1	Glutathione S-transferase omega-1	28076.6	37220.4	39005.7	46644.4	44139.6	18008.4	46722.1	36553.7	38511.1	35292.3	32497.2	35356.6	38098.7	49011.1	45676.1	41884.3	46957.9	49841.9	41333	40857.8	41169	44420.5	39027.9	40088.3	799845	43111.1	50163	13	11	128	240	53.3333
O09158	O09158;D3Z2W7	CP3AP_MOUSE	Cyp3a25	Cytochrome P450 3A25	11003.4	12864.9	12462.1	12788.7	14183.8	6315.21	15569.6	13127.4	15327.5	15034.6	12100.1	12023.4	16081.1	12619	14021.6	12787.7	13994.7	15486.2	14954.9	14393.2	15684.8	12170.2	12300.9	12273.6	NA	11669.1	13231.1	8	3	76	503	15.1093
O09159	O09159	MA2B1_MOUSE	Man2b1	Lysosomal alpha-mannosidase	15566.5	10468.7	10321	7533.17	7321.78	13553.2	10483.1	9640.68	10016.3	8774.57	11222.8	10958.8	8180.03	8809.71	9027.61	9239.78	8669.19	9377.76	8994.46	10432.5	7827.28	8881.44	11741.6	11348.4	NA	12152.9	8799.88	12	12	154	1013	15.2024
O09164	O09164	SODE_MOUSE	Sod3	Extracellular superoxide dismutase [Cu-Zn]	3250.78	5056.38	4873.49	3424.49	3673.78	3256.45	3728	4293.9	3565.15	3949.95	4414.31	4942.47	1931.51	2004.48	2471.55	2163.69	2155.53	2440.29	2585.18	2237.71	2457.67	2666.56	2536.68	2425.72	NA	2505.84	2753.73	5	5	66	251	26.2948
O09167	O09167	RL21_MOUSE	Rpl21	60S ribosomal protein L21	93856.3	101175	111001	79737.9	78754.7	36217.4	76961.5	64934.6	74560.9	150524	144681	175399	63032.9	85444.7	72608.5	81127.4	89626.8	68900.7	95597.6	97520.7	74182.1	88438.9	97626.1	83650.8	749645	104547	81230.3	9	9	88	160	55
O09172	O09172	GSH0_MOUSE	Gclm	Glutamate--cysteine ligase regulatory subunit	24055.1	26469	25041.8	28893.3	27188.9	27871.9	27914.4	18455.2	23374.4	27086.7	23264.9	22640.4	29421.9	27927.9	22438.8	23996.1	24663.8	21987.2	27197	25725	27022.3	19053.9	23334.2	20277.9	69419.2	18610.1	24498.4	7	7	86	274	31.3869
O09173	O09173	HGD_MOUSE	Hgd	Homogentisate 1,2-dioxygenase	39553.7	67254.5	57805.5	80654.9	79100.7	33975.7	60535	48740.9	54598.2	76825.2	53833.8	56033.3	76961	63780.5	74705.6	69670	70295.6	61673.4	63130.6	63544.8	64883.4	47127	42578.6	43007.6	305959	47333.4	62136.6	12	12	134	445	30.1124
O09174	O09174	AMACR_MOUSE	Amacr	Alpha-methylacyl-CoA racemase	39536.6	50002	46816	42418.1	42338.6	44075.7	42100.9	39069.1	47857.7	46075.2	42239.8	43949.5	43594.8	51154.4	45282.1	44207.8	44703.8	46782.6	47075.8	41184.5	47569	47489.8	42271.1	48662.2	213872	44616.4	41815	14	14	170	381	44.6194
O35071	P33173;Q60575;O35071	KIF1C_MOUSE	Kif1c	Kinesin-like protein KIF1C	5671.66	3837.39	3197.14	3606.25	3663.05	3890.9	3281.18	NA	3962.78	3710.83	4363.05	3321.24	3189.71	3886.45	4137.79	3972.15	3849.41	3856.9	4307.9	3359.06	3576.48	3494.7	4583.81	4007.12	NA	4586.83	3755.58	5	3	55	1100	5
O35075	O35075	VP26C_MOUSE	Vps26c	Vacuolar protein sorting-associated protein 26C	NA	6035.2	6209.92	5359.87	6249.57	NA	NA	NA	4659.82	NA	NA	NA	NA	NA	NA	1277.38	4091.9	4624.58	NA	NA	5469.73	3087.32	4445.36	NA	NA	NA	5469.45	1	1	8	297	2.6936
O35114	O35114	SCRB2_MOUSE	Scarb2	Lysosome membrane protein 2	14742	15247.8	12334.1	12276.6	13282.5	8288.57	14124.4	14565.1	12118.2	13118.8	11994	12519.8	13885.7	12005.6	12443.1	17043.4	12748.1	14175.1	15656.4	14307.8	15073.2	18354.3	15937	15801.6	NA	20787.7	16946.2	5	5	68	478	14.2259
O35129	O35129	PHB2_MOUSE	Phb2	Prohibitin-2	143109	178660	176740	180077	182485	128326	161615	161310	167882	168294	155577	142030	153974	165073	178367	154269	165618	159841	147771	167484	164419	139525	142474	162759	858270	135503	165689	18	18	197	299	65.8863
O35130	O35130	NEP1_MOUSE	Emg1	Ribosomal RNA small subunit methyltransferase NEP1	NA	NA	323.265	NA	945.989	NA	NA	NA	NA	963.94	NA	NA	1207.91	682.214	458.296	NA	NA	NA	NA	795.32	NA	NA	NA	NA	NA	NA	NA	2	2	23	244	9.42623
O35143	O35143	ATIF1_MOUSE	Atp5if1	ATPase inhibitor, mitochondrial	6604.84	6511.45	5397.86	7168.94	7406.75	8289.86	6432.98	5998.85	9354.33	6762.68	8592.84	6301.75	5359.61	6868.08	4729.46	5605.5	6117.26	5719.15	4535.78	6114.56	6388.84	9099.4	7978.06	8329.8	NA	7833.65	6922.66	4	4	34	106	32.0755
O35166	O35166	GOSR2_MOUSE	Gosr2	Golgi SNAP receptor complex member 2	3903.66	3030.91	2857.86	2975.31	2843.27	3663.01	3546.91	5560.51	3431.93	3370.9	4161.55	3023.35	3576.68	3201.52	3160.89	2910.35	2794.74	2683.76	3557.29	3399.94	3427.66	2965.62	3192	4058.24	NA	3693.7	3476.65	4	4	39	212	18.3962
O35215	O35215	DOPD_MOUSE	Ddt	D-dopachrome decarboxylase	304080	426372	418834	411356	384574	320291	332411	415987	401523	524905	554879	532563	359905	389237	389967	326730	382445	396519	360222	341093	398012	462935	427303	453135	1820000	458758	381282	10	10	123	118	104.237
O35218	O35218	CPSF2_MOUSE	Cpsf2	Cleavage and polyadenylation specificity factor subunit 2	NA	1726.68	2232	2167.99	1543.71	NA	NA	NA	1542.61	1577.91	1955.57	1991.86	2449.3	1946.64	1898.65	1962.06	1794.8	1992.6	2374.86	2072.69	2011.63	2072.48	1558.77	NA	NA	NA	NA	2	2	17	782	2.17391
O35226	O35226	PSMD4_MOUSE	Psmd4	26S proteasome non-ATPase regulatory subunit 4	23497.7	30550.5	32914.3	26273.4	31543.2	21582.2	30410.2	31844.5	32425	32007.7	30644.1	26043.8	30601.8	23149.9	25536.8	24614.7	24555.3	31165.5	24227.4	28051.8	30464	29145.2	29994.4	23818	940680	32291.5	30855.6	5	5	58	376	15.4255
O35231	O35231	KIFC3_MOUSE	Kifc3	Kinesin-like protein KIFC3	NA	NA	749.99	NA	NA	1853.73	907.554	NA	NA	NA	NA	NA	NA	NA	717.955	NA	NA	NA	NA	NA	355.728	NA	NA	NA	NA	NA	NA	1	1	11	824	1.33495
O35239	O35239	PTN9_MOUSE	Ptpn9	Tyrosine-protein phosphatase non-receptor type 9	1214.38	975.433	1129.55	1294.37	1541.78	NA	1628.78	NA	NA	1527.47	1107.7	1204.08	677.603	1232.46	1147.36	1622.99	1437.31	998.743	2001.7	1450.88	1425.45	1777.47	1199.85	1564.35	NA	NA	NA	2	2	24	593	4.04722
O35250	O35250	EXOC7_MOUSE	Exoc7	Exocyst complex component 7	NA	2521.84	2204.87	2620.65	2058.01	2081.38	2103.47	NA	2067.68	2043.19	1647.14	2198.21	2346.96	2154.88	2037.83	2377.21	2536.14	2900.34	1794.26	2476.35	2954.59	2410.88	2308.84	2074.3	NA	NA	2250.91	6	6	58	697	8.32138
O35286	O35286	DHX15_MOUSE	Dhx15	ATP-dependent RNA helicase DHX15	7991.67	10023.6	12160.2	10128.5	9159.8	9063.4	9011.89	10910	9109.96	8364.9	11450.3	9520.98	10902.6	9590.65	10080.8	8310.74	9074.28	11328	10113.4	10542.9	10874.9	10665	8906.27	8782.81	NA	8772.28	10751.5	23	23	276	795	34.717
O35295	O35295	PURB_MOUSE	Purb	Transcriptional activator protein Pur-beta	6015.43	8833.61	9241.24	8228.59	7941.37	8869.93	7231.06	12305.3	7802.89	9427.62	9484.82	11121.8	7908.23	8137.83	7955.05	6161.4	7274.78	8101.94	7140.36	7971.29	8433.67	8985.2	8559.86	7936.24	126239	9394.22	8266.32	6	6	64	324	19.7531
O35309	O35309	NMI_MOUSE	Nmi	N-myc-interactor	4017.7	3614.71	4214.02	4170.54	4427.07	NA	4152.52	NA	4234	4091.37	4594.85	4531.88	4126.25	3858.64	4019.84	3793.82	3647.19	3459.2	4150.08	4298.74	4805.83	3931.44	4209.95	4197.53	NA	4114.26	4047.19	5	5	56	314	17.8344
O35326	O35326	SRSF5_MOUSE	Srsf5	Serine/arginine-rich splicing factor 5	13393.4	11913.4	12641.4	14010	13065.5	15290.4	13708.3	NA	13529.9	11869	13340.6	13802.8	13482.2	9618.18	11701.1	10677.8	10235	10809.3	12750.3	10359.4	10446.3	9166.72	6740.52	6780.66	NA	3318.47	7308.06	7	7	91	269	33.829
O35343	O35343	IMA3_MOUSE	Kpna4	Importin subunit alpha-3	4388.73	3531.24	3609.45	3735.68	3386.45	3489.73	3305.64	NA	3517.12	3129.41	3715.16	2519.25	3516.33	3300.75	3359.37	2014.4	3342.05	3580.66	3456.82	4114.84	3536.48	3232.07	3071.07	2503.65	NA	2966.33	4323.42	6	4	71	521	13.6276
O35344	O35344	IMA4_MOUSE	Kpna3	Importin subunit alpha-4	5458.22	4047.02	5957.68	4715.23	4481.09	7384.34	4268.86	3269.82	5498.05	4966.87	5950.82	4922.33	5143.68	5435.13	4435.76	4687.46	3612.2	4734.7	5730.94	4652.25	5166.97	6138.96	6239.8	3754.17	NA	5164.13	5845.76	3	3	33	521	6.33397
O35350	O35350	CAN1_MOUSE	Capn1	Calpain-1 catalytic subunit	12819.4	11749.3	9992.52	9814.3	9238.34	10371.1	11104.6	11200.4	9565.78	10308.3	9210.3	8778.98	8821.74	10085	8580.77	10944.1	9888.36	10288.7	9532.38	10331.1	8786.63	9844.12	9827.62	10944.2	NA	7885.94	9841.95	12	12	120	713	16.8303
O35381	O35381	AN32A_MOUSE	Anp32a	Acidic leucine-rich nuclear phosphoprotein 32 family member A	22180.9	26535.7	33423.3	46000.5	41948.6	14741.4	34907.9	23575.2	34105.1	27699.9	28637.5	26585.3	36787.6	29101.3	31896.7	25173.1	28688.4	35494.8	36181.4	32966.8	36673.9	24065.3	25697.9	19714.4	NA	24968.8	38514.6	8	4	76	247	30.7692
O35382	O35382	EXOC4_MOUSE	Exoc4	Exocyst complex component 4	3271.98	2619.98	2491.93	3118.64	3085.95	NA	2912.16	NA	2635.61	2637.16	2936.47	2507.81	2734.61	2505.59	2808.99	2916.24	2739.9	2654.2	3354.25	3003.89	3155.92	2620.61	2690.87	3032.99	NA	2817.67	2973.07	10	10	114	975	11.6923
O35385	O35385	PPE2_MOUSE	Ppef2	Serine/threonine-protein phosphatase with EF-hands 2	1610.65	1569.18	917.689	1827.55	1252.2	3939.37	1799.55	NA	1409.54	1236.02	NA	747.012	13280.5	13271.5	12066.8	8362.69	8646.15	6376.36	9636.32	8822.04	10349.6	3440.2	2490.43	1975.46	NA	1627.9	4184.33	1	1	11	757	1.4531
O35386	O35386	PAHX_MOUSE	Phyh	Phytanoyl-CoA dioxygenase, peroxisomal	12105.5	15775	13609.7	14262	15506.9	6974.79	13514	6915.96	11139.9	15019.6	11957.1	12437.3	14070	12677.1	11588.4	12205.7	12652	11623	13273.1	12488.6	13740	8631.71	9439.4	8427.96	222845	7336.05	10353	11	11	115	338	34.0237
O35387	O35387	HAX1_MOUSE	Hax1	HCLS1-associated protein X-1	NA	NA	NA	NA	501.412	1099.66	NA	NA	695.366	522.519	811.846	705.306	1242.88	796.969	1107.46	NA	1020.62	1174.2	810.354	1150.48	893.808	642.443	984.309	NA	NA	986.622	1365.94	2	2	21	280	7.5
O35403	O35403	ST3A1_MOUSE	Sult3a1	Amine sulfotransferase	73617.1	76090.2	63155.8	50637.6	85099.3	49732.9	73582.4	68748.8	56900.6	118799	94063	73860.4	112948	38001.5	43708.9	79520	70391.6	51256.2	79411.2	92705.3	119137	38593.6	82433.3	51798.1	491937	41592	55840.4	18	15	221	293	75.4266
O35405	O35405	PLD3_MOUSE	Pld3	5'-3' exonuclease PLD3	6094.62	9184.46	9329.32	8789.18	9523.83	15297.2	9391.81	8934.3	9553.54	11302.7	10827.1	10302.2	9464.78	7623.75	9032.85	9409.76	8961.25	10196.7	10108.8	10639.4	11430.9	6352.01	9007.64	8951.98	NA	7216.39	10453.4	3	3	31	488	6.35246
O35423	O35423	SPYA_MOUSE	Agxt	Alanine--glyoxylate aminotransferase	29585.8	44639.4	41391.1	53418.4	47936.2	26448.6	40966	22667.1	33700.6	39427.2	25987	28435.5	50975.6	52799.8	59989.1	50785.4	50910.6	43322.6	42831.4	38762.4	30843.8	30671.3	24313.5	32592.8	150154	28002.9	38053.8	9	9	117	414	28.2609
O35435	O35435	PYRD_MOUSE	Dhodh	Dihydroorotate dehydrogenase (quinone), mitochondrial	4559.99	3605.93	3864.78	2979.38	2514.75	2994.64	3301.13	NA	3042.74	2319.92	3406.23	5792.17	2614.97	4006.51	3203.1	3036.59	3369.76	2804.06	2920.34	3395.86	2545.4	3384.47	3615.9	4475.57	NA	3468.89	3550.45	3	3	36	395	9.11392
O35453	O35453	HEPS_MOUSE	Hpn	Serine protease hepsin	4080.95	3982.13	3625.48	3144.77	3023.1	1459.07	4092.37	4593.48	2604.04	3177.24	2974.91	3615.77	4175.64	3113.8	3249.05	3561.07	3157.27	3162.34	3600.02	3039.55	4625.03	2211.86	2900.86	3826.99	NA	2603.04	2977.49	3	3	33	436	7.56881
O35459	O35459	ECH1_MOUSE	Ech1	Delta(3,5)-Delta(2,4)-dienoyl-CoA isomerase, mitochondrial	57365.8	65268.4	59850.8	46276.4	57908	91029.6	56651.2	47848.4	65751.7	58760.8	66829.2	61568.1	47378.2	55943.9	51333.7	41247.4	55201	62191	61951.3	60956.5	71210.8	64833.8	73898.6	64335.2	324394	81108.3	52912	11	11	158	327	48.318
O35465	O35465	FKBP8_MOUSE	Fkbp8	Peptidyl-prolyl cis-trans isomerase FKBP8	16701.8	13597.3	12797	10190.4	12275.6	10030.5	12846.6	10214.9	12371	13876.6	14928	15425.7	10259	8158.86	7608.16	10283.6	8825.42	8996.11	11126.1	11757.4	11516.1	10714.6	12385.5	10613.1	NA	9926.13	11305.4	5	5	56	402	13.9303
O35488	O35488	S27A2_MOUSE	Slc27a2	Very long-chain acyl-CoA synthetase	69724.8	71651.1	68705.7	73335.2	78650.8	48720.4	76737.9	76949	58263.3	76669.9	60953.9	64359.2	73202.3	55487.6	64536.9	65696.9	63656.1	63767.7	69406.4	63848.5	68833.4	54814.4	57501.3	53936.8	469189	59817	61855.7	27	27	377	620	60.8065
O35490	O35490	BHMT1_MOUSE	Bhmt	Betaine--homocysteine S-methyltransferase 1	470027	730262	830955	717356	638665	622669	591201	766528	798922	740431	761675	1140000	447304	928946	860382	516124	681296	964887	781256	496186	416908	1340000	781924	1080000	6080000	963794	888905	37	33	486	407	119.41
O35491	O35491	CLK2_MOUSE	Clk2	Dual specificity protein kinase CLK2	5556.46	7995.36	6776.38	10429.1	12398.2	10342.4	14377.3	NA	14690.1	9410.6	9277.3	6990.33	17080.7	11360.1	10146.3	13457.7	11380.1	11534.1	12389.3	10816.4	15420	10615.2	12301.7	NA	45769.4	NA	11000.9	1	1	7	499	1.40281
O35551	O35551	RABE1_MOUSE	Rabep1	Rab GTPase-binding effector protein 1	3047.22	2111.81	2445.04	2020.3	2146.78	2875.11	2898.34	NA	2350.46	2329.42	3002.94	2541.69	2476.86	2587.17	3116.93	2472.44	2650.93	2650.71	2705.38	2854.65	2766.62	2267.72	2623.34	2381.1	NA	3369.76	2945.08	3	3	30	862	3.48028
O35593	O35593	PSDE_MOUSE	Psmd14	26S proteasome non-ATPase regulatory subunit 14	19478	21377.3	23293.5	21085.1	22852.6	17703.9	21993.7	28403	23912.2	19106.5	20760.8	19272.6	19637.5	23027.9	21084.1	14935.1	22572.8	19395.4	22387.1	22476.3	22779.2	19565	20600.4	15916.1	NA	17182.9	20100.1	6	6	67	310	21.6129
O35598	O35598	ADA10_MOUSE	Adam10	Disintegrin and metalloproteinase domain-containing protein 10	NA	1656.49	1212.03	2197.37	1987.93	NA	1844.19	NA	2681.71	1329.68	1304.21	1388.85	2000.59	1676.11	1437.2	1979.46	2000.79	1972.97	2625.76	1471.13	1832.29	1720.44	1548.3	1681.57	NA	NA	1526.41	3	3	37	749	4.93992
O35601	O35601	FYB1_MOUSE	Fyb1	FYN-binding protein 1	NA	NA	673.123	1017.08	NA	NA	NA	NA	NA	979.62	NA	NA	1277.68	NA	NA	NA	NA	1426.54	NA	1296.33	NA	NA	NA	NA	NA	NA	1316.22	1	1	13	819	1.5873
O35604	O35604	NPC1_MOUSE	Npc1	NPC intracellular cholesterol transporter 1	1345.95	1179.55	1017.68	1506.49	1481.15	NA	1340.09	NA	924.578	719.24	NA	NA	NA	NA	1051.37	1725.18	1399.01	NA	1053.8	7056.47	NA	908.044	746.503	NA	NA	1415.99	NA	2	2	19	1277	1.48786
O35609	O35609	SCAM3_MOUSE	Scamp3	Secretory carrier-associated membrane protein 3	6208.43	5762.89	5055.54	5351.6	5464.1	9780.26	5587.09	6003.02	5077.84	5601.88	5554.45	5367.05	4234.81	5685.23	5385.61	4723.48	5717.17	6114.47	6257.91	5878.76	6001.66	6662.8	7788.65	6813.12	NA	7342.37	5931.17	5	5	68	349	19.4842
O35623	O35623	BET1_MOUSE	Bet1	BET1 homolog	NA	1612.88	1804.79	2212.67	2223.05	NA	1645.88	NA	NA	1749.38	1674.11	NA	2004.77	1808.94	2021.15	1985.11	2168.66	1219.92	2284.95	2098.92	1631.3	2049.14	948.605	NA	NA	2146	1758.9	1	1	11	118	9.32203
O35639	O35639	ANXA3_MOUSE	Anxa3	Annexin A3	12435.9	8648.96	7775.81	6616.9	8196.16	7691.6	10114.7	11050.3	8635.45	9412.2	10731.7	10772.8	6298.33	8754.22	8594.78	9118.52	9835.9	8818.95	8138.04	11524.6	7715.66	7679.57	10206.3	8540.37	NA	7383.87	9054.82	13	13	161	323	49.8452
O35643	O35643	AP1B1_MOUSE	Ap1b1	AP-1 complex subunit beta-1	34321.8	44237.2	44910.1	51078.3	48317.3	35926.5	46065.6	37369.8	44675.8	40685.5	35276.7	29825	40123.7	43235.1	46307.4	42630.7	44557.2	51244.9	44414.5	42360.1	46671	43149.2	45427.8	40740.1	386216	43327.1	47823.1	15	15	190	943	20.1485
O35657	O35657	NEUR1_MOUSE	Neu1	Sialidase-1	4571.87	2595.75	3480.64	3283.47	4618.31	7440.73	2782.69	NA	10722.7	4805.81	5750.28	10831.6	6914.65	5544.52	16363.8	6358.79	6597.29	14847.1	6128.28	6856.46	14912	3099.84	3594.14	7729.47	NA	4793.03	12147.7	3	3	37	409	9.04645
O35658	O35658	C1QBP_MOUSE	C1qbp	Complement component 1 Q subcomponent-binding protein, mitochondrial	3007.2	3155.52	1909.38	3099.12	3328.14	5601.46	3633.91	NA	4129.74	4081.41	2988.71	3166.24	2974.82	3104.28	2514.53	3384.16	2688.83	2527.48	2557.16	2609.32	2812.63	2809.33	5501.01	3555.5	NA	2920.11	2779.73	3	3	42	278	15.1079
O35660	O35660	GSTM6_MOUSE	Gstm6	Glutathione S-transferase Mu 6	5303.53	5127.76	4632.54	3331.41	3829.16	4156.38	4256.13	NA	3519.99	5675.99	5400.87	4798.03	6836.52	4519.48	4452.57	5260.57	5593.9	3930.56	5178.66	5553.88	7564.37	4798.93	6151.98	4772.76	NA	4415.81	4967.7	5	5	55	218	25.2294
O35678	O35678	MGLL_MOUSE	Mgll	Monoglyceride lipase	11060.7	13572.1	11561.9	11440.5	12715.3	11236.4	11763.5	16456.3	11813.1	12148.1	10654.7	14139	14168.6	10496.1	12228.4	11382.3	12227.9	10717.9	11962.1	12001.7	13358.5	13779.5	12536.1	11029.5	NA	10024.9	10984.4	5	5	51	303	16.8317
O35680	O35680	RT12_MOUSE	Mrps12	28S ribosomal protein S12, mitochondrial	4281.06	4947.14	4048.08	3642.68	3899.12	5180.87	4548.86	NA	5641.68	5297.44	5939.98	5390.29	3289.12	4405.65	3515.15	3037.46	4391.35	4999.89	4543.65	4131.32	4271.34	5375.86	4553.76	4632.97	NA	6391.27	5264.05	2	2	19	139	13.6691
O35682	O35682	MYADM_MOUSE	Myadm	Myeloid-associated differentiation marker	441.702	501.515	653.137	1410.11	773.898	831.892	657.529	NA	344.312	1193.54	434.844	280.502	432.311	963.685	818.929	888.065	1062.43	553.825	752.798	742.36	475.474	1049.53	1174.76	726.365	NA	1221.96	671.54	2	2	27	320	8.4375
O35683	O35683	NDUA1_MOUSE	Ndufa1	NADH dehydrogenase [ubiquinone] 1 alpha subcomplex subunit 1	NA	3160.03	2457.65	1492.31	1856.76	NA	1548.72	NA	1305.73	3251.13	3227.43	2730.6	1654.56	2503.69	2015.27	2035.33	1539.09	NA	1991.77	1760.06	NA	4721.08	3801.59	3657.83	NA	NA	NA	2	2	22	70	31.4286
O35685	O35685	NUDC_MOUSE	Nudc	Nuclear migration protein nudC	8651.92	10859.2	10194.5	11526.8	12824.9	8664.35	11661.2	11080.1	10936.4	11570.7	10597.8	9093.23	11918.6	10175.9	10071.6	11584.7	11093.7	11564.1	11430.1	12169.1	11786	9347.75	9956.64	9860.87	NA	9227.07	9910.45	14	14	167	332	50.3012
O35691	O35691	PININ_MOUSE	Pnn	Pinin	4788.08	4581.81	4826.69	3275.24	3468.28	4737.28	4148.37	NA	4888.94	4080.9	4591.92	3892.57	5269.53	5196.09	4622.36	3867.08	4511.95	4317.69	4901.35	4687.24	5016.89	5295.65	4251.47	3997.08	NA	1779.11	3829.93	4	4	48	725	6.62069
O35704	O35704	SPTC1_MOUSE	Sptlc1	Serine palmitoyltransferase 1	NA	1723.38	1914.29	1150.84	2363.28	1533.98	2341.71	NA	483.077	1896.83	1531.65	813.875	2068.56	2252.73	1810.38	2090.2	1433.4	1582.21	1495.6	2441.18	1668.12	2409.26	1802.07	2276.8	NA	952.066	2305.13	2	2	22	473	4.65116
O35711	O35711	LIPB2_MOUSE	Ppfibp2	Liprin-beta-2	NA	NA	1796.93	1580.01	NA	3960.42	3875.8	NA	NA	NA	937.883	NA	NA	NA	2369.94	2375.55	NA	NA	NA	2342.91	793.739	NA	1980.37	NA	NA	NA	1983.68	3	3	42	882	4.7619
O35737	O35737	HNRH1_MOUSE	Hnrnph1	Heterogeneous nuclear ribonucleoprotein H	15156	15356.1	13044.9	13919	13022.8	16427	16048.7	13295.6	15627.1	16858.9	20436.9	19158.1	12999.5	14621.2	12753.6	9894.13	12181.6	14466.9	13780.8	16695.9	15837.8	17142.4	14753.1	11884	138260	14065.2	16162.7	7	3	113	449	25.167
O35744	O35744;Q91Z98	CHIL3_MOUSE	Chil3	Chitinase-like protein 3	13772.1	16958.2	18081.6	12636.8	14288.6	11298.4	17438.2	47969.8	13174.6	17979.3	14504	18194.8	11674.3	11926.5	15554.6	16124	15089.4	16403.8	14252.7	9584.79	10861.3	7778.66	17280	6721.86	313619	9354.54	17887.6	9	7	113	398	28.392
O35841	O35841	API5_MOUSE	Api5	Apoptosis inhibitor 5	12603.7	8321.62	9750.73	10113.4	11211.3	10341.4	12720.6	27514.5	10389.2	8756.27	11817.5	10577.2	11691.2	11621.8	10347.9	9766.46	10250.2	11821.4	11580	11766.7	10976.1	9641.74	8216.75	8743.46	NA	10850.1	10783.4	12	12	128	504	25.3968
O35855	O35855	BCAT2_MOUSE	Bcat2	Branched-chain-amino-acid aminotransferase, mitochondrial	NA	2441.45	2544.76	NA	2220.72	NA	2156.51	NA	2732.4	1645.7	3275.84	2138.32	1188.37	2504.2	2292.96	NA	1623.25	2355.5	2213.39	2435.06	2350.94	2178.28	2202.7	2949.49	NA	1720.71	2358.68	1	1	8	393	2.03562
O35857	O35857	TIM44_MOUSE	Timm44	Mitochondrial import inner membrane translocase subunit TIM44	NA	4477.5	4415.76	5367.58	5230.78	3062.99	5219.82	NA	4566.83	4638.72	4178.67	3241.91	5754.58	5218.51	5410.22	5594.37	6115.48	4951.29	5155.68	5442.7	5520.19	3984.39	4522.41	3531.82	NA	4434.77	4101.13	10	10	113	452	25
O35864	O35864	CSN5_MOUSE	Cops5	COP9 signalosome complex subunit 5	4833.26	4363.78	3911.68	4937.04	4506.85	1831.7	4621.91	NA	2763.92	3075.49	2855.93	2910.76	4648.2	3297.46	4012.24	3932.75	3556.94	4162.96	4234.48	3725.42	3956.34	2539.97	3019.44	3034.84	NA	3613.93	3999.54	4	4	44	334	13.1737
O35887	O35887	CALU_MOUSE	Calu	Calumenin	38643.8	39321.3	42038.9	51145.3	49503.7	39198.2	46591.9	45804	37594.9	39927.3	34320	39243.7	30934.9	35462.4	38670	37149	34933.8	49270.6	41476.4	37908.4	34563.3	31328.8	28480.8	38626.2	1230000	44343.7	40098.7	18	18	214	315	67.9365
O35943	O35943	FRDA_MOUSE	Fxn	Frataxin, mitochondrial	3122.2	2646.73	2220.69	3516.6	3049.39	NA	2521.74	NA	3197.25	3513.02	2297.81	2368.29	3441	3523.5	2871.07	3809.69	3891.43	2798.19	3334.07	3328.33	2907.72	3464.2	3266.36	2355.37	NA	3364.72	3129.15	2	2	23	207	11.1111
O35945	O35945	AL1A7_MOUSE	Aldh1a7	Aldehyde dehydrogenase, cytosolic 1	43441.1	56576.5	63769.3	59185.8	74713.1	49586.3	65241.2	62704.7	72557.8	63971.4	61653.2	62093.4	62481.5	60647.5	68582.5	52609	59481.1	72848.7	66352.7	61440.5	61479.5	61945	62186.2	64262.6	339365	62080.8	59697.3	16	16	198	501	39.521
O35955	O35955	PSB10_MOUSE	Psmb10	Proteasome subunit beta type-10	23549.5	42633.6	45936.9	35303.1	35548.6	79419.2	39153.5	41697.1	49579.7	36954.3	40235.9	46976.7	34801.4	42364.3	41411.8	27496.2	35497.7	41378	37411.1	39359.5	41025.2	48538	43230.4	46896.2	438261	48977.9	37490.1	6	6	75	273	27.4725
O35963	O35963	RB33B_MOUSE	Rab33b	Ras-related protein Rab-33B	NA	NA	2281.71	3843.37	2423.7	NA	2635.3	NA	NA	3203.14	NA	4666.91	3522.5	4655.1	3567.43	4041.65	3159.2	3581.58	3931.21	4073.16	1567.96	11008.1	5842.17	6636.51	NA	NA	1014.67	3	3	36	229	15.7205
O35969	O35969	GAMT_MOUSE	Gamt	Guanidinoacetate N-methyltransferase	29068.7	24122.8	28067.1	25743.7	23432.5	21827.3	26631.6	28015.6	25649.5	23973.8	25937.7	34020.3	23151.5	27233.9	24356.4	25498.1	25080.6	26156.4	25820.1	25286.5	19362.9	29875.3	26904.2	30566.6	75616.3	26213.1	26974	6	6	92	236	38.9831
O35972	O35972	RM23_MOUSE	Mrpl23	39S ribosomal protein L23, mitochondrial	4868.28	8097.15	6984.23	6666.28	5608.92	4281.72	5782.7	NA	6896.82	5163.73	5322.08	5128.93	4363.86	5558.43	5109.55	4343.05	4723.29	7238.85	6246.43	5655.24	6270.47	7858.16	8360.43	6492.42	NA	8666.4	6911.4	3	3	35	146	23.9726
O35988	O35988	SDC4_MOUSE	Sdc4	Syndecan-4	NA	1776.45	2046.58	2166.38	2394.08	2117.54	2423.51	NA	1896.22	1499.51	1795.45	1517.66	1780.7	1875.36	2209.11	1761.04	2364.41	2271.81	1838.41	1605.16	2633.59	1431.96	1840.97	2691.84	NA	2133.04	3433.9	3	3	37	198	18.6869
O54692	O54692	ZW10_MOUSE	Zw10	Centromere/kinetochore protein zw10 homolog	1811.02	1702.27	1577.28	1354.03	1473.78	NA	1871.22	NA	1075.04	1300.88	1544.64	1426.13	1578.64	2583.75	1618.94	1501.01	2470.4	1035.38	1750.93	1387.58	1780.18	1373.78	1881.78	1485.37	NA	1405.33	1039.64	3	3	36	779	4.62131
O54734	O54734	OST48_MOUSE	Ddost	Dolichyl-diphosphooligosaccharide--protein glycosyltransferase 48 kDa subunit	93294.7	124789	132202	115564	123084	140221	113545	122973	132203	127608	137593	151292	113239	121060	116096	104274	116066	109230	114822	118477	114052	132164	130478	139566	326762	121144	117751	15	15	212	441	48.0726
O54749	O54749	CP2J5_MOUSE	Cyp2j5	Cytochrome P450 2J5	21892	23728.1	21955.5	20382.9	18942.4	11863.2	20427.9	18629.9	18288.7	19860.8	15135.7	20383.2	20777.8	24749.6	24525.1	18628.1	20752.6	22179.5	21990.5	18397.3	18839.1	20696.9	18364.6	19588.4	307771	23345.7	20791.6	7	6	87	501	17.3653
O54754	O54754	AOXA_MOUSE	Aox1	Aldehyde oxidase 1	NA	3563.05	2644.35	1404.5	2165.91	NA	2370.76	NA	5842.61	3411.12	2843.12	2670.96	3929.17	NA	NA	3126.23	2884.25	NA	3154.49	3272.73	3497.25	NA	2895.9	2766.97	NA	NA	NA	2	2	23	1333	1.72543
O54774	O54774	AP3D1_MOUSE	Ap3d1	AP-3 complex subunit delta-1	13215	5016.1	4617.04	5979.39	6277.77	5340.89	6065.01	NA	4486.99	5103.75	4924.52	4225.45	5754.45	5572.17	5665.97	5150.82	5196.18	5158.14	5469.68	6031.23	5499.79	5262.69	4677.84	4441.74	NA	4920.63	5152.55	13	13	150	1199	12.5104
O54782	O54782	MA2B2_MOUSE	Man2b2	Epididymis-specific alpha-mannosidase	14210.6	15034.4	14318.5	11853.8	11766.7	20339.7	13645.6	9361.85	13556.6	13390.6	13857.4	13144.4	10940.7	13299.6	12232	10636.4	12737.7	11377.6	11467.2	12165.3	11399.7	14064.1	16398	14794	NA	15186.7	13061.8	6	6	71	1018	6.97446
O54804	O54804	CHKA_MOUSE	Chka	Choline kinase alpha	7375.02	6896.19	6544.45	5625.86	5698.12	5892.91	6052.73	9702.21	7377.61	7252.41	9370.07	9860.76	5788.24	6586.57	6735.45	6433.89	7166.37	5940.01	6797.67	6110.93	6414.36	7324.33	6133.16	7216.15	NA	6902.08	6217.39	2	2	21	453	4.63576
O54824	O54824	IL16_MOUSE	Il16	Pro-interleukin-16	NA	NA	NA	586.859	970.25	1826.86	NA	NA	1076.82	NA	1306.62	NA	NA	NA	NA	988.355	1175.24	1246.34	1406.84	1311.22	828.525	1641.28	1226.59	NA	NA	NA	NA	3	3	36	1322	2.72315
O54825	O54825	BYST_MOUSE	Bysl	Bystin	NA	2998.91	947.801	NA	771.337	NA	2105.87	NA	NA	NA	1141.36	NA	NA	NA	NA	914.954	NA	NA	604.088	NA	773.378	NA	672.717	NA	NA	NA	938.34	2	2	24	436	5.50459
O54833	O54833	CSK22_MOUSE	Csnk2a2	Casein kinase II subunit alpha'	NA	3933.76	2586.71	2441.6	3131.43	2742.54	2931.28	NA	2618.71	NA	2962.06	2305.47	NA	2783.72	2090.02	NA	NA	2908.66	NA	2810.27	2484.9	NA	2405.76	NA	NA	2008.04	2561.28	2	2	22	350	6.28571
O54865	O54865	GCYB1_MOUSE	Gucy1b1	Guanylate cyclase soluble subunit beta-1	2446.37	1460.03	1472.85	1571.94	1481.03	NA	1821.91	NA	1225.03	1338.52	1512.58	NA	NA	1404.6	1621.99	2117.76	1862.31	NA	1396.08	NA	1220.6	1679.2	1217.32	NA	NA	NA	1507.18	3	3	37	620	5.96774
O54879	O54879	HMGB3_MOUSE	Hmgb3	High mobility group protein B3	1792.15	1278.4	1364.71	1727.17	1691.3	NA	NA	NA	NA	NA	NA	1279.29	2210.39	2047.31	1666.14	1730.94	2081.14	1702.24	1965.41	1726.1	2005.41	1503.68	1363.03	NA	NA	NA	1530.04	1	1	13	200	6.5
O54890	O54890	ITB3_MOUSE	Itgb3	Integrin beta-3	2894.46	2984.45	3210.35	2532.44	2984.37	4481.22	4089.02	NA	3403.06	3977.99	3998.8	5454.35	2041.27	2453.62	2226.46	2544.19	2924.04	2959.71	2502.31	2633.74	1636.43	3336.17	4774.54	3996.03	NA	3198.64	2522.3	5	5	57	787	7.24269
O54916	O54916	REPS1_MOUSE	Reps1	RalBP1-associated Eps domain-containing protein 1	NA	1369.01	1323.62	1290.29	1326.73	NA	1009.58	NA	1346.31	1330.23	1192.17	1066.56	1200.41	NA	1391.5	1332.02	1177.09	1428.93	NA	1337.4	NA	NA	1841.56	1222.44	NA	NA	NA	2	2	23	795	2.89308
O54941	O54941	SMCE1_MOUSE	Smarce1	SWI/SNF-related matrix-associated actin-dependent regulator of chromatin subfamily E member 1	NA	2630.4	3100.4	1857.72	2281.72	NA	2829.93	NA	2982.18	2244.79	1480.03	2919.32	2473.51	2910.31	3133.24	2663.44	2743.47	2603.39	3212.51	2548.32	2957.48	3301.68	3509.48	2638.71	18793.5	2671.92	3094.6	2	2	23	411	5.59611
O54950	O54950;Q91WG5	AAKG1_MOUSE	Prkag1	5'-AMP-activated protein kinase subunit gamma-1	3920.16	3682.99	4098.25	5184.65	4886.59	2715.76	4287.09	NA	4516.36	3623.12	3177.51	3586.22	4865.64	4207.8	4329.59	4031.82	4377.49	4958.28	4108.22	3576.37	3806.64	3485.08	2673.88	4059.22	NA	4328.6	4524	10	8	110	330	33.3333
O54962	O54962	BAF_MOUSE	Banf1	Barrier-to-autointegration factor	NA	1786.48	1569.83	1918.5	2114.95	NA	NA	NA	NA	1529.3	NA	4871.95	3211.58	NA	2943.02	2399	2925.05	3654.2	3375.23	3606.58	3210.04	NA	1611.63	1697.34	NA	2409.59	3714.98	2	2	19	89	21.3483
O54983	O54983	CRYM_MOUSE	Crym	Ketimine reductase mu-crystallin	3171.31	2865.38	3442.34	2881.33	2300.74	2398.57	3005.46	NA	3106.91	2000.54	2785.63	2778.55	2684.07	3794.71	3617.25	2279.84	2923.89	3921.72	2350.2	3438.4	NA	4024.89	3239.3	3953.51	NA	3656.03	3165.05	2	2	19	313	6.07029
O54984	O54984	GET3_MOUSE	Get3	ATPase GET3	3710.3	7167.67	6898.96	6737.95	7151.75	3887.31	7836.06	5674.79	6605.87	8096.22	6819.55	6277.02	7767.81	6719.73	7355.16	6354.65	7381.23	8380.42	7518.37	7033.96	6795.98	5060.35	6757.08	5924.79	NA	6950.41	7158.1	8	8	100	348	28.7356
O54988	O54988	SLK_MOUSE	Slk	STE20-like serine/threonine-protein kinase	8666.92	7626.89	7712.9	7220.59	7605.2	9513.92	7499.92	NA	9823.28	7867.97	8870.64	7771.36	7627.13	7420.35	7286.16	6769.83	7761.16	7481.48	7055.81	8410.03	7876.2	10072	7786.08	9557.63	NA	8650.14	7672.57	10	9	110	1233	8.92133
O55003	O55003	BNIP3_MOUSE	Bnip3	BCL2/adenovirus E1B 19 kDa protein-interacting protein 3	NA	NA	508.329	435.657	605.795	NA	NA	NA	739.044	747.87	652.931	765.612	NA	NA	511.902	631.013	645.501	NA	697.566	NA	NA	773.2	584.87	NA	NA	NA	NA	1	1	11	187	5.88235
O55013	O55013	TPPC3_MOUSE	Trappc3	Trafficking protein particle complex subunit 3	7765.88	12887.5	13398.9	10108.5	11865.8	15200.3	11992.7	10257.1	13448	12579.4	13119.2	12803.8	10151.2	11703	11917.1	12034.7	12031.3	12540.1	11278.8	12504.7	13344.7	11218.3	13220.8	11657.4	NA	11923.1	11816.2	3	3	27	180	15
O55022	O55022	PGRC1_MOUSE	Pgrmc1	Membrane-associated progesterone receptor component 1	191729	179871	170844	146189	167978	177472	157578	182172	186260	203238	195796	217065	157345	183985	175048	154039	155554	160382	177522	169488	144308	209899	205216	210978	1150000	183530	164124	12	12	128	195	65.641
O55023	O55023	IMPA1_MOUSE	Impa1	Inositol monophosphatase 1	15106.2	19280.5	20118.1	17397.5	19503.8	23720.5	22109.7	18817.2	20381.3	18250.7	19954.1	18681.9	19533	22388.3	21539.8	18396.4	18763.3	20756.2	20271.7	19137.2	18604.1	22147.8	23751.1	24675.1	NA	24809.3	21971.3	11	11	129	277	46.5704
O55028	O55028	BCKD_MOUSE	Bckdk	[3-methyl-2-oxobutanoate dehydrogenase [lipoamide]] kinase, mitochondrial	3243.01	2181.97	2634.68	1595.24	1583.44	2144.08	2125.08	NA	4114.9	2460.41	3014.79	NA	NA	NA	2165.26	NA	2540.63	NA	2447.76	1788.58	NA	2667.52	1953.92	2490.55	NA	NA	2942.28	1	1	9	412	2.18447
O55029	O55029	COPB2_MOUSE	Copb2	Coatomer subunit beta'	75303.4	85165.1	84043.7	85710.1	84467.3	52215	84473.7	63582.3	73069	84380.3	76037.1	72558	80235.8	76445.9	79072.6	76499.3	76912	71852.1	81129.8	79186.8	82072.7	76040.6	72236.8	69390.1	2230000	63849.2	77369.1	28	28	315	905	34.8066
O55060	O55060	TPMT_MOUSE	Tpmt	Thiopurine S-methyltransferase	14181.9	22280.2	21522	24593	21787.3	7290.85	19348.5	19792	16742.8	18163.9	12419.1	17420.9	15264.2	22437.5	24501.3	18297.7	21852.7	24817	20314.4	16713.9	19865	19267.2	16429.9	19185.5	NA	21566.8	25467.4	10	10	115	240	47.9167
O55101	O55101	SNG2_MOUSE	Syngr2	Synaptogyrin-2	3354	4243.9	4164.6	4104.88	3804.87	NA	2758.74	NA	2197.16	3057.65	2087.54	2450.04	5870.63	3863.4	6062.14	4775.92	4908.84	3444.46	2770.52	4302.96	3501.12	1570.27	1700.5	1916.22	NA	2596.11	3222.93	1	1	10	224	4.46429
O55102	O55102	BL1S1_MOUSE	Bloc1s1	Biogenesis of lysosome-related organelles complex 1 subunit 1	NA	NA	1059.4	1163.84	1131.09	2137.54	NA	NA	1547.33	1140.35	NA	NA	NA	NA	1082.43	NA	1379.08	787.064	NA	NA	NA	NA	NA	NA	NA	NA	646.199	1	1	11	125	8.8
O55111	O55111	DSG2_MOUSE	Dsg2	Desmoglein-2	6278.16	5656.16	5459.58	5211.35	4844.22	7260.02	5298.47	4502.37	6195.74	4867.21	5616.35	5408.54	4129.06	5660.74	5757.76	5400.28	5114.58	5433.84	4902.51	5285.54	4132.68	5988.51	5237.32	5856.09	NA	4766.61	4790.4	12	12	156	1122	13.9037
O55125	O55125	NIPS1_MOUSE	Nipsnap1	Protein NipSnap homolog 1	197895	221799	193089	297575	275819	156694	280658	309725	304504	246702	219905	244991	276634	282759	246102	277885	260089	222445	229678	213564	252503	217788	165079	163137	4320000	197642	219204	15	15	190	284	66.9014
O55126	O55126	NIPS2_MOUSE	Nipsnap2	Protein NipSnap homolog 2	7640.95	7240.43	6372.48	5671.89	5192.71	1955.63	5768.81	NA	3381.81	5354.5	2853.72	4139.31	8608.75	5016.92	7043.3	6044.74	6175.7	6061.35	6456.01	6485.1	4010.46	2644.86	2624.11	3300.92	102372	7776.61	7989.97	1	1	9	281	3.20285
O55128	O55128	SAP18_MOUSE	Sap18	Histone deacetylase complex subunit SAP18	NA	1725.06	2355.89	1172.94	2292.88	NA	1515.39	7781.34	2577.65	2401.66	1505.15	2273.12	1541.66	1793.12	1435.04	1012.71	2070.6	1430.88	1284.95	2352.19	1494.54	1319.83	NA	NA	17616.3	NA	1240.16	2	2	19	153	12.4183
O55131	O55131;Q8C650;Q9DA97	SEPT7_MOUSE	Septin7	Septin-7	7229.74	7953.39	9553.27	9905.26	9425.25	4661.68	8923.92	11465.1	7669.33	8341.36	7499.44	7695.35	8873.43	8949.02	9516.71	9371.72	9394.35	9947.44	10080.9	9362.23	9750.63	7081.31	8289.54	7305.28	80990.3	7813.32	8568.18	12	11	131	436	30.0459
O55135	O55135	IF6_MOUSE	Eif6	Eukaryotic translation initiation factor 6	43323.3	49017	42952.7	40144.7	41938.4	47053.9	45565.2	36085.1	41130.4	49833.2	53978	47684.6	39476.8	40682	38244.9	33989.4	43512	36739.5	45493	43442.4	38967	45959.8	54334.8	49798.6	NA	51253.5	44487.8	4	4	48	245	19.5918
O55142	O55142	RL35A_MOUSE	Rpl35a	60S ribosomal protein L35a	286255	349951	401584	267226	269055	103849	256670	261726	262204	493684	512242	562163	212965	271080	248129	246644	251994	258312	289595	258611	280146	355279	369375	338068	1170000	384276	307246	13	13	129	110	117.273
O55143	O55143	AT2A2_MOUSE	Atp2a2	Sarcoplasmic/endoplasmic reticulum calcium ATPase 2	21687.6	28691.8	31405	34959.4	35159.7	21010	32506.3	29952.3	30781.9	28984.3	24994.9	25160.3	32504.1	32108	32790.8	30695.1	30765.9	36595.8	32669.1	34523.7	34787.3	28909.7	29784.6	29830.3	270428	35007.3	36303.5	28	16	345	1044	33.046
O55201	O55201	SPT5H_MOUSE	Supt5h	Transcription elongation factor SPT5	14138	7009.75	7428.36	7296.68	6586.52	12775.6	7754.98	NA	6559.49	7224.01	8953.59	8389.77	8510.39	8937.7	7526.55	7609.55	8217.77	7885.58	8818.66	9184.69	7905.83	8991.46	7896.66	7479.07	NA	9864.66	7995.75	9	9	123	1082	11.3678
O55222	O55222	ILK_MOUSE	Ilk	Integrin-linked protein kinase	9997.26	10741.5	9728.78	11119.1	10178.7	12739.5	10784.4	3967.88	10080.7	9317.09	8456.22	9002.45	7605.25	10169.9	9762.12	9618.27	10942.3	11253.7	9526.47	10448.9	9146.89	10054.2	10000.4	8874.95	203850	9443.98	10651.9	11	11	119	452	26.3274
O55229	O55229	CHKB_MOUSE	Chkb	Choline/ethanolamine kinase	2426.28	2062.86	2327.04	2225.66	1978.66	2687.23	2371.74	NA	2259.28	1772.44	2462	2439.4	1756.61	2418.96	2119.04	2574.22	2003.29	1963.13	2079.12	2381.21	1921.27	2634.58	2305.31	2352.02	NA	2588.34	1816.9	6	6	69	394	17.5127
O55234	O55234	PSB5_MOUSE	Psmb5	Proteasome subunit beta type-5	9695.94	9013.89	9835.68	7532	8950.93	4032.68	8552.61	NA	7386.52	10343.7	7294.6	7346.43	7986.48	5780.74	7114.13	7347.29	8370.09	6931.12	6723.38	9271.21	10050.6	5545.41	8166.29	7194.35	NA	7406.82	8543.31	12	12	148	264	56.0606
O55239	O55239	NNMT_MOUSE	Nnmt	Nicotinamide N-methyltransferase	3532.04	2849.55	3386.88	4758.8	2912.39	NA	2763.33	NA	2131.95	2854.45	2702.91	3456.46	1581.01	2957.75	3079.2	1859.01	3141.97	3493.69	3242.9	2217.42	2248.29	2558.45	2608.17	2456.75	NA	3967.83	2804.76	4	4	39	264	14.7727
O55242	O55242	SGMR1_MOUSE	Sigmar1	Sigma non-opioid intracellular receptor 1	15062.2	19778.8	21012.7	20188.3	18617.9	4760.74	18058.5	17229.8	16088.7	25322.3	18986	15835.3	19015.2	15968.2	21896.1	16015.4	19806.4	22813.2	19952.4	20869.7	22827.1	17374.5	18920.5	20856.4	NA	19764.6	19118.7	3	3	28	223	12.5561
O70131	O70131	NINJ1_MOUSE	Ninj1	Ninjurin-1	NA	NA	NA	NA	665.624	NA	856.081	NA	NA	1168.98	NA	1265.84	987.896	NA	NA	686.819	856.003	1173.85	925.423	NA	1214.55	NA	NA	1350.38	NA	NA	NA	1	1	12	152	7.89474
O70133	O70133	DHX9_MOUSE	Dhx9	ATP-dependent RNA helicase A	15849.1	16278.1	19293.7	17270.1	15749.8	13084.8	16248.5	23770.1	14814.8	16647.3	18563.9	16548.2	20165.2	17150.2	18454.5	17047.9	18068.1	18043	19355.5	18894.7	19222.1	18315.1	15629.2	15320.3	47301.7	17071.5	20021.2	28	28	313	1380	22.6812
O70145	O70145	NCF2_MOUSE	Ncf2	Neutrophil cytosol factor 2	7577.85	4508.48	3911.8	3439.2	2601.86	3569.15	4020.52	NA	4667.59	4182.24	4778.72	4541.4	3313.3	4542.07	4215.52	3897.27	4823.09	4129.08	3442.11	3531.64	3153.1	4310.6	5393.42	5118.34	NA	3869.13	3488.14	3	3	32	525	6.09524
O70152	O70152	DPM1_MOUSE	Dpm1	Dolichol-phosphate mannosyltransferase subunit 1	3808.64	6335.37	7096.41	6529.55	7541.61	5896.33	6413.76	NA	6067.88	6818.07	7846.31	5153.74	5978.07	5708.02	6705.31	3857.79	6023.11	6021.86	6974.71	6826.46	7139.32	6458.24	6978.91	5393.63	NA	7583.58	7402.32	5	5	60	260	23.0769
O70165	O70165	FCN1_MOUSE	Fcn1	Ficolin-1	NA	1337.39	1225.69	1373.07	1217.66	NA	1670.12	NA	6233.89	829.847	1469.45	1204.89	1323.8	NA	NA	NA	NA	NA	NA	NA	NA	NA	NA	NA	NA	NA	NA	1	1	12	334	3.59281
O70167	O70167	P3C2G_MOUSE	Pik3c2g	Phosphatidylinositol 3-kinase C2 domain-containing subunit gamma	8264.16	5915.87	7457.43	4338.17	5286.39	NA	4374.59	NA	4722.98	6159.35	5986.16	6036.67	2145.13	5110.64	5139.08	2279.62	4910.6	2961.95	2675.12	4185.43	3217.74	4950.94	4648.02	5014.12	NA	NA	NA	1	1	7	1506	0.464807
O70194	O70194	EIF3D_MOUSE	Eif3d	Eukaryotic translation initiation factor 3 subunit D	26776.1	31927.1	31151.9	28219.5	27981.6	21701.3	28725.8	27893.2	26512.9	31916.2	31664.9	31000.5	28933.7	28468.1	28449.7	27785.2	29235.1	29907.5	27715	30879.7	29622.9	26490.5	29346.8	26061.4	NA	25913.4	31340.2	10	10	116	548	21.1679
O70228	O70228	ATP9A_MOUSE	Atp9a	Probable phospholipid-transporting ATPase IIA	3188.85	4348.1	3514.26	3433.18	3632.8	2904.57	4567.79	NA	4866.82	4582.56	NA	4338.39	5219.36	NA	4530.11	4386.21	4061	4457.22	4514.58	4639.49	5322.06	2855.31	4415.22	4665.83	NA	2635.31	3468.68	4	4	38	1047	3.62942
O70251	O70251	EF1B_MOUSE	Eef1b	Elongation factor 1-beta	16421.2	24367.9	23953.2	26352.9	26777.4	24555.2	25554.1	26136.2	38150.3	29020.4	31974.7	30475	25053.1	24485	27062.8	23198.1	21725.3	20720.7	25834.6	20036.4	25564.5	31583.6	36586.8	34589.2	408160	25940.2	31383.5	7	7	70	225	31.1111
O70252	O70252	HMOX2_MOUSE	Hmox2	Heme oxygenase 2	4186.05	3137.39	2833.9	2967.53	3378.16	1459.61	3279.64	NA	3190.3	2633.48	2687.84	3287.23	3959.11	4257.46	2726.58	3324.44	3223.87	3065.67	4041.94	3443.35	3274.26	2909.05	3509.83	2399.68	NA	3155.25	3485.5	7	7	90	315	28.5714
O70274	O70274	TP4A2_MOUSE	Ptp4a2	Protein tyrosine phosphatase type IVA 2	1393.3	1335.62	1361.2	2359.56	1801.66	NA	1765.37	NA	1117.19	1412.73	1382.09	845.808	2222.92	1426.59	2242.23	1617.71	2050.99	2021.15	1163.07	1839.97	2559.01	NA	NA	697.483	NA	NA	1698.58	3	1	31	167	18.5629
O70303	O70303	CIDEB_MOUSE	Cideb	Cell death activator CIDE-B	6722.1	6443.01	7064.88	5732.22	6294.5	7105.43	5906.22	6007.85	8026.44	5995.05	6534.25	7438.29	5700.48	6090.65	5791.26	5500.27	7165.77	6406.05	7429.63	7090.17	7527.13	7164.31	7621.56	7603.77	NA	7795.19	5875.46	2	2	18	219	8.21918
O70305	O70305	ATX2_MOUSE	Atxn2	Ataxin-2	2780.82	2366.31	3001.33	2132.19	2181.15	4071.17	2841.23	NA	2450.27	2451.54	3253.24	3197.81	2119.89	2368.61	2334.02	2741.16	2575.41	2888.08	2847.77	3155.66	2715.66	3738.13	3292.87	3061.2	NA	3510.68	2092.77	5	5	67	1285	5.21401
O70309	O70309	ITB5_MOUSE	Itgb5	Integrin beta-5	2959.31	3344.72	3232.15	3019.24	3110.21	NA	3831.78	NA	2529.49	3459.7	3800.29	3306.03	NA	NA	3477.28	NA	3483.44	4051.01	2521.33	NA	2607.52	2001.59	3247.25	2580.93	NA	NA	6304.37	3	3	37	798	4.63659
O70310	O70310	NMT1_MOUSE	Nmt1	Glycylpeptide N-tetradecanoyltransferase 1	11313.8	12929.1	13845.1	12540.6	14654.2	12640.6	14102.7	17341.1	14961.1	16689	15659.5	15453.9	15297.5	13816.7	13333	13966.6	14860.7	14186.8	16106.3	14520.5	16502.7	13965.9	15024.8	14364.2	NA	17542.3	14696.7	8	7	92	496	18.5484
O70318	O70318	E41L2_MOUSE	Epb41l2	Band 4.1-like protein 2	6169.57	4843.78	4192.44	5193.94	4510.4	7392	5167.8	NA	5312.55	4781.41	4858.76	5383.97	3848.76	5665.45	4346.26	5590.27	4745.12	5467.26	4849.97	5094.91	4784	5992.27	6422.83	6180.72	NA	5565.36	5316.73	11	11	143	988	14.4737
O70325	O70325	GPX4_MOUSE	Gpx4	Phospholipid hydroperoxide glutathione peroxidase	9671.13	10323.4	9843.51	11825.3	11291.5	6367.23	10619	6065.43	9104.95	9833.27	7425.3	8122.7	9262.7	10740.8	11274.9	10660.5	9717.09	11235.5	9760.38	9074.02	8756.16	8206.42	7289.57	8419.37	222689	10387.4	9187.64	6	6	61	197	30.9645
O70362	O70362	PHLD_MOUSE	Gpld1	Phosphatidylinositol-glycan-specific phospholipase D	5427.51	5236.61	5903.14	4012.77	4462.8	5345.4	5484.67	8205.72	5840.38	5560.83	5805.36	6041.99	4523.01	5228.89	5304.42	5666.88	6840.44	4778.86	5235.36	5259.53	4417.62	5773.57	6244.45	6746.85	NA	6215.7	4846.33	7	7	76	837	9.08005
O70370	O70370	CATS_MOUSE	Ctss	Cathepsin S	NA	NA	1388.41	1760.55	1440.71	NA	2032.58	NA	1304.6	2221.03	1779.71	1707.38	NA	1297.56	1209.23	1960.54	1662.7	1490.64	1557.57	1838.44	1164.15	NA	1608.11	2037.61	NA	NA	1487.39	2	2	27	340	7.94118
O70378	O70378	EMC8_MOUSE	Emc8	ER membrane protein complex subunit 8	13556.7	17035.1	19014.5	12301.7	14456.7	20593.7	13555.4	19184.6	18499.7	19928.7	20362.8	22649.4	12548.9	13427.2	11772.4	12969.9	12153.6	14783.4	16527	17074	15890.7	18631.1	16941.2	17492.3	355246	17305.5	15772	4	4	52	207	25.1208
O70400	O70400	PDLI1_MOUSE	Pdlim1	PDZ and LIM domain protein 1	11680.7	20370.8	19664.3	20105	19962.7	30147.6	16979.5	25169.7	22538.6	17450.1	22800.7	21261.1	12909.4	14524.2	17503.1	13055.5	18885.9	19349	16780.3	16739.8	12064.8	17530.1	16359.9	19352.2	307765	17504	15964.1	8	8	102	327	31.1927
O70404	O70404	VAMP8_MOUSE	Vamp8	Vesicle-associated membrane protein 8	6314.39	5519.22	5610	5199.28	5599.24	7214.17	5782.52	5936.63	5611.2	5258.26	5293.84	4945.29	5426.46	5552.1	5242.48	5576.11	5330.07	5712.02	5565.4	5994.8	5853.07	5206.12	5862.79	5912.04	203414	5856.8	5774.64	6	6	65	101	64.3564
O70435	O70435	PSA3_MOUSE	Psma3	Proteasome subunit alpha type-3	20221.5	29742.2	31297.5	30701.5	30090.4	36934.3	31012.8	22575.4	33884.8	29711.4	29059	28441	27016	23865.1	25431.8	24936.2	23828.9	24384	22977.1	27227	29744.5	23200.5	27145	29283.1	337883	27345.1	28502.5	13	13	143	255	56.0784
O70439	O70439	STX7_MOUSE	Stx7	Syntaxin-7	3809.67	2705.07	1666.37	1523.51	2088.15	NA	2217.89	NA	1978.84	2338.68	2423.08	1791.23	2527.5	2683.83	1835.55	3378.57	2190.87	1969.38	2558.56	3291.79	1890.98	2883.93	2002.91	2246.91	NA	3432.97	2456.55	3	3	37	261	14.1762
O70451	O70451	MOT2_MOUSE	Slc16a7	Monocarboxylate transporter 2	NA	953.823	NA	1207.19	1062.77	NA	1343.94	NA	1013.56	NA	1155.72	NA	1120.1	1941.46	1381.58	1719.76	1590.37	1262.64	1878.18	NA	2727.09	NA	2201.13	1232.52	NA	NA	1339.33	1	1	9	484	1.8595
O70456	O70456	1433S_MOUSE	Sfn	14-3-3 protein sigma	40327.5	31126.4	NA	NA	31396.1	44466.8	NA	NA	72458.5	30237.5	NA	NA	NA	25086.3	NA	NA	NA	NA	26021.3	24671.9	32673	NA	36306	7600.23	NA	22825.3	24056.3	3	3	28	248	11.2903
O70469	O70469	DOK2_MOUSE	Dok2	Docking protein 2	1428.26	612.257	700.039	554.7	874.447	NA	600.649	NA	612.878	NA	NA	NA	989.234	868.475	871.129	874.447	770.311	1142.7	NA	822.977	NA	NA	474.72	589.757	NA	NA	1108.18	1	1	12	412	2.91262
O70475	O70475	UGDH_MOUSE	Ugdh	UDP-glucose 6-dehydrogenase	19484.3	19844.4	16609.1	14697.9	17502.5	13252	16618.4	19750.2	15007.1	22143.6	21047.5	18018	22521.2	17155.7	16110	17846.4	19800.9	18803.5	23750.1	20079.4	25668.9	18173.9	21341.5	19504	NA	15149.4	16628.8	14	14	152	493	30.8316
O70492	O70492	SNX3_MOUSE	Snx3	Sorting nexin-3	7968.01	9111.5	9634.4	9032.96	11388.5	12835.3	10526.4	14782.1	10794.7	10543.1	9928.38	10449.6	8243.21	8242.82	9069.01	10428.8	9124.69	10448.1	9171.79	10033.5	10585.4	10450.2	10688.4	10076.2	NA	10729.4	10258.4	5	5	44	162	27.1605
O70493	O70493	SNX12_MOUSE	Snx12	Sorting nexin-12	16083	16819.7	17501.2	19054.5	16997.9	18568.6	18656.1	19001.5	17160	16244.8	18393	16804.8	13280.2	16175.4	17185	13770.7	15744.2	16756.8	14281.6	16048	17354.7	18032.4	17919.6	18539.7	NA	17092.6	19098.4	10	8	94	165	56.9697
O70496	O70496	CLCN7_MOUSE	Clcn7	H(+)/Cl(-) exchange transporter 7	NA	2543.67	3152.89	3038.41	3966.76	NA	2923.25	NA	3182.07	1697.07	2195.82	NA	1460.46	1885.77	2481.89	NA	2210.89	2012.07	NA	1847.89	2348.26	1597.44	1772.52	1201.84	NA	2743.51	2174.4	2	2	15	803	1.868
O70503	O70503	DHB12_MOUSE	Hsd17b12	Very-long-chain 3-oxoacyl-CoA reductase	27695.2	40838.5	45725.4	70848.3	66706.2	24721	54179.8	50268	56301.7	57440.8	52473.8	53333	47132.8	46886.1	50843.4	46912	44826.5	54242.9	53442.8	44468.5	56919.4	60551.1	57332.3	55955.6	NA	53990.6	53633.9	10	10	107	312	34.2949
O70551	O70551	SRPK1_MOUSE	Srpk1	SRSF protein kinase 1	NA	NA	1057.47	NA	NA	NA	1692.67	NA	NA	1422.8	1059.43	1708.7	NA	NA	NA	NA	1091.45	1095.84	1083.64	1625.14	1143.02	NA	NA	1395.99	NA	NA	NA	1	1	14	648	2.16049
O70566	O70566	DIAP2_MOUSE	Diaph2	Protein diaphanous homolog 2	NA	2027.92	1959.48	1601.85	1873.28	NA	2750.42	NA	2431.05	1909.77	2373.14	1833.05	2605.58	1924.27	2267.07	1918.77	2171.84	2084.38	2437.54	2474.68	2202.22	1691.44	2116.29	NA	NA	1964.04	2252.25	5	5	57	1098	5.19126
O70570	O70570	PIGR_MOUSE	Pigr	Polymeric immunoglobulin receptor	16508.7	21736.9	20680.1	19449.1	21022.1	16422.8	23129.8	22644.1	21014.8	20919.5	20345.3	20292.9	19728.5	21941.6	22526.5	22288.3	19060.5	25078.9	19647.2	23710.4	16607.6	25281	20677.1	23902.1	NA	24602.9	20957.7	12	12	142	771	18.4176
O70572	O70572	NSMA_MOUSE	Smpd2	Sphingomyelin phosphodiesterase 2	6033.59	5265.6	5344.83	4387.56	4781.99	3229.81	4904.19	5272.98	4342.4	5984.73	4459.92	4239.85	3944.26	4142.1	4646.8	2789.44	4188.82	3737.5	4639.39	4258.95	5616.85	3115.07	3966.04	4525.05	NA	3497.5	4486.96	4	4	36	419	8.59189
O70583	O70583	TRI18_MOUSE	Mid1	E3 ubiquitin-protein ligase Midline-1	NA	1520.81	1709.89	1438.64	1801.69	NA	1554.65	NA	1518.34	2411.97	1613.95	1934.26	1628.6	1522.26	NA	1062.56	1239.41	NA	1384.31	1628.68	2066.02	NA	1725.92	1631.12	NA	NA	NA	1	1	11	680	1.61765
O70585	O70585	DTNB_MOUSE	Dtnb	Dystrobrevin beta	NA	2278.46	1291.69	2219.52	1512.18	NA	2511.77	NA	NA	2023.63	2137.3	1827.08	1521.71	2218.39	NA	NA	2187.8	2085.98	1893.61	1654.13	NA	2299.02	3149.24	3103.15	NA	NA	NA	2	2	21	659	3.18665
O70589	O70589	CSKP_MOUSE	Cask	Peripheral plasma membrane protein CASK	NA	1751.29	1541.36	1738.58	1615.7	NA	1298.42	NA	1244.9	1112.5	1760.37	1066.17	1136.92	1863.47	1620.7	1222.82	1611.73	1663.56	1058.86	1474.47	1488.68	1274.58	1285.99	1373.31	NA	NA	2145.3	4	4	45	926	4.85961
O70591	O70591	PFD2_MOUSE	Pfdn2	Prefoldin subunit 2	7892.22	9672.52	9802.56	9130.21	9588.63	8643.57	9797.1	8903.39	9809.86	8756.21	10186.3	8936.56	9342.47	9264.55	9216.43	8579.58	9353.83	9673.84	9374.2	9372.56	8413.58	6653.23	8533.86	6320.15	NA	8907.14	8595.24	5	5	62	154	40.2597
O88271	O88271	CFDP1_MOUSE	Cfdp1	Craniofacial development protein 1	NA	2204.64	1703.69	2434.65	2088.77	NA	2696.77	NA	2497.66	2347.41	2888.49	1963.44	2679.32	2794.52	3125.04	2158.81	2549.34	2322.1	2531.35	2219.34	2184.95	2683.84	2499.7	1617.97	NA	2075.56	2982.51	2	2	26	295	8.81356
O88291	O88291	ZN326_MOUSE	Znf326	DBIRD complex subunit ZNF326	5738.59	4522.91	5173.85	3861.6	2997.61	5019.28	4417.17	NA	5797.1	4974.81	6681.5	6410.45	4464.88	5188.11	4342.4	4049.71	4023.35	4599.79	5177.2	4571.8	4553.04	6561.67	5628.33	5603.01	NA	4652.23	5044.05	6	6	62	580	10.6897
O88322	O88322	NID2_MOUSE	Nid2	Nidogen-2	NA	3736.49	3657.05	2612.05	2426.15	3984.78	3773.95	NA	3726.36	3476.61	4038.68	4259.42	2592.15	3640.08	2440.37	2479.91	3625.71	3473.72	3388.9	3814.06	3097.58	4490.83	4506.28	3727.91	NA	4326.74	3212.95	5	5	69	1403	4.91803
O88325	O88325	O88325_MOUSE	Naglu	Alpha-N-acetylglucosaminidase	2518.2	6074.18	5670.48	4872.82	4756.26	2165.52	5136.16	NA	4038.85	6285.58	5681.46	5466.23	3764.26	4084.62	4124.04	3724.28	5053.23	5074.21	5300.54	5125.12	6142.73	4381.4	4605.31	5710.73	NA	5337.13	6410.73	9	9	110	739	14.885
O88342	O88342	WDR1_MOUSE	Wdr1	WD repeat-containing protein 1	25590.2	36155.7	36212.7	38405.4	39321.6	26872.3	39477.3	44331	41351.3	40590.2	38869.7	39607.9	31440.9	37010.9	36778.7	35802.7	37556.1	37856.1	34721.2	39358.8	35801.7	38049.2	38593.5	38752.7	188489	36292.3	40300.6	17	17	212	606	34.9835
O88343	O88343	S4A4_MOUSE	Slc4a4	Electrogenic sodium bicarbonate cotransporter 1	3378.41	4350.51	4201.81	6138.39	6614.71	NA	5407.68	NA	5111.88	4568.22	4718.35	3533.02	4588.4	5381.32	4199.07	5499.53	5705.84	4555.33	3723.98	5481.56	5404.51	3043.49	3178.22	3206.85	NA	3041.74	4361.83	8	8	94	1079	8.71177
O88351	O88351	IKKB_MOUSE	Ikbkb	Inhibitor of nuclear factor kappa-B kinase subunit beta	NA	2167.3	2266.63	2107.98	2031.58	NA	NA	NA	NA	1833.51	1769.83	NA	2248.61	1577.98	1790.87	1899.67	1668.52	1607.49	NA	1737.48	1765.19	1454.99	NA	1642.95	NA	NA	1678.58	2	2	27	757	3.56671
O88384	O88384	VTI1B_MOUSE	Vti1b	Vesicle transport through interaction with t-SNAREs homolog 1B	5397.21	6092.79	5660.14	5570.28	5045.98	5916.34	6064.79	NA	5721.7	5515.36	4974.97	5692.12	5714.2	5470.3	5346.5	4663.71	5256.59	6050.5	6209.35	5631.56	5914.62	5033.94	5380.58	5015.17	NA	3928.46	6125.27	7	7	77	232	33.1897
O88428	O88428	PAPS2_MOUSE	Papss2	Bifunctional 3'-phosphoadenosine 5'-phosphosulfate synthase 2	29637.4	27009	23738.1	24452.9	26767.7	15626.9	24665.9	24984.6	21533.1	29104.2	32094.1	26154.6	25352.2	21695.8	20737.4	23763	24635.7	21805.3	26707	29729.3	29059.1	24219.4	28941	22159.6	699113	21970.8	24254.2	34	34	443	621	71.3366
O88441	O88441	MTX2_MOUSE	Mtx2	Metaxin-2	4086.74	5495.23	4863.46	6283.54	5733.87	NA	6007.83	9872.06	5733.82	6032.83	3430.4	3485.7	6144.72	5031.9	5284.18	5469.18	5853.85	4654.31	5208.51	5352.67	6149.4	2817.61	4134.67	3806.19	NA	NA	4903.36	2	2	21	263	7.98479
O88451	Q8CGV4;Q8K5C8;Q9R092;O88451;O54909;G5E8H9;Q8K3M1	RDH7_MOUSE	Rdh7	Retinol dehydrogenase 7	109715	175497	173789	198355	219578	60157.1	186445	158656	159397	206740	143825	130350	209743	158025	181053	160459	172828	173876	170021	175801	213515	123993	146167	135680	613611	138670	168347	18	10	190	316	60.1266
O88455	O88455	DHCR7_MOUSE	Dhcr7	7-dehydrocholesterol reductase	41452.3	54181.6	52545	53723.1	57659.6	14485.4	60418.9	58153.8	62998.8	63614.2	75456.6	79307.5	14591.4	28901.8	43277.5	7695.27	16538.7	49238.6	34472.7	11686	34654.3	66205.1	44577.2	54715.7	NA	54217.4	63573.8	2	2	17	471	3.60934
O88456	O88456	CPNS1_MOUSE	Capns1	Calpain small subunit 1	2331.46	1980.74	2192.03	2359.37	2649.86	3648.5	2461.66	NA	2060.5	2183.3	1512.65	915.072	2029.6	2218.56	2132.61	2187.4	2340.49	2287.83	1883.63	2774.53	2548.75	1846.4	1695.56	2256.2	NA	2879.94	3814.36	5	4	68	268	25.3731
O88487	O88487	DC1I2_MOUSE	Dync1i2	Cytoplasmic dynein 1 intermediate chain 2	6057.09	6862.82	6018.05	7033.79	6002.6	4533.83	6863.43	NA	5370.31	7870.76	5497.35	5200.61	9487.9	7960.98	8426.56	7829.8	8830.22	10132.2	8781.21	9632.01	9273.94	7674.96	7639.43	5594.24	NA	9875.61	7979.82	6	5	82	612	13.3987
O88512	O88512	AP1G2_MOUSE	Ap1g2	AP-1 complex subunit gamma-like 2	2386.7	6124.18	6126.82	6448.6	6531.52	2430.08	5735.15	3708.08	5812.07	5120.51	3491.43	3443.72	4964.57	5743.04	5501.06	3312.99	4431.16	4949.88	4227.55	5177.61	5738.61	4765.78	3792.31	3919.21	NA	3274.64	6119.34	1	1	9	791	1.1378
O88520	O88520	SHOC2_MOUSE	Shoc2	Leucine-rich repeat protein SHOC-2	NA	1402.82	1111.18	1066.42	1069.31	NA	1156.86	NA	816.732	842.71	686.552	980.888	1513.59	1053.33	1117.97	1430.67	1078.93	1324.78	1155.75	1183.22	1227.6	1544.19	1151.59	1271.27	NA	1609.78	1106	3	3	31	582	5.32646
O88531	O88531	PPT1_MOUSE	Ppt1	Palmitoyl-protein thioesterase 1	12439.8	11935.1	11319.4	11578.5	13137.5	6267.38	18763.5	NA	12173	9556.7	11813	9740.97	8554.21	11246.2	11329.9	11836.4	10970.6	13053.1	10818.1	12859.4	13833.5	10857.9	8361.26	17329.2	NA	10605.8	12386.2	3	3	36	306	11.7647
O88532	O88532	ZFR_MOUSE	Zfr	Zinc finger RNA-binding protein	3177.06	2853.51	2835.31	2639.56	2737.35	NA	2345.95	NA	NA	2561.66	2648.52	NA	3199.06	2911.73	2991.69	2663.47	2695.68	NA	3709.83	3423.73	3377.1	NA	2316.65	NA	NA	NA	3386.84	3	3	40	1074	3.72439
O88533	O88533	DDC_MOUSE	Ddc	Aromatic-L-amino-acid decarboxylase	7229.44	6734.32	6132.12	6740.78	7005.81	5799.28	5988.36	6139.25	5255.57	6764.63	5246.53	4827.12	6099.87	6550.49	6351.19	5750.47	6301.07	5846.03	6548.61	8564.98	7004.93	4608.05	5534.58	6408.26	69379	6122.18	6713.84	7	7	96	480	20
O88536	O88536	FPR2_MOUSE	Fpr2	Formyl peptide receptor 2	1750.89	1555.09	2193.1	1354.87	1439.11	NA	2035.19	NA	1886.26	2123.3	2038.07	2622.33	864.073	1667.45	1688.19	539.949	1710.12	1305.82	930.345	1839.66	1125.68	1752.86	2142.45	2090.8	NA	NA	1707.85	1	1	11	351	3.1339
O88543	O88543	CSN3_MOUSE	Cops3	COP9 signalosome complex subunit 3	5892.75	5402.07	5499.59	5978.14	4857.63	9460.8	6619.2	3550.99	4953.98	4984.53	4591.78	4364.29	7134.33	5930.26	5975.26	6593.55	5723.49	5238.43	5868.99	6384.65	5253.96	5640.76	5389.62	5565.09	280460	7776.09	5720.71	6	6	71	423	16.7849
O88544	O88544	CSN4_MOUSE	Cops4	COP9 signalosome complex subunit 4	5444.89	4325.99	3929.08	4600.11	4998.24	3923.2	5144.45	6904.18	4384.3	4838.26	4734.38	4267.89	5851.06	5642.79	4622.56	5726.5	5744.63	5045.35	5319.91	5194.39	5023.61	4639	4718.92	4546.75	NA	3924.28	5135.23	13	13	166	406	40.8867
O88545	O88545	CSN6_MOUSE	Cops6	COP9 signalosome complex subunit 6	7507.18	7994.83	8595.19	8303.86	8350.82	8167.75	7943.04	9885.91	6316.95	7490.35	6244.38	6810.22	7535.11	7574.26	7447.09	7861.26	7628.02	7694.85	7111.79	8761.58	8223.79	7385.54	6593.59	6271.02	NA	7155.8	8360.83	4	4	37	324	11.4198
O88551	O88551	CLD1_MOUSE	Cldn1	Claudin-1	NA	NA	NA	1512.34	NA	NA	NA	NA	NA	NA	NA	NA	1633.54	NA	1308.17	NA	NA	NA	NA	NA	1122.63	NA	NA	1335.98	NA	NA	1495.46	1	1	15	211	7.109
O88569	O88569	ROA2_MOUSE	Hnrnpa2b1	Heterogeneous nuclear ribonucleoproteins A2/B1	237515	244404	270775	223597	218333	243548	239574	226329	236580	273405	351906	317067	271898	231496	225647	240010	249359	212175	277770	296687	263339	299557	266665	257124	1740000	253372	272102	24	23	345	353	97.7337
O88587	O88587	COMT_MOUSE	Comt	Catechol O-methyltransferase	31253.7	33812.7	31481	41519.9	34754.5	27739.7	35619.6	37489.4	34900.9	38568.2	32628	35541.7	45434.1	41477.4	38861.9	40556.5	39846.4	38784.1	44645.9	34782	41290.8	32650.4	37451.2	31649	578334	42317.6	38073.7	7	7	100	265	37.7358
O88630	O88630	GOSR1_MOUSE	Gosr1	Golgi SNAP receptor complex member 1	NA	NA	NA	2407.35	NA	NA	NA	NA	NA	NA	NA	NA	NA	2637.15	NA	NA	NA	NA	NA	NA	NA	NA	NA	NA	NA	NA	NA	1	1	17	250	6.8
O88668	O88668	CREG1_MOUSE	Creg1	Protein CREG1	NA	670.274	NA	NA	NA	NA	NA	NA	NA	2135.16	2398.81	2527.3	1125.25	NA	NA	NA	NA	NA	NA	NA	NA	1480.71	1756.36	1723.05	NA	NA	NA	1	1	18	220	8.18182
O88685	O88685	PRS6A_MOUSE	Psmc3	26S proteasome regulatory subunit 6A	9105.59	10595.1	10701	10664.6	11419.8	15299.2	11430.4	12843.8	9992.97	9849.65	10317.8	8733.35	11394.3	9944.67	9717.43	10843.6	9867.17	9761.36	10728	10167.5	12319	8781.27	10211.4	9126.32	234475	11312.4	10009.1	18	18	235	442	53.1674
O88696	O88696	CLPP_MOUSE	Clpp	ATP-dependent Clp protease proteolytic subunit, mitochondrial	22047	32674	29031.2	29766.2	28839.6	25325.4	32932.9	32832.7	30986.2	23513.8	23037.1	26290.3	33464.5	33783.8	32725.7	35739.4	30881.8	36831.7	36833.3	33907.2	33453.4	30363.9	32978.1	31343.7	341456	36567.9	30587.4	8	8	90	272	33.0882
O88712	P56546;O88712	CTBP1_MOUSE	Ctbp1	C-terminal-binding protein 1	7116.76	8826.95	9772.15	7953.18	8353.91	11071.4	9367.57	86861.5	9776.92	8930.85	9307.62	11870.9	9894.8	7715.07	7702.65	6778.63	7308.43	7221.36	8627.68	8229.96	8533.78	8550.09	8210.31	8466.61	NA	8024.56	9168.64	6	4	66	441	14.966
O88735	O88735	MAP7_MOUSE	Map7	Ensconsin	970.269	1001.19	1106.39	979.819	1130	1734.66	824.715	NA	923.109	1082.79	1082.36	1033.98	876.864	1195.61	694.017	1118.55	1029	835.562	851.069	1195.24	1270.65	1286.68	1468.88	1682.73	NA	1270.24	1030.5	2	2	24	730	3.28767
O88736	O88736	DHB7_MOUSE	Hsd17b7	3-keto-steroid reductase/17-beta-hydroxysteroid dehydrogenase 7	3684.19	2470.41	3361.76	3894.99	3178.62	3171.56	3627.17	NA	3529.73	2919.19	3366.35	3203.59	3914.77	3721.1	3728	3707.17	3441.56	3650.49	4499.54	3187.38	3268.99	3607.05	3812.71	4291.93	NA	3532.72	3348.25	5	5	60	334	17.9641
O88738	O88738	BIRC6_MOUSE	Birc6	Baculoviral IAP repeat-containing protein 6	4381.17	2818.06	2670.72	2802.4	2703.88	2218.35	3139.14	2744.37	2677.31	3379.94	2746.77	3749.34	2585.55	3034.1	2719.95	2854.96	2635.74	2572.4	2681.22	3007.2	2658.25	3229.85	2822.35	3409.19	NA	2648.34	2448.23	9	9	130	4882	2.66284
O88746	O88746	TOM1_MOUSE	Tom1	Target of Myb protein 1	10522.9	7491.15	8445.4	7213.3	7071.77	10454.8	8021.62	22089.5	8986.25	8880.75	8089.3	9164.89	7224.24	8361.15	7762.01	6892.89	7252.93	9158.13	7440.87	9378.62	7835.79	8770.94	9543.9	8680.12	NA	8682.95	8748.21	9	9	130	492	26.4228
O88783	O88783	FA5_MOUSE	F5	Coagulation factor V	3510.52	3169.8	3797.87	2508.87	2685.13	5212.58	2776.01	NA	2965.54	3161.32	3479.78	4722.29	2917.66	2722.53	2982.63	3001.44	3753.87	2533.18	3405.23	3144.3	2879.75	2967.94	3869.39	2979.51	NA	3009.48	3060.87	5	5	63	2183	2.88594
O88792	O88792	JAM1_MOUSE	F11r	Junctional adhesion molecule A	NA	2311.67	2463.49	3434.74	3183.27	2761.78	3935.34	NA	2926.22	3289.45	3467.98	3628.46	3059.98	3671.85	3543.22	3513.53	4135.76	4159.77	3431.3	3819.65	3723.53	2716.76	2921.8	3739.54	NA	4408.19	3715.55	2	2	24	300	8
O88822	O88822	SC5D_MOUSE	Sc5d	Lathosterol oxidase	NA	2539.7	2784.47	3666.66	4239.07	NA	2864.89	NA	2768.72	2378.39	1788.68	2155.09	1420.24	1814.99	2473.28	2079.94	1713	2524.3	3379.96	2185	2442.84	2813.45	2061.89	2849.98	NA	2150.08	3274.16	2	2	15	299	5.01672
O88829	O88829	SIAT9_MOUSE	St3gal5	Lactosylceramide alpha-2,3-sialyltransferase	NA	802.782	587.091	1108.32	1142.86	NA	1193.88	3652.3	NA	NA	NA	NA	495.632	NA	870.596	NA	NA	910.631	NA	NA	1019.78	NA	NA	NA	NA	NA	1368.72	2	2	18	414	4.34783
O88844	O88844	IDHC_MOUSE	Idh1	Isocitrate dehydrogenase [NADP] cytoplasmic	138755	207401	227454	259796	263461	115216	242628	214033	222506	220238	193552	185657	232441	222276	228390	240358	229352	208427	228186	246582	253903	185510	203111	185995	1730000	189763	242675	27	26	314	414	75.8454
O88845	O88845	AKA10_MOUSE	Akap10	A-kinase anchor protein 10, mitochondrial	NA	NA	735.708	860.882	NA	NA	NA	NA	612.673	NA	NA	1137.71	NA	999.89	680.458	1123.06	1078.61	780.454	NA	1040.51	1806.48	1005.02	889.652	903.346	NA	1058.53	NA	2	2	25	662	3.77644
O88851	O88851	RBBP9_MOUSE	Rbbp9	Putative hydrolase RBBP9	5461.75	6300.85	5926.23	6647.08	7126.15	4977.38	5789.13	NA	6018.87	6030.98	5189.4	5121.81	5536	6539.94	6696.36	6795.18	6348.3	6941.49	6670.48	6999.48	6000.47	4992.52	6172.34	5285.53	NA	5870.71	6109.73	4	4	52	186	27.957
O88856	O88856	TPST2_MOUSE	Tpst2	Protein-tyrosine sulfotransferase 2	NA	2349.19	1971.2	1911.86	1999.86	NA	1573.33	NA	2609.67	963.429	1266.52	2082.76	2021.12	1622.45	2428.45	2128.89	2034.71	1617.65	2454.18	1918.86	2059.05	2018.68	NA	NA	NA	2584.58	2124.9	2	2	22	376	5.85106
O88876	O88876	DHRS3_MOUSE	Dhrs3	Short-chain dehydrogenase/reductase 3	8548.31	9286.01	8326.23	8374.37	8078.39	11686.3	9441.02	7920.69	10007.1	9640.25	9763.73	10317.4	7970.93	7741.79	8131.1	7953.2	8098.41	9043.9	7075.01	8079.69	8939.64	8132	10245.9	6773.51	NA	11115.3	8009.16	3	3	44	302	14.5695
O88888	O88888	APBA3_MOUSE	Apba3	Amyloid-beta A4 precursor protein-binding family A member 3	2804.46	2634.08	2817.77	2439.93	2353.56	5967.66	2013.34	NA	2951.93	2687.92	2495.47	2210.21	1535.83	2759.39	3044.13	NA	2580.94	2115.79	3097.78	2853.36	3429.07	2784.8	4111	2742.98	NA	NA	2830.6	2	2	20	571	3.50263
O88908	O88908	SOAT2_MOUSE	Soat2	Sterol O-acyltransferase 2	8335.94	5104.7	5448.67	6359.48	5506.33	5939.32	4686.49	NA	4762.83	6921.02	6990.51	5372.01	7091.59	6141.57	6793.61	4662.48	6507.18	7028.98	6700.66	7473.1	8187.93	5224.35	6786.32	6463.5	80189	9097.41	8403.49	7	7	77	525	14.6667
O88947	O88947	FA10_MOUSE	F10	Coagulation factor X	3127.37	4267.91	5143.85	4791.86	4896.89	4481.23	5900.4	NA	4484.92	5249.06	5581.42	6314.45	4299.31	5080.31	5402.44	5375.37	6125.28	3850.67	5172.81	4805.24	2891.94	5157.76	4321.1	4781.31	NA	5595.08	5683.19	2	2	20	481	4.158
O88952	O88952	LIN7C_MOUSE	Lin7c	Protein lin-7 homolog C	1888.62	2518.5	1988.97	2430.97	1760.45	2546.61	2538.78	NA	2134.55	1953.36	1609.66	1362.17	2242.41	1854.42	2077.19	1587.21	1993.47	1938.89	2145.25	2077.38	2092.9	1762.92	1740.51	1356.54	17121.6	1547.79	1710.36	3	3	32	197	16.2437
O88958	O88958;Q9CRC9	GNPI1_MOUSE	Gnpda1	Glucosamine-6-phosphate isomerase 1	3977.53	5755.29	4489.91	5600.93	5164.52	3721.44	5389.07	NA	5422.53	5033.93	3728	3784.28	5181.24	4258.49	4949.86	4953.3	4901.79	4669.51	4694.56	4641.01	4536.66	4803.36	2946.49	3870.63	NA	4266.79	5102.72	5	3	50	289	17.301
O88962	O88962	CP8B1_MOUSE	Cyp8b1	7-alpha-hydroxycholest-4-en-3-one 12-alpha-hydroxylase	NA	3135.05	2584.9	3528.92	3344.26	NA	1577.66	NA	2633.5	4415.46	2737.65	3352.26	3258.9	NA	3543.69	1851.53	3394.63	3449.62	4567.22	3013.97	3341.17	NA	2029.29	2112.02	NA	1821	3147.38	4	4	36	500	7.2
O88967	O88967	YMEL1_MOUSE	Yme1l1	ATP-dependent zinc metalloprotease YME1L1	16227.8	7002.59	6247.03	6028.22	7297.92	9598.84	8185.52	NA	8642.89	5507.43	7188.84	5312.74	6235.91	8212.43	8223.69	5192.79	6287.09	7454.69	6723.97	7322.21	6407.17	6932.63	7174.36	7078.55	NA	5752.45	7650.99	6	6	71	715	9.93007
O88983	O88983	STX8_MOUSE	Stx8	Syntaxin-8	NA	2761.65	2217.14	2604.27	2590.93	NA	3513.33	NA	2402.94	NA	1870.87	NA	3205.56	2600.2	3405.27	2549.15	NA	2949.25	2588.3	2787.05	NA	3031.04	2522.78	NA	NA	NA	2734.5	2	2	20	236	8.47458
O88986	O88986	KBL_MOUSE	Gcat	2-amino-3-ketobutyrate coenzyme A ligase, mitochondrial	5440.66	3345.9	4012.23	4135.02	4555.29	3648.93	4317.52	2088.82	3823.65	3572.86	4340.64	3677.14	4125.9	4488.07	5587.09	5170.81	4666.09	4320.55	4483.9	5039.51	5241.15	3369.11	3489.96	2818.02	NA	4012	5431.38	9	9	119	416	28.6058
O89001	O89001	CBPD_MOUSE	Cpd	Carboxypeptidase D	7108.97	5305.82	5078.37	4864.95	4947.08	4118.52	4908.48	NA	5499.78	5764.04	4269.38	3919.89	5035.1	7236.81	6433.27	5567.02	5626.21	6707.95	6384.25	4549.43	5512.05	6599.57	5308.39	6906.58	NA	6614.75	6074	7	7	72	1377	5.22876
O89016	O89016	ABCD4_MOUSE	Abcd4	Lysosomal cobalamin transporter ABCD4	NA	1420.61	NA	NA	1484.01	NA	NA	NA	NA	1652.57	NA	1273.59	1567.06	1311.53	978.019	1741.55	1365.06	1167.02	NA	NA	1716.13	NA	1759.36	1498.27	NA	3120.9	1501.23	2	2	18	606	2.9703
O89017	O89017	LGMN_MOUSE	Lgmn	Legumain	3121.87	4606.33	6672.02	5387.43	6754.07	7581.65	5310.11	11717.3	7490.03	4560.64	4930.67	6725.1	3848.32	5242.99	5012.7	3807.17	5847.89	6185.29	6547.37	6290.92	6115.91	6832.31	8227.33	5657.47	22254.7	7388.33	5710.35	1	1	8	435	1.83908
O89023	O89023	TPP1_MOUSE	Tpp1	Tripeptidyl-peptidase 1	18546.3	20196.8	21324.3	19709.5	19771.5	28184.8	20417.1	23894.8	20395.2	24914	27556.6	23075	14311	16679.5	17081	18864.2	20613.3	18841.7	17244	19529.2	18508.8	19864.1	24345.2	25021.8	NA	20619.7	19096.3	4	4	55	562	9.78648
O89053	O89053	COR1A_MOUSE	Coro1a	Coronin-1A	12968.8	12768.8	15904.6	14243.2	15982.9	22675.9	19355.9	NA	19976.6	14810.6	17135.2	18460.5	12955.4	17197.8	15052.5	14846.5	18631	19167.2	13833.3	16362.8	15421.7	13165.7	19935	15618.9	NA	17311.3	17833.3	7	7	69	461	14.9675
O89079	O89079	COPE_MOUSE	Cope	Coatomer subunit epsilon	24669.9	25690.2	22095.2	22027.7	21638.1	26010.8	25336.7	22259.3	23302	21574.1	26485.6	21360.8	20541.3	25910.3	21145.7	24037.6	20147	20589.9	22720.6	25695.8	22634.9	28317.7	27071.6	28193.6	180594	24198.8	23642.9	9	9	142	308	46.1039
O89086	O89086	RBM3_MOUSE	Rbm3	RNA-binding protein 3	18205.8	13809.7	16381.9	11369.3	9261.15	20942.4	12131.9	11916.9	12533.2	18044.3	19487.3	19398.2	10213.9	13618.9	10968.1	12305	13960.3	14965	12644.9	13891.7	12146.6	18106.1	18388.3	19960.5	72363	16542	13512	7	7	98	153	64.0523
O89106	O89106	FHIT_MOUSE	Fhit	Bis(5'-adenosyl)-triphosphatase	7297.77	7947.81	5650.6	6867.78	7110.05	6864.54	7232.98	NA	6266.42	7021.2	7815.1	8129.69	5471.65	5906.98	6031.76	5530.66	6102.63	6357.94	5772.23	5963.82	6016.12	7033.02	5650.23	6078.02	NA	6955.1	6073.53	4	4	48	150	32
O89110	O89110	CASP8_MOUSE	Casp8	Caspase-8	5956.27	4858.21	4030.65	4114.75	4455.34	NA	5320.8	NA	3638.85	5044.82	4518.73	3790.82	4455.39	4921.38	4170.27	4926.42	4910.29	4949.15	5030.29	4784.35	4598.6	3481.6	4383.14	4889.38	NA	4023.51	4492.46	4	4	47	480	9.79167
O89112	O89112	LANC1_MOUSE	Lancl1	Glutathione S-transferase LANCL1	4911.34	5396.51	5326.75	5892.79	4799.49	1563.26	5289.46	NA	3950.21	4486.51	4928.3	5575.91	4821.98	5753.01	5228.8	4806.67	4957.94	6008.28	5814.79	5271.85	5207.48	5451.89	4884.08	5252.19	NA	6238.35	6560.19	4	4	41	399	10.2757
O89116	O89116	VTI1A_MOUSE	Vti1a	Vesicle transport through interaction with t-SNAREs homolog 1A	3180.12	1978.79	1854.72	1661.02	2312.7	2050.06	1904.1	NA	2479.35	10382.8	11334.1	4600.68	NA	1725.86	NA	1597.1	NA	NA	NA	NA	NA	4355.51	4019.77	NA	NA	2136.05	1580.35	1	1	12	217	5.52995
P00186	P00186	CP1A2_MOUSE	Cyp1a2	Cytochrome P450 1A2	7652.69	10844.3	4535.85	2279.54	7251.29	4981.4	5355.1	12142.2	4859.72	13862.2	9583.8	8212.83	16404.1	1488.95	2396.85	6869.55	8925.63	3815.55	7634.11	9119.07	21823.4	1652.16	11646.3	3789.92	47135	1998.69	2928.86	21	16	237	513	46.1988
P00329	P00329	ADH1_MOUSE	Adh1	Alcohol dehydrogenase 1	203199	356786	343905	328064	407730	263246	344034	423555	398493	391203	414984	364944	438633	331902	410490	307681	384458	375259	325071	389580	423185	383082	357188	379738	1000000	314767	412273	19	19	245	375	65.3333
P00375	P00375	DYR_MOUSE	Dhfr	Dihydrofolate reductase	20321.1	32878.3	31229.3	35836.2	33759	24325.2	29827.1	29267.2	33104.8	30213.5	28399.6	33268	34350.4	37550.3	34938.9	27150.1	35047.3	36926	34724.5	30975.1	34785.8	37225.2	32289.5	32294.4	1590000	41337.9	35585.7	8	8	81	187	43.3155
P00405	P00405	COX2_MOUSE	Mtco2	Cytochrome c oxidase subunit 2	121555	512661	482420	504687	459869	510267	440955	526489	527452	341416	292988	293864	415085	520691	533904	485825	444250	438272	424704	412240	398331	399255	371967	435412	1920000	395303	472310	6	6	80	227	35.2423
P00416	P00416	COX3_MOUSE	mt-Co3	Cytochrome c oxidase subunit 3	1150.33	885.035	801.004	1648.49	2099.89	NA	1262.98	NA	NA	801.328	465.296	500.532	1244.97	1260.95	1419.61	1668.86	1784.6	704.508	829.498	1372.12	690.452	NA	876.002	NA	NA	576.974	690.5	1	1	14	261	5.36398
P00493	P00493	HPRT_MOUSE	Hprt1	Hypoxanthine-guanine phosphoribosyltransferase	10700.1	11070.8	11735.5	12492.4	11590.4	10170.9	12259.9	16798.6	9915.92	10675	10818.2	10357.4	9746.34	11053.3	11005.9	9710.06	11747	10987.6	10155.3	11800.9	10932.6	10523.1	10939.4	11649	NA	9866.38	12357.3	6	6	68	218	31.1927
P00687	P00687	AMY1_MOUSE	Amy1	Alpha-amylase 1	670.686	492.494	518.511	NA	316.381	NA	NA	NA	NA	603.069	678.99	367.457	1128.98	552.673	NA	860.879	469.906	NA	699.765	649.654	653.526	NA	696.43	742.813	NA	546.775	NA	1	1	16	511	3.13112
P00920	P00920	CAH2_MOUSE	Ca2	Carbonic anhydrase 2	11838.6	16642	25419.5	13896.3	22134.5	10281.9	24117.8	19594.7	15078.3	19437.7	9509.65	11369.5	9813.28	6892.5	8198.21	7731.19	8616.8	10714.3	8888.63	8732.29	11958.2	8056.74	9870.38	7483.84	NA	7508.88	8860.54	8	8	106	260	40.7692
P01027	P01027	CO3_MOUSE	C3	Complement C3	81614.3	114301	131582	127589	136815	61866.6	138517	103638	116631	119847	115439	117871	122402	128219	133415	121295	159006	120929	115159	102419	110904	102997	98821.1	103965	1120000	103037	114701	84	84	1002	1663	60.2526
P01029	P01029	CO4B_MOUSE	C4b	Complement C4-B	18825.1	19386.3	20274.2	18978.7	20344.6	12545.5	20531.1	20592.2	17955.9	20902.2	21782.3	22120.5	19258.1	18545.6	19601.8	18687.5	20849.5	19151.1	17775.9	18597.2	19721.9	18340.3	19414.4	18390	56570	16791.8	20304.9	45	45	541	1738	31.1277
P01592	P01592	IGJ_MOUSE	Jchain	Immunoglobulin J chain	22645.5	12610.3	14873.9	NA	12193.6	NA	15435	NA	15094	NA	NA	12847.2	NA	13516.9	10809.7	NA	13397	11377	12816.3	13943.6	1730.4	13121	14672.8	15094.1	NA	NA	10343.2	1	1	15	159	9.43396
P01837	P01837	IGKC_MOUSE	Igkc	Immunoglobulin kappa constant	8573.57	13471.5	12947.7	15122.1	16191.5	11943.6	12932.5	19546.6	16205.1	15472.4	27218.3	25532.1	8801.58	11606.2	13923.1	10915.2	19929.7	22347.8	15309	10159	16392.4	17471.2	18873	16135.3	431945	21325	22619	4	4	44	107	41.1215
P01867	P01867	IGG2B_MOUSE	Ighg2b	Immunoglobulin heavy constant gamma 2B	NA	5269.54	6982.54	6620.17	8593.3	NA	5202.83	NA	4993.39	4316.47	7158.63	6173.91	3599.22	5164.79	7897.91	7804.99	9347.4	5822.47	3843.79	3836.17	5853.37	4464.54	5388.42	5840.93	NA	5911.82	6550.13	2	2	24	404	5.94059
P01869	P01869	IGH1M_MOUSE	Ighg1	Ig gamma-1 chain C region, membrane-bound form	3757.36	5270.64	7749.73	13867.2	15726.6	3358.12	12100.5	9041.83	8057.04	6860.46	7777.42	7934.09	13557.6	9715.78	13091.7	13401.3	20079.5	14282.8	12549.9	7852.94	14094.4	9244.03	8087.88	7546.63	NA	6462.82	11060.4	3	3	33	393	8.39695
P01872	P01872	IGHM_MOUSE	Ighm	Immunoglobulin heavy constant mu	2068.53	3235.35	4581.69	2992.37	3833.17	3456.97	5909.41	NA	3976.11	4824.87	4316.97	4272.72	3974.56	3631.41	4289.23	4477.81	8900.18	4011.09	5168.29	3935.78	3742.07	3353.24	3885.24	4031.56	NA	3856.94	3748.32	3	3	37	454	8.14978
P01878	P01878	IGHA_MOUSE	NA	Ig alpha chain C region	NA	1730.95	1788.4	NA	2377.72	NA	3052.57	NA	NA	1349.43	NA	NA	NA	1322.32	NA	NA	NA	NA	NA	NA	NA	NA	NA	NA	NA	NA	NA	1	1	16	344	4.65116
P01887	P01887	B2MG_MOUSE	B2m	Beta-2-microglobulin	57444.5	67412.9	63729.4	103414	113234	66876	104038	97084.6	87179.3	69379	62824.7	67665.1	74347.6	78388.8	86917.8	78599.1	104029	94123.4	89350.3	89542.8	97791.7	55017.7	67614.6	52997.6	495423	67338.7	86256.3	3	3	27	119	22.6891
P01897	P01897	HA1L_MOUSE	H2-L	H-2 class I histocompatibility antigen, L-D alpha chain	34958	42068.4	41798.8	43082.1	42966.7	34413.7	35506.4	28196.3	27748.7	39271.2	42190.4	37639.1	44131.9	39203.6	47084.1	37487.9	47119.5	62137	43858.6	44113	54856.4	36508.3	32849.2	38177.4	786451	44484.6	45415.1	12	7	133	362	36.7403
P01898	P01898	HA10_MOUSE	H2-Q10	H-2 class I histocompatibility antigen, Q10 alpha chain	12640.4	10948.1	12800.8	9380.68	11780.2	14670.9	10336.9	9977.28	7662.06	12096.1	9505.81	8790.26	8289.8	10407.4	11489.4	10422.5	12674.4	11171.1	11478.8	10001.3	10436.4	12736.3	12356.3	13636.7	NA	12674.7	12597.4	8	6	98	325	30.1538
P01901	P01901	HA1B_MOUSE	H2-K1	H-2 class I histocompatibility antigen, K-B alpha chain	38884.1	35465.4	33692.3	23299.1	26054.5	29797.5	34661	26139.8	25691.7	31719.3	29276.2	30097.9	23346.4	33541.8	28924.6	33311.6	32755.2	31025.8	37200.5	34283.3	33165.2	42837.6	44941.2	43857.5	121631	40314.3	30908.4	8	6	111	369	30.0813
[truncated: 3,834 more rows]

## Sheet: Fig3A-G_stats
File.Name	Precursors.Identified	Proteins.Identified	Total.Quantity	MS1.Signal	MS2.Signal	FWHM.Scans	FWHM.RT	Median.Mass.Acc.MS1	Median.Mass.Acc.MS1.Corrected	Median.Mass.Acc.MS2	Median.Mass.Acc.MS2.Corrected	MS2.Mass.Instability	Normalisation.Instability	Median.RT.Prediction.Acc	Average.Peptide.Length	Average.Peptide.Charge	Average.Missed.Tryptic.Cleavages
[truncated: 14 more rows]

[truncated: 3 more sheets: Fig3A-G_pg.matrix, FigureS2D-G_stats, FigureS2D-G_pg.matrix]
